# Supplementary material for: Unforeseen crystal forms of the natural osmolyte floridoside
Source: Commun Chem. 2020 Sep 11;3:128. doi: 10.1038/s42004-020-00376-z (PMC9814874; doi:10.1038/s42004-020-00376-z)
Supplement: Supplementary file 3 — Supplementary Data 1 (Fh) [file 42004_2020_376_MOESM3_ESM.cif]

data_jhc1908
_audit_creation_date               2019-07-19
_audit_creation_method
;
Olex2 1.2
(compiled 2018.05.29 svn.r3508 for OlexSys, GUI svn.r5506)
;
_shelx_SHELXL_version_number       '2018/3'
_audit_contact_author_address      ?
_audit_contact_author_email        ?
_audit_contact_author_name         ''
_audit_contact_author_phone        ?
_publ_contact_author_id_orcid      ?
_publ_section_references
;
Dolomanov, O.V., Bourhis, L.J., Gildea, R.J, Howard, J.A.K. & Puschmann, H.
 (2009), J. Appl. Cryst. 42, 339-341.

Sheldrick, G.M. (2015). Acta Cryst. A71, 3-8.

Sheldrick, G.M. (2015). Acta Cryst. C71, 3-8.
;
_chemical_name_common              ?
_chemical_name_systematic          ?
_chemical_formula_moiety           'C9 H18 O8, H2 O'
_chemical_formula_sum              'C9 H20 O9'
_chemical_formula_weight           272.25
_chemical_absolute_configuration   syn
_chemical_melting_point            ?
_chemical_oxdiff_formula           'C9 H18 O8'
_chemical_oxdiff_usercomment       'Andrew Maneffa Flor-Cry-2'
loop_
  _atom_type_symbol
  _atom_type_description
  _atom_type_scat_dispersion_real
  _atom_type_scat_dispersion_imag
  _atom_type_scat_source
 'C' 'C' 0.0181 0.0091 'International Tables Vol C Tables 4.2.6.8 and 6.1.1.4'
 'H' 'H' 0.0000 0.0000 'International Tables Vol C Tables 4.2.6.8 and 6.1.1.4'
 'O' 'O' 0.0492 0.0322 'International Tables Vol C Tables 4.2.6.8 and 6.1.1.4'

_shelx_space_group_comment
;
The symmetry employed for this shelxl refinement is uniquely defined
by the following loop, which should always be used as a source of
symmetry information in preference to the above space-group names.
They are only intended as comments.
;
_space_group_crystal_system        'orthorhombic'
_space_group_IT_number             19
_space_group_name_H-M_alt          'P 21 21 21'
_space_group_name_Hall             'P 2ac 2ab'
loop_
  _space_group_symop_operation_xyz
 'x, y, z'
 '-x+1/2, -y, z+1/2'
 '-x, y+1/2, -z+1/2'
 'x+1/2, -y+1/2, -z'

_cell_length_a                     8.22038(16)
_cell_length_b                     11.2533(3)
_cell_length_c                     12.9852(2)
_cell_angle_alpha                  90
_cell_angle_beta                   90
_cell_angle_gamma                  90
_cell_volume                       1201.22(4)
_cell_formula_units_Z              4
_cell_measurement_reflns_used      4734
_cell_measurement_temperature      110.00(10)
_cell_measurement_theta_max        70.9760
_cell_measurement_theta_min        5.1950
_shelx_estimated_absorpt_T_max     ?
_shelx_estimated_absorpt_T_min     ?
_exptl_absorpt_coefficient_mu      1.185
_exptl_absorpt_correction_T_max    1.000
_exptl_absorpt_correction_T_min    0.684
_exptl_absorpt_correction_type     gaussian
_exptl_absorpt_process_details
;
CrysAlisPro 1.171.40.53 (Rigaku Oxford Diffraction, 2019)
Numerical absorption correction based on gaussian integration over
			a multifaceted crystal model
Empirical absorption correction using spherical harmonics,
 implemented in SCALE3 ABSPACK scaling algorithm.
;
_exptl_absorpt_special_details     ?
_exptl_crystal_colour              'clear colourless'
_exptl_crystal_colour_lustre       clear
_exptl_crystal_colour_modifier     .
_exptl_crystal_colour_primary      colourless
_exptl_crystal_density_diffrn      1.505
_exptl_crystal_density_meas        ?
_exptl_crystal_density_method      ?
_exptl_crystal_description         plate
_exptl_crystal_F_000               584
loop_
  _exptl_crystal_face_index_h
  _exptl_crystal_face_index_k
  _exptl_crystal_face_index_l
  _exptl_crystal_face_perp_dist
 0 -1 0 0.0165
 0 1 0 0.0082
 0 0 -1 0.0628
 0 0 1 0.0509
 -1 0 0 0.1121
 1 0 0 0.1241
 -1 0 -1 0.1032
 2 0 -1 0.1198
 0 2 -1 0.0280
 0 -2 -1 0.0335

_exptl_crystal_recrystallization_method 
 'Crystallisation from methanol with trace of water'
_exptl_crystal_size_max            0.236
_exptl_crystal_size_mid            0.114
_exptl_crystal_size_min            0.025
loop_
  _exptl_oxdiff_crystal_face_indexfrac_h
  _exptl_oxdiff_crystal_face_indexfrac_k
  _exptl_oxdiff_crystal_face_indexfrac_l
  _exptl_oxdiff_crystal_face_x
  _exptl_oxdiff_crystal_face_y
  _exptl_oxdiff_crystal_face_z
 -0.0000 -1.0001 -0.0001 0.1091 0.0823 0.0085
 0.0000 1.0001 0.0001 -0.1091 -0.0823 -0.0085
 0.0000 0.0000 -1.0000 0.0134 -0.0295 0.1142
 -0.0000 -0.0000 1.0000 -0.0134 0.0295 -0.1142
 -1.0000 -0.0000 -0.0000 -0.1113 0.1423 0.0499
 1.0000 0.0000 0.0000 0.1113 -0.1423 -0.0499
 -1.0000 -0.0000 -1.0000 -0.0979 0.1128 0.1640
 2.0000 0.0001 -1.0000 0.2360 -0.3140 0.0144
 0.0001 2.0002 -0.9999 -0.2047 -0.1941 0.0971
 0.0000 -2.0001 -1.0001 0.2315 0.1352 0.1313

_exptl_transmission_factor_max     ?
_exptl_transmission_factor_min     ?
_diffrn_reflns_av_R_equivalents    0.0235
_diffrn_reflns_av_unetI/netI       0.0199
_diffrn_reflns_Laue_measured_fraction_full  1.001
_diffrn_reflns_Laue_measured_fraction_max  1.000
_diffrn_reflns_limit_h_max         9
_diffrn_reflns_limit_h_min         -9
_diffrn_reflns_limit_k_max         13
_diffrn_reflns_limit_k_min         -13
_diffrn_reflns_limit_l_max         8
_diffrn_reflns_limit_l_min         -15
_diffrn_reflns_number              8062
_diffrn_reflns_point_group_measured_fraction_full  1.000
_diffrn_reflns_point_group_measured_fraction_max  1.000
_diffrn_reflns_theta_full          67.073
_diffrn_reflns_theta_max           67.073
_diffrn_reflns_theta_min           5.201
_diffrn_ambient_environment        N~2~
_diffrn_ambient_temperature        110.00(10)
_diffrn_detector                   'CCD plate'
_diffrn_detector_area_resol_mean   16.1450
_diffrn_detector_type              Eos
_diffrn_measured_fraction_theta_full  1.001
_diffrn_measured_fraction_theta_max  1.000
_diffrn_measurement_details
;
List of Runs (angles in degrees, time in seconds):

  # Type    Start    End  Width  t~exp~   \w     \q     \k     \f   Frames
--------------------------------------------------------------------------
  1  \w    -19.00  32.00   1.00    1.00    --    0.00  57.00-180.00   51
  2  \w     33.00  67.00   1.00    1.00    --    0.00  57.00-180.00   34
  3  \w      9.00  58.00   1.00    1.00    --    0.00  57.00  30.00   49
  4  \w     18.00 127.00   1.00    1.50    --   54.00  19.00  60.00  109
  5  \w      2.00  91.00   1.00    1.50    --   54.00 -99.00 -90.00   89
  6  \w     61.00 123.00   1.00    1.50    --   54.00  57.00  90.00   62
  7  \w    -15.00  72.00   1.00    1.50    --   54.00 -57.00 120.00   87
  8  \w    -15.00  74.00   1.00    1.50    --   54.00 -57.00 -60.00   89
  9  \w     32.00  77.00   1.00    1.50    --   54.00 -77.00  60.00   45
 10  \w     40.00 124.00   1.00    3.00    --  108.00 -50.00   0.00   84
 11  \w     90.00 116.00   1.00    3.00    --  108.00  63.00 120.00   26
 12  \w     74.00 111.00   1.00    3.00    --  108.00-111.00 120.00   37
 13  \w     60.00  94.00   1.00    3.00    --  108.00 -91.00  60.00   34
 14  \w     40.00 129.00   1.00    3.00    --  108.00 -50.00  90.00   89
 15  \w    104.00 171.00   1.00    3.00    --  108.00 111.00 150.00   67
 16  \w     87.00 154.00   1.00    3.00    --  108.00  63.00  90.00   67
 17  \w     48.00  75.00   1.00    3.00    --  108.00-111.00   0.00   27
 18  \w     66.00  93.00   1.00    3.00    --  108.00 -25.00 -90.00   27
 19  \w     86.00 113.00   1.00    3.00    --  108.00-111.00   0.00   27
 20  \w     79.00 150.00   1.00    3.00    --  108.00 178.00 -30.00   71
 21  \w    100.00 140.00   1.00    3.00    --  108.00 111.00  30.00   40
 22  \w     48.00 134.00   1.00    3.00    --  108.00 -37.00-150.00   86
 23  \w    107.00 135.00   1.00    3.00    --  108.00 -91.00  60.00   28
 24  \w    101.00 146.00   1.00    3.00    --  108.00 -91.00-120.00   45
 25  \w     47.00 107.00   1.00    3.00    --  108.00-111.00 -60.00   60
 26  \w     65.00 174.00   1.00    3.00    --  108.00 -12.00  60.00  109
;
_diffrn_measurement_device         'four-circle diffractometer'
_diffrn_measurement_device_type    'SuperNova, Dual, Cu at home/near, Eos'
_diffrn_measurement_method         '\w scans'
_diffrn_orient_matrix_type        
 'CrysAlisPro convention (1999,Acta A55,543-557)'
_diffrn_orient_matrix_UB_11        0.1113141000
_diffrn_orient_matrix_UB_12        -0.1090515000
_diffrn_orient_matrix_UB_13        -0.0133966000
_diffrn_orient_matrix_UB_21        -0.1422497000
_diffrn_orient_matrix_UB_22        -0.0823007000
_diffrn_orient_matrix_UB_23        0.0294532000
_diffrn_orient_matrix_UB_31        -0.0498613000
_diffrn_orient_matrix_UB_32        -0.0085396000
_diffrn_orient_matrix_UB_33        -0.1141679000
_diffrn_radiation_monochromator    mirror
_diffrn_radiation_probe            x-ray
_diffrn_radiation_type             CuK\a
_diffrn_radiation_wavelength       1.54184
_diffrn_source                     'micro-focus sealed X-ray tube'
_diffrn_source_type                'SuperNova (Cu) X-ray Source'
_reflns_Friedel_coverage           0.710
_reflns_Friedel_fraction_full      1.000
_reflns_Friedel_fraction_max       1.000
_reflns_number_gt                  2079
_reflns_number_total               2155
_reflns_odcompleteness_completeness  100.00
_reflns_odcompleteness_iscentric   1
_reflns_odcompleteness_theta       66.97
_reflns_special_details
;
 Reflections were merged by SHELXL according to the crystal
 class for the calculation of statistics and refinement.
 
 _reflns_Friedel_fraction is defined as the number of unique
 Friedel pairs measured divided by the number that would be
 possible theoretically, ignoring centric projections and
 systematic absences.
;
_reflns_threshold_expression       'I > 2\s(I)'
_computing_cell_refinement         'CrysAlisPro 1.171.40.53 (Rigaku OD, 2019)'
_computing_data_collection         'CrysAlisPro 1.171.40.53 (Rigaku OD, 2019)'
_computing_data_reduction          'CrysAlisPro 1.171.40.53 (Rigaku OD, 2019)'
_computing_molecular_graphics      'Olex2 (Dolomanov et al., 2009)'
_computing_publication_material    'Olex2 (Dolomanov et al., 2009)'
_computing_structure_refinement    'ShelXL (Sheldrick, 2015)'
_computing_structure_solution      'ShelXT (Sheldrick, 2015)'
_refine_diff_density_max           0.168
_refine_diff_density_min           -0.153
_refine_diff_density_rms           0.031
_refine_ls_abs_structure_details
;
 Flack x determined using 855 quotients [(I+)-(I-)]/[(I+)+(I-)]
 (Parsons, Flack and Wagner, Acta Cryst. B69 (2013) 249-259).
;
_refine_ls_abs_structure_Flack     -0.02(8)
_refine_ls_extinction_coef         0.0011(3)
_refine_ls_extinction_expression  
 'Fc^*^=kFc[1+0.001xFc^2^\l^3^/sin(2\q)]^-1/4^'
_refine_ls_extinction_method       'SHELXL-2018/3 (Sheldrick 2018)'
_refine_ls_goodness_of_fit_ref     1.063
_refine_ls_hydrogen_treatment      refall
_refine_ls_matrix_type             full
_refine_ls_number_parameters       244
_refine_ls_number_reflns           2155
_refine_ls_number_restraints       0
_refine_ls_R_factor_all            0.0224
_refine_ls_R_factor_gt             0.0211
_refine_ls_restrained_S_all        1.063
_refine_ls_shift/su_max            0.000
_refine_ls_shift/su_mean           0.000
_refine_ls_structure_factor_coef   Fsqd
_refine_ls_weighting_details      
 'w=1/[\s^2^(Fo^2^)+(0.0272P)^2^+0.1992P] where P=(Fo^2^+2Fc^2^)/3'
_refine_ls_weighting_scheme        calc
_refine_ls_wR_factor_gt            0.0520
_refine_ls_wR_factor_ref           0.0528
_refine_special_details            ?
_olex2_refinement_description
;
;
_atom_sites_solution_hydrogens     difmap
_atom_sites_solution_primary       dual
_atom_sites_solution_secondary     ?
loop_
  _atom_site_label
  _atom_site_type_symbol
  _atom_site_fract_x
  _atom_site_fract_y
  _atom_site_fract_z
  _atom_site_U_iso_or_equiv
  _atom_site_adp_type
  _atom_site_occupancy
  _atom_site_site_symmetry_order
  _atom_site_calc_flag
  _atom_site_refinement_flags_posn
  _atom_site_refinement_flags_adp
  _atom_site_refinement_flags_occupancy
  _atom_site_disorder_assembly
  _atom_site_disorder_group
 C1 C 0.6666(2) 0.76283(16) 0.73259(14) 0.0107(4) Uani 1 1 d . . . . .
 H1 H 0.678(2) 0.8472(19) 0.7361(15) 0.004(5) Uiso 1 1 d . . . . .
 C2 C 0.4930(2) 0.72328(16) 0.75836(13) 0.0099(3) Uani 1 1 d . . . . .
 H2 H 0.417(2) 0.7687(18) 0.7187(15) 0.002(4) Uiso 1 1 d . . . . .
 C3 C 0.4683(2) 0.59206(16) 0.73321(13) 0.0107(4) Uani 1 1 d . . . . .
 H3 H 0.537(3) 0.5439(19) 0.7781(16) 0.009(5) Uiso 1 1 d . . . . .
 C4 C 0.5188(2) 0.56769(15) 0.62169(14) 0.0113(4) Uani 1 1 d . . . . .
 H4 H 0.514(3) 0.481(2) 0.6085(16) 0.012(5) Uiso 1 1 d . . . . .
 C5 C 0.6945(2) 0.60788(15) 0.60848(13) 0.0105(4) Uani 1 1 d . . . . .
 H5 H 0.763(2) 0.5643(17) 0.6567(15) 0.002(5) Uiso 1 1 d . . . . .
 C6 C 0.7601(2) 0.59133(18) 0.50075(14) 0.0134(4) Uani 1 1 d . . . . .
 H6A H 0.763(2) 0.509(2) 0.4845(15) 0.006(5) Uiso 1 1 d . . . . .
 H6B H 0.688(3) 0.635(2) 0.4513(17) 0.012(5) Uiso 1 1 d . . . . .
 C7 C 0.9130(2) 0.77741(18) 0.82979(13) 0.0124(4) Uani 1 1 d . . . . .
 H7 H 0.878(2) 0.8487(19) 0.8664(17) 0.008(5) Uiso 1 1 d . . . . .
 C8 C 1.0153(2) 0.81300(17) 0.73679(15) 0.0151(4) Uani 1 1 d . . . . .
 H8A H 1.106(3) 0.859(2) 0.7609(17) 0.015(6) Uiso 1 1 d . . . . .
 H8B H 0.951(3) 0.868(2) 0.6902(18) 0.018(6) Uiso 1 1 d . . . . .
 C9 C 1.0070(2) 0.69982(17) 0.90482(14) 0.0140(4) Uani 1 1 d . . . . .
 H9A H 0.930(3) 0.672(2) 0.9587(17) 0.011(5) Uiso 1 1 d . . . . .
 H9B H 1.049(3) 0.630(2) 0.8715(18) 0.014(5) Uiso 1 1 d . . . . .
 O1 O 0.77249(15) 0.70781(12) 0.80306(9) 0.0114(3) Uani 1 1 d . . . . .
 O2 O 0.45407(15) 0.75089(12) 0.86234(10) 0.0130(3) Uani 1 1 d . . . . .
 H2A H 0.525(3) 0.730(2) 0.897(2) 0.023(7) Uiso 1 1 d . . . . .
 O3 O 0.30449(15) 0.55687(11) 0.75320(10) 0.0122(3) Uani 1 1 d . . . . .
 H3A H 0.239(4) 0.607(3) 0.725(2) 0.041(8) Uiso 1 1 d . . . . .
 O4 O 0.41829(17) 0.63300(12) 0.55243(10) 0.0129(3) Uani 1 1 d . . . . .
 H4A H 0.350(3) 0.586(3) 0.528(2) 0.033(7) Uiso 1 1 d . . . . .
 O5 O 0.70646(14) 0.73349(11) 0.62941(9) 0.0104(3) Uani 1 1 d . . . . .
 O6 O 0.92424(16) 0.63368(13) 0.49455(10) 0.0149(3) Uani 1 1 d . . . . .
 H6 H 0.924(4) 0.699(3) 0.475(2) 0.040(9) Uiso 1 1 d . . . . .
 O7 O 1.07757(17) 0.71308(14) 0.68178(10) 0.0176(3) Uani 1 1 d . . . . .
 H7A H 1.018(3) 0.694(3) 0.637(2) 0.031(7) Uiso 1 1 d . . . . .
 O8 O 1.13167(17) 0.76762(14) 0.95396(10) 0.0175(3) Uani 1 1 d . . . . .
 H8 H 1.217(3) 0.751(2) 0.932(2) 0.029(7) Uiso 1 1 d . . . . .
 O9 O 0.19436(18) 0.49395(13) 0.46960(11) 0.0167(3) Uani 1 1 d . . . . .
 H9C H 0.108(4) 0.536(3) 0.474(2) 0.039(8) Uiso 1 1 d . . . . .
 H9D H 0.199(4) 0.477(3) 0.405(3) 0.044(8) Uiso 1 1 d . . . . .

loop_
  _atom_site_aniso_label
  _atom_site_aniso_U_11
  _atom_site_aniso_U_22
  _atom_site_aniso_U_33
  _atom_site_aniso_U_23
  _atom_site_aniso_U_13
  _atom_site_aniso_U_12
 C1 0.0102(8) 0.0116(9) 0.0104(8) -0.0007(7) -0.0003(7) 0.0008(7)
 C2 0.0088(8) 0.0139(8) 0.0070(8) -0.0002(7) 0.0008(6) 0.0015(7)
 C3 0.0079(8) 0.0130(8) 0.0111(8) 0.0016(7) -0.0004(7) -0.0006(7)
 C4 0.0116(9) 0.0117(9) 0.0107(9) 0.0000(7) 0.0000(7) 0.0009(7)
 C5 0.0119(9) 0.0098(9) 0.0098(8) -0.0005(6) -0.0010(7) 0.0005(7)
 C6 0.0113(9) 0.0168(9) 0.0120(8) -0.0020(7) 0.0017(7) -0.0004(8)
 C7 0.0084(8) 0.0154(9) 0.0134(8) -0.0035(7) -0.0013(7) -0.0005(7)
 C8 0.0117(9) 0.0176(9) 0.0160(9) 0.0026(8) -0.0019(8) -0.0024(8)
 C9 0.0109(8) 0.0202(10) 0.0109(8) -0.0027(7) -0.0003(7) -0.0001(8)
 O1 0.0092(6) 0.0141(6) 0.0109(5) 0.0003(5) -0.0021(5) -0.0007(5)
 O2 0.0105(6) 0.0200(7) 0.0085(6) -0.0024(5) 0.0002(5) 0.0011(5)
 O3 0.0082(6) 0.0138(7) 0.0145(6) 0.0025(5) 0.0014(5) -0.0015(5)
 O4 0.0113(6) 0.0153(6) 0.0121(6) 0.0001(5) -0.0045(5) -0.0019(5)
 O5 0.0115(5) 0.0118(6) 0.0080(6) -0.0004(5) 0.0010(5) -0.0012(5)
 O6 0.0125(7) 0.0162(7) 0.0161(6) 0.0018(6) 0.0036(5) 0.0002(6)
 O7 0.0122(6) 0.0293(8) 0.0114(6) -0.0018(6) -0.0005(6) 0.0044(6)
 O8 0.0085(7) 0.0296(8) 0.0144(7) -0.0052(6) -0.0016(5) 0.0001(6)
 O9 0.0137(7) 0.0191(7) 0.0173(7) -0.0045(5) -0.0036(5) 0.0013(6)

_geom_special_details
;
 All esds (except the esd in the dihedral angle between two l.s. planes)
 are estimated using the full covariance matrix.  The cell esds are taken
 into account individually in the estimation of esds in distances, angles
 and torsion angles; correlations between esds in cell parameters are only
 used when they are defined by crystal symmetry.  An approximate (isotropic)
 treatment of cell esds is used for estimating esds involving l.s. planes.
;
loop_
  _geom_bond_atom_site_label_1
  _geom_bond_atom_site_label_2
  _geom_bond_distance
  _geom_bond_site_symmetry_2
  _geom_bond_publ_flag
 C1 H1 0.95(2) . ?
 C1 C2 1.531(2) . ?
 C1 O1 1.407(2) . ?
 C1 O5 1.418(2) . ?
 C2 H2 0.96(2) . ?
 C2 C3 1.526(2) . ?
 C2 O2 1.422(2) . ?
 C3 H3 0.98(2) . ?
 C3 C4 1.531(2) . ?
 C3 O3 1.427(2) . ?
 C4 H4 0.99(2) . ?
 C4 C5 1.523(2) . ?
 C4 O4 1.425(2) . ?
 C5 H5 0.97(2) . ?
 C5 C6 1.511(2) . ?
 C5 O5 1.443(2) . ?
 C6 H6A 0.95(2) . ?
 C6 H6B 1.00(2) . ?
 C6 O6 1.433(2) . ?
 C7 H7 0.98(2) . ?
 C7 C8 1.525(3) . ?
 C7 C9 1.520(3) . ?
 C7 O1 1.438(2) . ?
 C8 H8A 0.96(2) . ?
 C8 H8B 1.02(2) . ?
 C8 O7 1.427(2) . ?
 C9 H9A 1.00(2) . ?
 C9 H9B 0.96(2) . ?
 C9 O8 1.428(2) . ?
 O2 H2A 0.77(3) . ?
 O3 H3A 0.86(3) . ?
 O4 H4A 0.83(3) . ?
 O6 H6 0.78(4) . ?
 O7 H7A 0.78(3) . ?
 O8 H8 0.78(3) . ?
 O9 H9C 0.85(3) . ?
 O9 H9D 0.86(3) . ?

loop_
  _geom_angle_atom_site_label_1
  _geom_angle_atom_site_label_2
  _geom_angle_atom_site_label_3
  _geom_angle
  _geom_angle_site_symmetry_1
  _geom_angle_site_symmetry_3
  _geom_angle_publ_flag
 C2 C1 H1 111.5(13) . . ?
 O1 C1 H1 110.4(13) . . ?
 O1 C1 C2 107.85(14) . . ?
 O1 C1 O5 111.66(14) . . ?
 O5 C1 H1 104.8(12) . . ?
 O5 C1 C2 110.74(14) . . ?
 C1 C2 H2 109.6(12) . . ?
 C3 C2 C1 111.01(14) . . ?
 C3 C2 H2 108.3(12) . . ?
 O2 C2 C1 110.73(14) . . ?
 O2 C2 H2 104.4(12) . . ?
 O2 C2 C3 112.61(14) . . ?
 C2 C3 H3 109.5(13) . . ?
 C2 C3 C4 109.85(14) . . ?
 C4 C3 H3 108.0(13) . . ?
 O3 C3 C2 110.81(14) . . ?
 O3 C3 H3 106.4(13) . . ?
 O3 C3 C4 112.20(14) . . ?
 C3 C4 H4 109.2(12) . . ?
 C5 C4 C3 108.07(14) . . ?
 C5 C4 H4 108.2(13) . . ?
 O4 C4 C3 110.33(14) . . ?
 O4 C4 H4 112.0(12) . . ?
 O4 C4 C5 108.99(14) . . ?
 C4 C5 H5 108.9(12) . . ?
 C6 C5 C4 113.96(15) . . ?
 C6 C5 H5 109.1(11) . . ?
 O5 C5 C4 109.55(14) . . ?
 O5 C5 H5 109.4(11) . . ?
 O5 C5 C6 105.72(14) . . ?
 C5 C6 H6A 109.4(12) . . ?
 C5 C6 H6B 108.9(12) . . ?
 H6A C6 H6B 110.4(17) . . ?
 O6 C6 C5 110.30(14) . . ?
 O6 C6 H6A 106.9(12) . . ?
 O6 C6 H6B 110.9(13) . . ?
 C8 C7 H7 109.4(13) . . ?
 C9 C7 H7 108.0(13) . . ?
 C9 C7 C8 112.24(16) . . ?
 O1 C7 H7 109.3(12) . . ?
 O1 C7 C8 113.24(14) . . ?
 O1 C7 C9 104.50(15) . . ?
 C7 C8 H8A 108.2(14) . . ?
 C7 C8 H8B 110.1(14) . . ?
 H8A C8 H8B 105.6(19) . . ?
 O7 C8 C7 112.79(15) . . ?
 O7 C8 H8A 108.0(14) . . ?
 O7 C8 H8B 111.8(13) . . ?
 C7 C9 H9A 107.6(13) . . ?
 C7 C9 H9B 111.3(13) . . ?
 H9A C9 H9B 107.3(18) . . ?
 O8 C9 C7 110.14(16) . . ?
 O8 C9 H9A 108.1(13) . . ?
 O8 C9 H9B 112.1(13) . . ?
 C1 O1 C7 114.49(14) . . ?
 C2 O2 H2A 108.9(18) . . ?
 C3 O3 H3A 109(2) . . ?
 C4 O4 H4A 107(2) . . ?
 C1 O5 C5 112.97(13) . . ?
 C6 O6 H6 109(2) . . ?
 C8 O7 H7A 111(2) . . ?
 C9 O8 H8 111(2) . . ?
 H9C O9 H9D 103(3) . . ?

loop_
  _geom_hbond_atom_site_label_D
  _geom_hbond_atom_site_label_H
  _geom_hbond_atom_site_label_A
  _geom_hbond_distance_DH
  _geom_hbond_distance_HA
  _geom_hbond_distance_DA
  _geom_hbond_angle_DHA
  _geom_hbond_site_symmetry_A
  _geom_hbond_publ_flag
 O2 H2A O8 0.77(3) 2.12(3) 2.804(2) 148(2) 4_467 yes
 O3 H3A O7 0.86(3) 1.87(3) 2.726(2) 171(3) 1_455 yes
 O4 H4A O9 0.83(3) 1.81(3) 2.6446(19) 175(3) . yes
 O6 H6 O4 0.78(4) 1.92(4) 2.696(2) 171(3) 4_566 yes
 O7 H7A O6 0.78(3) 2.12(3) 2.881(2) 163(3) . yes
 O8 H8 O2 0.78(3) 2.15(3) 2.9111(19) 165(3) 1_655 yes
 O9 H9C O6 0.85(3) 1.89(3) 2.740(2) 175(3) 1_455 yes
 O9 H9D O3 0.86(3) 2.01(3) 2.8677(19) 176(3) 2_564 yes

loop_
  _geom_torsion_atom_site_label_1
  _geom_torsion_atom_site_label_2
  _geom_torsion_atom_site_label_3
  _geom_torsion_atom_site_label_4
  _geom_torsion
  _geom_torsion_site_symmetry_1
  _geom_torsion_site_symmetry_2
  _geom_torsion_site_symmetry_3
  _geom_torsion_site_symmetry_4
  _geom_torsion_publ_flag
 C1 C2 C3 C4 -52.97(19) . . . . ?
 C1 C2 C3 O3 -177.51(13) . . . . ?
 C2 C1 O1 C7 -147.03(14) . . . . ?
 C2 C1 O5 C5 -58.85(18) . . . . ?
 C2 C3 C4 C5 56.39(18) . . . . ?
 C2 C3 C4 O4 -62.68(18) . . . . ?
 C3 C4 C5 C6 -178.85(15) . . . . ?
 C3 C4 C5 O5 -60.66(17) . . . . ?
 C4 C5 C6 O6 178.72(14) . . . . ?
 C4 C5 O5 C1 63.51(17) . . . . ?
 C6 C5 O5 C1 -173.28(14) . . . . ?
 C8 C7 C9 O8 68.95(19) . . . . ?
 C8 C7 O1 C1 -57.18(19) . . . . ?
 C9 C7 C8 O7 57.3(2) . . . . ?
 C9 C7 O1 C1 -179.62(13) . . . . ?
 O1 C1 C2 C3 -69.30(17) . . . . ?
 O1 C1 C2 O2 56.56(18) . . . . ?
 O1 C1 O5 C5 61.34(18) . . . . ?
 O1 C7 C8 O7 -60.7(2) . . . . ?
 O1 C7 C9 O8 -167.95(13) . . . . ?
 O2 C2 C3 C4 -177.77(14) . . . . ?
 O2 C2 C3 O3 57.69(19) . . . . ?
 O3 C3 C4 C5 -179.88(14) . . . . ?
 O3 C3 C4 O4 61.05(19) . . . . ?
 O4 C4 C5 C6 -58.93(19) . . . . ?
 O4 C4 C5 O5 59.25(18) . . . . ?
 O5 C1 C2 C3 53.15(18) . . . . ?
 O5 C1 C2 O2 179.00(14) . . . . ?
 O5 C1 O1 C7 91.09(17) . . . . ?
 O5 C5 C6 O6 58.37(18) . . . . ?

_shelx_res_file
;
TITL jhc1908_a.res in P2(1)2(1)2(1)
    jhc1908.res
    created by SHELXL-2018/3 at 08:57:27 on 19-Jul-2019
REM Old TITL jhc1908 in P212121 #19
REM SHELXT solution in P2(1)2(1)2(1): R1 0.070, Rweak 0.021, Alpha 0.001
REM <I/s> 0.390 for 20 systematic absences, Orientation as input
REM Flack x = -0.025 ( 0.076 ) from 862 Parsons' quotients
REM Formula found by SHELXT: C9 O9
CELL 1.54184 8.220382 11.253299 12.985227 90 90 90
ZERR 4 0.000162 0.000251 0.000245 0 0 0
LATT -1
SYMM 0.5-X,-Y,0.5+Z
SYMM -X,0.5+Y,0.5-Z
SYMM 0.5+X,0.5-Y,-Z
SFAC C H O
UNIT 36 80 36
EQIV $1 -0.5+X,1.5-Y,2-Z
EQIV $2 -1+X,+Y,+Z
EQIV $3 0.5+X,1.5-Y,1-Z
EQIV $4 1+X,+Y,+Z
EQIV $5 0.5-X,1-Y,-0.5+Z

L.S. 12
PLAN  20
HTAB O2 O8_$1
HTAB O3 O7_$2
HTAB O4 O9
HTAB O6 O4_$3
HTAB O7 O6
HTAB O8 O2_$4
HTAB O9 O3_$5
HTAB O9 O6_$2
BOND $H
conf
list 4
fmap 2 53
acta
REM <olex2.extras>
REM <HklSrc "%.\\jhc1908.hkl">
REM </olex2.extras>

WGHT    0.027200    0.199200
EXTI    0.001141
FVAR       7.14113
C1    1    0.666585    0.762830    0.732586    11.00000    0.01025    0.01159 =
         0.01039   -0.00068   -0.00033    0.00083
H1    2    0.677568    0.847198    0.736121    11.00000    0.00358
C2    1    0.493050    0.723285    0.758358    11.00000    0.00877    0.01387 =
         0.00703   -0.00017    0.00081    0.00151
H2    2    0.417100    0.768655    0.718660    11.00000    0.00229
C3    1    0.468312    0.592059    0.733212    11.00000    0.00790    0.01296 =
         0.01110    0.00162   -0.00038   -0.00057
H3    2    0.536835    0.543854    0.778144    11.00000    0.00932
C4    1    0.518772    0.567689    0.621688    11.00000    0.01161    0.01166 =
         0.01069   -0.00001   -0.00004    0.00088
H4    2    0.513824    0.481081    0.608469    11.00000    0.01193
C5    1    0.694462    0.607883    0.608479    11.00000    0.01192    0.00982 =
         0.00979   -0.00053   -0.00096    0.00049
H5    2    0.762768    0.564285    0.656715    11.00000    0.00186
C6    1    0.760071    0.591327    0.500746    11.00000    0.01131    0.01676 =
         0.01204   -0.00203    0.00170   -0.00036
H6A   2    0.762657    0.508630    0.484532    11.00000    0.00587
H6B   2    0.688232    0.634832    0.451281    11.00000    0.01198
C7    1    0.913034    0.777412    0.829790    11.00000    0.00844    0.01537 =
         0.01335   -0.00352   -0.00129   -0.00047
H7    2    0.878215    0.848700    0.866400    11.00000    0.00815
C8    1    1.015258    0.812996    0.736794    11.00000    0.01168    0.01757 =
         0.01597    0.00256   -0.00187   -0.00238
H8A   2    1.106257    0.859172    0.760943    11.00000    0.01454
H8B   2    0.950672    0.868219    0.690179    11.00000    0.01763
C9    1    1.007049    0.699815    0.904818    11.00000    0.01086    0.02024 =
         0.01087   -0.00265   -0.00026   -0.00011
H9A   2    0.929523    0.672426    0.958672    11.00000    0.01101
H9B   2    1.049358    0.630478    0.871548    11.00000    0.01365
O1    3    0.772487    0.707813    0.803057    11.00000    0.00924    0.01410 =
         0.01089    0.00031   -0.00205   -0.00071
O2    3    0.454068    0.750886    0.862340    11.00000    0.01053    0.02000 =
         0.00852   -0.00235    0.00025    0.00114
H2A   2    0.524618    0.730252    0.897410    11.00000    0.02295
O3    3    0.304493    0.556871    0.753200    11.00000    0.00825    0.01381 =
         0.01454    0.00247    0.00144   -0.00149
H3A   2    0.239187    0.607376    0.724836    11.00000    0.04134
O4    3    0.418285    0.633004    0.552433    11.00000    0.01132    0.01529 =
         0.01207    0.00012   -0.00448   -0.00194
H4A   2    0.350099    0.585792    0.528032    11.00000    0.03260
O5    3    0.706462    0.733489    0.629414    11.00000    0.01149    0.01179 =
         0.00804   -0.00035    0.00103   -0.00117
O6    3    0.924243    0.633675    0.494554    11.00000    0.01247    0.01622 =
         0.01610    0.00181    0.00359    0.00017
H6    2    0.923810    0.699138    0.474897    11.00000    0.04043
O7    3    1.077569    0.713077    0.681782    11.00000    0.01217    0.02926 =
         0.01139   -0.00181   -0.00046    0.00437
H7A   2    1.018031    0.694398    0.637454    11.00000    0.03104
O8    3    1.131667    0.767621    0.953958    11.00000    0.00848    0.02963 =
         0.01438   -0.00524   -0.00160    0.00015
H8    2    1.216904    0.750691    0.932254    11.00000    0.02875
O9    3    0.194363    0.493948    0.469604    11.00000    0.01366    0.01911 =
         0.01726   -0.00453   -0.00357    0.00125
H9C   2    0.108046    0.535887    0.473677    11.00000    0.03862
H9D   2    0.198582    0.476735    0.405494    11.00000    0.04365
HKLF 4


REM  jhc1908_a.res in P2(1)2(1)2(1)
REM wR2 = 0.0528, GooF = S = 1.063, Restrained GooF = 1.063 for all data
REM R1 = 0.0211 for 2079 Fo > 4sig(Fo) and 0.0224 for all 2155 data
REM 244 parameters refined using 0 restraints

END

WGHT      0.0272      0.1992

REM Highest difference peak  0.168,  deepest hole -0.153,  1-sigma level  0.031
Q1    1   0.4863  0.6595  0.7428  11.00000  0.05    0.17
Q2    1   0.5774  0.7393  0.7453  11.00000  0.05    0.17
Q3    1   0.6070  0.5822  0.6138  11.00000  0.05    0.16
Q4    1   0.7224  0.6005  0.5553  11.00000  0.05    0.16
Q5    1   0.9586  0.7383  0.8652  11.00000  0.05    0.15
Q6    1   0.9612  0.7935  0.7828  11.00000  0.05    0.15
Q7    1   0.4888  0.5808  0.6766  11.00000  0.05    0.15
Q8    1   0.4617  0.6925  0.5252  11.00000  0.05    0.11
Q9    1   0.7324  0.6545  0.8367  11.00000  0.05    0.11
Q10   1   1.2800  0.8407  0.9007  11.00000  0.05    0.11
Q11   1   1.1282  0.7672  1.0136  11.00000  0.05    0.11
Q12   1   0.6929  0.6644  0.6203  11.00000  0.05    0.10
Q13   1   0.4651  0.5976  0.5830  11.00000  0.05    0.10
Q14   1   0.3791  0.8175  0.8643  11.00000  0.05    0.10
Q15   1   0.8301  0.6063  0.7788  11.00000  0.05    0.10
Q16   1   0.8429  0.7528  0.8202  11.00000  0.05    0.10
Q17   1   0.4844  0.5698  0.4418  11.00000  0.05    0.10
Q18   1   1.1836  0.7542  0.6422  11.00000  0.05    0.09
Q19   1   0.2844  0.7630  0.8185  11.00000  0.05    0.09
Q20   1   0.7238  0.7339  0.7808  11.00000  0.05    0.09
;
_shelx_res_checksum                84024
_shelx_hkl_file
;
   0   0   1 14.9086 27.4405   1
   0   0   2 48371.2 529.063   1
   0   0   3-0.60497 70.6528   1
   0   0  -4 253898. 1712.28   8
   0   0   4 252382. 1673.16   1
   0   0  -5-21.0595 98.2460   9
   0   0   5 148.939 77.3053   1
   0   0  -5 18.7605 84.8986   7
   0   0  -5 44.2245 132.889   5
   0   0  -5 62.7173 91.9652   8
   0   0  -6 1973.06 291.151   5
   0   0  -6 1987.02 212.271   8
   0   0  -7 38.1545 173.147   5
   0   0  -8 165546. 2860.83   5
   0   0  -9 102.849 254.697   5
   0   0 -10 21825.9 1233.28   5
   0   0 -11 129.602 177.242  25
   0   0 -11-151.146 152.010  12
   0   0 -11 171.162 143.195  17
   0   0 -11 39.4393 194.256  20
   0   0 -11 594.482 308.921   5
   0   0 -12 409.601 196.294  12
   0   0 -12 74.3623 181.836  25
   0   0 -13 61.9913 188.259  25
   0   0 -14 25991.2 834.023  19
   0   0 -14 29232.4 941.167  25
   0   0 -15 169.063 134.420  25
   0  -1   0-33.1633 58.3307   3
   0  -1  -1 27511.4 555.588   3
   0   1  -1 26889.4 427.797   2
   0  -1   2 62777.3 679.956   2
   0   1   2 64311.8 1016.87   3
   0   1  -2 62761.1 694.112   1
   0   1  -3 31581.1 632.663   7
   0  -1   3 29922.8 518.363   2
   0   1  -3 29944.3 532.181   1
   0  -1  -3 31333.0 590.966   8
   0  -1   4 1136.87 121.719   2
   0   1  -4 1021.42 186.933   5
   0  -1  -4 1181.96 161.816   8
   0   1  -4 1178.80 172.416   7
   0   1  -4 1093.67 147.638   9
   0   1  -5 30133.1 623.922   8
   0   1  -5 30486.1 913.968   5
   0  -1  -5 30112.6 730.705   8
   0   1  -5 30880.1 767.601   7
   0  -1  -5 30019.4 732.623   9
   0  -1   5 30219.9 589.510   2
   0  -1  -5 30851.7 918.526   5
   0   1   5 32611.2 782.750   1
   0  -1  -6 59025.7 1412.32   5
   0  -1  -6 57567.3 1115.71   8
   0   1  -6 58337.8 1403.60   5
   0  -1  -7 11065.5 546.176   8
   0  -1  -7 11210.1 693.491   5
   0   1  -7 11738.7 710.946   5
   0   1  -8 5496.02 542.904   5
   0  -1  -8 4852.13 519.508   5
   0  -1  -8 5173.56 415.492   8
   0   1  -9 52695.5 1775.66   5
   0  -1  -9 49977.1 1733.82   5
   0   1 -10 1734.54 401.494   5
   0  -1 -10 883.425 264.316   5
   0   1 -11-139.146 156.089  12
   0   1 -11 49.9998 178.121  20
   0  -1 -11 606.078 262.318   5
   0  -1 -11 276.017 182.609  25
   0  -1 -11 45.3512 179.096  17
   0   1 -11 406.718 288.033   5
   0   1 -11-0.62929 200.484  25
   0   1 -12 3522.51 393.871  25
   0  -1 -12 4072.40 416.127  25
   0   1 -12 3390.80 376.946  20
   0   1 -12 3428.70 379.665  12
   0  -1 -12 3865.99 381.474  17
   0   1 -13 5370.39 435.065  20
   0  -1 -13 4089.23 402.692  25
   0   1 -13 5257.19 442.052  25
   0   1 -14 10912.7 578.552  25
   0  -1 -14 10553.9 575.651  25
   0  -1 -15 140.304 131.294  25
   0  -1 -15 461.761 164.011  19
   0   1 -15 176.395 128.426  25
   0  -2   0 999999. 4347.07   3
   0   2  -1 346340. 2211.52   2
   0  -2  -1 347388. 2631.79   3
   0   2  -2 276877. 1962.11   2
   0  -2  -2 277295. 2527.54   3
   0   2  -3 30507.0 673.035   1
   0   2   3 31595.6 956.654   3
   0  -2  -4 97656.1 1308.12   8
   0   2   4 98282.5 1202.03   4
   0   2  -4 96879.6 1157.89   4
   0  -2  -4 95910.1 1504.00   5
   0   2   4 100393. 1887.96   3
   0   2  -4 101118. 1556.25   5
   0   2  -4 99139.3 1249.43   1
   0   2  -4 98151.4 1381.85   7
   0   2  -5 9133.05 476.988   7
   0  -2  -5 10190.4 472.557   8
   0   2  -5 9500.51 545.917   5
   0   2   5 9416.77 402.812   4
   0  -2  -5 9086.08 531.623   5
   0  -2  -6 6344.49 415.116   8
   0   2  -6 5986.87 487.865   5
   0  -2  -6 6808.31 512.023   5
   0   2  -7 18813.4 916.925   5
   0  -2  -7 20528.4 957.542   5
   0  -2  -7 19582.2 779.914   8
   0  -2  -8 16010.7 924.436   5
   0  -2  -8 13339.1 692.649   8
   0   2  -8 14313.7 881.172   5
   0   2  -9-325.710 222.173   5
   0  -2  -9 5.43224 213.171   5
   0  -2 -10 5234.69 622.556   5
   0  -2 -10 5933.10 445.587  17
   0  -2 -10 5686.24 458.788  25
   0   2 -10 6314.51 482.392  25
   0   2 -10 5936.68 477.152  12
   0  -2 -10 5661.57 467.492  15
   0   2 -10 7295.27 748.067   5
   0  -2 -11 825.223 224.917  15
   0   2 -11 1262.38 280.724  12
   0   2 -11 1091.15 386.869   5
   0  -2 -11 1225.53 401.601   5
   0   2 -11 656.478 183.487  25
   0  -2 -11 1167.10 233.448  17
   0  -2 -11 1200.94 274.296  25
   0   2 -11 1439.59 278.992  20
   0  -2 -12 1616.10 298.330  25
   0   2 -12 1457.81 280.307  25
   0  -2 -12 1655.84 288.653  17
   0   2 -12 1647.06 295.547  20
   0   2 -13-53.7397 169.509  25
   0   2 -13 198.615 163.334  20
   0  -2 -13 133.712 172.209  25
   0   2 -14-94.9721 144.640  25
   0   2 -14 11.5287 121.688  20
   0  -2 -14 118.489 141.816  25
   0  -2 -15 20296.2 665.886  25
   0   2 -15 19294.8 640.104  25
   0  -2 -15 19827.8 663.001  24
   0  -2 -15 19867.2 657.168  19
   0  -3   0 51.4556 133.560   3
   0  -3  -1 598086. 4265.11   3
   0  -3  -1 611100. 2913.32   8
   0   3  -1 607968. 3149.09   4
   0   3  -1 601304. 2862.78   7
   0   3  -2 31553.8 841.212   2
   0   3   2 30718.3 747.607   4
   0   3   2 30793.7 1015.98   3
   0  -3  -2 30611.6 1015.70   3
   0   3  -2 31788.8 734.856   4
   0   3  -2 31647.2 732.800   7
   0   3   3 24313.8 688.618   4
   0  -3  -3 26213.3 698.662   8
   0   3  -3 24093.6 737.961   2
   0   3  -3 25314.3 669.847   4
   0   3   3 25514.1 997.281   3
   0   3  -3 23241.6 686.179   7
   0   3  -4 40907.8 882.285   4
   0   3  -4 41455.8 1080.44   5
   0   3  -4 42340.1 996.564   7
   0   3  -4 39785.3 957.553   1
   0  -3  -4 40268.9 940.183   8
   0  -3  -4 38727.3 1038.62   5
   0   3   4 40373.7 915.038   4
   0   3   5 2863.77 266.628   4
   0   3  -5 2999.38 317.890   7
   0   3  -5 3498.08 370.284   5
   0  -3  -5 3463.02 325.603   8
   0  -3  -5 3324.64 355.342   5
   0  -3  -6 12021.8 703.700   5
   0   3  -6 13069.9 733.551   5
   0  -3  -6 11857.6 608.997   8
   0  -3  -7 2563.87 366.200   5
   0  -3  -7 3265.85 362.624   8
   0   3  -7 2761.51 397.242   5
   0  -3  -8 74812.5 2045.62   5
   0   3  -8 77317.8 2081.23   5
   0  -3  -8 74548.6 1770.41   8
   0  -3  -9 845.782 277.191   5
   0  -3  -9 1696.79 320.817   8
   0   3  -9 1097.15 333.955   5
   0  -3 -10 442.642 176.515  17
   0  -3 -10 486.899 205.624  15
   0  -3 -10 484.411 212.657  25
   0   3 -10 490.332 263.795   5
   0  -3 -10 1112.20 354.557   5
   0   3 -10 270.754 178.554  25
   0   3 -10 509.256 218.046  12
   0   3 -10 585.269 236.575  20
   0   3 -11 42.7249 186.866  20
   0   3 -11-6.92504 185.898  25
   0  -3 -11-188.704 222.587   5
   0  -3 -11-165.519 198.151  17
   0  -3 -11 66.3144 169.843  15
   0  -3 -11-26.0876 158.600  25
   0   3 -12-79.5509 188.015  25
   0  -3 -12 346.010 216.953  15
   0  -3 -12 165.755 200.674  17
   0   3 -12 238.408 190.122  20
   0  -3 -12 5.04927 175.522  25
   0  -3 -13 271.647 190.536  25
   0   3 -13 237.914 170.312  20
   0   3 -13 439.227 189.880  25
   0   3 -14 6298.42 424.828  25
   0  -3 -14 5580.51 421.954  24
   0   3 -14 5843.13 399.732  20
   0  -3 -14 5884.13 420.005  25
   0   3 -15 764.468 154.956  25
   0  -3 -15 752.729 173.021  24
   0  -3 -15 508.773 153.044  19
   0  -4   0 274784. 3326.04   3
   0   4   0 276182. 2465.71   4
   0   4  -1 33529.2 870.450   4
   0   4  -1 33286.9 1023.31   2
   0  -4  -1 35549.6 832.565   8
   0  -4  -1 34106.5 1208.80   3
   0  -4   1 32671.2 1162.35   3
   0   4   1 31865.5 852.710   4
   0   4  -2 130845. 1649.12   7
   0  -4  -2 132079. 1659.08   8
   0   4  -2 129998. 1736.42   4
   0   4   2 132981. 2448.22   3
   0   4  -2 129622. 2028.38   2
   0   4   2 125085. 1723.34   4
   0   4  -3 39124.1 975.854   4
   0   4  -3 39272.5 981.024   7
   0   4  -3 38122.1 1104.59   2
   0  -4  -3 38640.8 965.746   8
   0   4   3 39124.3 992.641   4
   0   4   4 40600.4 1048.57   4
   0   4  -4 41211.5 1022.00   4
   0  -4  -4 41714.0 1067.64   8
   0   4  -4 41101.8 1077.89   7
   0   4  -5 69886.6 1660.16   5
   0  -4  -5 67306.0 1450.96   8
   0   4   5 67758.6 1395.74   4
   0  -4  -6 3163.81 365.099   8
   0   4  -6 3134.47 400.026   5
   0   4  -7 47631.6 1597.78   5
   0  -4  -7 48085.6 1421.65   8
   0  -4  -8 615.989 213.231   8
   0   4  -8 215.784 236.427   5
   0  -4  -9 80245.9 2057.22   8
   0   4  -9 79926.2 2354.68   5
   0   4 -10 32149.5 1062.15  25
   0   4 -10 31102.6 1545.31   5
   0  -4 -10 31113.2 1097.48  15
   0  -4 -10 33655.5 1403.18   8
   0  -4 -10 33147.8 1013.87  17
   0   4 -10 30753.1 1112.43  20
   0  -4 -10 32620.2 1072.73  25
   0   4 -11 9638.15 631.973  20
   0  -4 -11 9161.79 567.942  17
   0  -4 -11 9996.56 637.731  15
   0   4 -11 9400.61 596.961  25
   0  -4 -11 10844.7 643.372  25
   0   4 -12 12371.0 696.894  20
   0  -4 -12 11284.0 634.319  25
   0   4 -12 11385.8 635.762  25
   0  -4 -12 10795.1 642.833  15
   0  -4 -12 11008.7 658.915  24
   0  -4 -13 1659.78 284.746  24
   0   4 -13 1866.61 271.896  25
   0   4 -13 1413.62 253.551  20
   0  -4 -13 1308.11 240.085  25
   0  -4 -14 7468.67 454.702  19
   0  -4 -14 8465.95 480.432  24
   0   4 -14 8222.55 456.464  20
   0   4 -14 8420.07 448.069  25
   0   5   0 69.6733 136.715   4
   0  -5  -1 104951. 1606.84   8
   0   5   1 99193.8 1703.27   4
   0   5  -1 102147. 1715.61   4
   0   5   2 27255.3 914.360   4
   0   5  -2 28515.8 934.506   4
   0  -5  -2 27150.9 868.487   8
   0   5   3 53883.3 1308.43   4
   0  -5  -3 54216.0 1267.36   8
   0   5  -3 54103.2 1305.40   4
   0   5  -4 23656.3 890.975   4
   0   5   4 22525.3 876.798   4
   0  -5  -4 24101.3 903.074   8
   0   5  -5 19147.9 949.676   5
   0   5   5 19198.5 827.453   4
   0  -5  -5 18568.0 841.867   8
   0   5  -6 30051.2 1269.34   5
   0  -5  -6 29978.8 1138.04   8
   0  -5  -7 1290.86 261.593   8
   0   5  -7 1547.43 383.227   5
   0   5  -8 48113.8 1808.63   5
   0  -5  -8 47340.7 1605.24   8
   0   5  -9 15219.2 799.331  20
   0   5  -9 14812.5 723.574  21
   0  -5  -9 15484.0 669.744  17
   0   5  -9 15764.3 1097.40   5
   0  -5  -9 13668.8 729.757  24
   0  -5  -9 15501.0 792.166  15
   0  -5  -9 16178.5 748.859  25
   0  -5  -9 16660.5 1014.08   8
   0   5 -10 42499.0 1844.28   5
   0  -5 -10 46701.7 1716.68   8
   0   5 -10 41840.9 1208.76  25
   0  -5 -10 43852.7 1152.67  17
   0  -5 -10 43810.5 1243.17  25
   0  -5 -10 44101.4 1311.48  24
   0  -5 -10 40740.2 1283.24  15
   0   5 -10 40854.8 1308.43  20
   0  -5 -11 622.614 203.534  17
   0  -5 -11 742.060 239.248  24
   0  -5 -11 534.410 224.060  25
   0  -5 -11 672.073 239.784  15
   0   5 -11 849.058 233.741  25
   0   5 -11 869.500 256.434  20
   0  -5 -12 22.6650 172.495  25
   0   5 -12-17.8512 158.219  25
   0  -5 -12-149.566 203.656  24
   0  -5 -12-206.043 180.147  15
   0   5 -12-109.011 186.705  20
   0   5 -13 454.801 196.352  20
   0  -5 -13 59.4304 169.531  24
   0   5 -13 383.936 141.562  25
   0   5 -14 5443.26 354.823  20
   0   5 -14 5785.49 328.496  25
   0  -5 -14 6592.28 394.333  24
   0  -5 -14 5362.17 364.062  19
   0   6   0 244357. 2978.21   4
   0   6  -1 74432.3 1655.43   4
   0   6   1 73193.9 1644.72   4
   0   6   2 70932.5 1641.61   4
   0   6  -2 69032.4 1617.25   4
   0  -6  -2 73806.7 1569.19   8
   0  -6  -3 31028.2 1071.81   8
   0   6   3 32200.5 1126.22   4
   0   6  -3 31823.5 1125.01   4
   0   6  -4 20595.7 932.496   4
   0   6   4 20181.4 914.060   4
   0  -6  -4 21647.3 948.401   8
   0   6   5 16222.4 839.654   4
   0   6  -5 16655.2 981.670   5
   0  -6  -5 16658.1 879.582   8
   0  -6  -6 1891.90 340.569   8
   0   6  -6 1942.52 422.237   5
   0   6  -7 5375.35 653.571   5
   0  -6  -7 6284.62 625.280   8
   0  -6  -8 55880.1 1845.65   8
   0   6  -8 53316.7 1994.26   5
   0  -6  -8 54327.2 1415.34  24
   0  -6  -8 55930.4 1486.23  15
   0   6  -8 54924.4 1242.36  14
   0   6  -8 55405.6 1351.45  21
   0  -6  -8 55719.6 1212.10  17
   0   6  -8 55985.9 1510.26  20
   0  -6  -9 755.910 190.036  17
   0   6  -9 1006.48 251.618  21
   0  -6  -9 679.920 249.867  24
   0   6  -9 691.051 357.896   5
   0   6  -9 876.526 258.640  20
   0  -6  -9 721.915 247.488  15
   0  -6  -9 169.791 222.337   8
   0   6 -10 7681.48 600.339  20
   0  -6 -10 8507.99 519.506  17
   0  -6 -10 9166.35 641.249  15
   0  -6 -10 9169.63 622.228  24
   0   6 -11 8287.90 592.627  20
   0  -6 -11 8718.93 586.265  24
   0   6 -11 9062.44 547.798  25
   0  -6 -11 8011.17 578.633  15
   0   6 -12 306.791 211.501  20
   0  -6 -12 261.569 195.258  24
   0  -6 -12 403.750 213.342  15
   0   6 -12 273.014 150.501  25
   0   6 -13 8052.29 480.888  20
   0  -6 -13 7804.36 442.910  19
   0   7   0-183.822 167.258   4
   0   7   1 24863.7 1071.18   4
   0   7  -1 23005.1 1035.39   4
   0   7   2 25827.2 1107.33   4
   0   7  -2 26428.8 1116.26   4
   0   7   3 2772.69 403.711   4
   0   7  -3 3166.80 431.320   4
   0  -7  -3 3226.19 401.727   8
   0  -7  -4-202.798 170.297   8
   0   7   4-141.729 164.720   4
   0   7  -4 328.568 199.747   4
   0  -7  -5 879.423 284.278   8
   0   7   5 1055.04 256.856   4
   0   7  -5 1136.31 345.982   5
   0  -7  -6 4284.47 528.514   8
   0   7  -6 5333.75 645.228   5
   0  -7  -7 1507.35 303.164  24
   0  -7  -7 523.533 265.690   8
   0   7  -7 831.765 213.351  14
   0  -7  -7 1471.38 296.380  15
   0   7  -7 1313.50 388.645   5
   0  -7  -8 59066.1 1980.95   8
   0   7  -8 58516.7 2171.59   5
   0   7  -8 58593.5 1582.30  20
   0  -7  -8 58483.9 1562.07  15
   0  -7  -8 58821.0 1501.23  24
   0   7  -8 56571.8 1315.34  14
   0   7  -9 33711.7 997.307  14
   0  -7  -9 33582.7 1143.48  24
   0  -7  -9 32939.8 1172.74  15
   0   7  -9 32282.2 1190.59  20
   0   7 -10 2211.54 357.875  20
   0  -7 -10 2665.44 364.914  15
   0  -7 -10 2295.98 356.809  24
   0   7 -11 3797.67 399.864  20
   0  -7 -11 4452.51 433.153  15
   0  -7 -11 5142.13 447.778  24
   0   7 -12 6866.73 479.414  20
   0  -7 -12 6857.73 415.541  19
   0  -7 -12 7636.78 479.920  24
   0  -7 -12 7490.42 482.203  15
   0   7 -13 180.858 132.763  20
   0  -7 -13 132.325 139.167  24
   0  -7 -13 235.696 128.132  19
   0   8   0 59252.3 1821.72   4
   0   8   1 52653.8 1722.18   4
   0   8  -1 48568.4 1659.94   4
   0   8  -2 108344. 2474.39   4
   0   8   2 108717. 2486.27   4
   0   8  -3 2428.04 416.200   4
   0   8   3 2108.46 365.660   4
   0   8  -4 163.881 206.753   4
   0   8   4-158.351 182.437   4
   0   8  -5 9148.04 547.867  26
   0   8  -5 9957.58 570.386  14
   0  -8  -5 9103.99 601.627  15
   0  -8  -5 10151.5 557.449  18
   0   8   5 9863.53 781.458   4
   0   8  -5 9935.48 863.025   5
   0  -8  -5 9699.71 625.302  24
   0  -8  -6 19410.6 766.977  18
   0  -8  -6 20598.0 898.746  24
   0   8  -6 20309.6 812.226  14
   0   8  -6 18772.3 1232.55   5
   0  -8  -6 19558.9 902.651  15
   0   8  -7 20330.0 1297.48   5
   0   8  -7 21457.7 845.278  14
   0  -8  -7 19643.7 910.408  15
   0  -8  -7 20757.6 908.379  24
   0   8  -8 372.265 170.832  14
   0  -8  -8 357.295 226.817  15
   0   8  -8 697.897 266.766  20
   0  -8  -8 787.481 295.288  24
   0   8  -9 1469.24 299.023  20
   0  -8  -9 1358.06 290.037  15
   0  -8  -9 1499.56 310.153  24
   0   8  -9 1252.25 241.797  14
   0  -8 -10 6866.44 512.006  15
   0   8 -10 7168.12 534.322  20
   0  -8 -10 7633.09 527.860  24
   0  -8 -11 8683.21 512.844  24
   0  -8 -11 10134.7 571.342  15
   0   8 -11 9450.88 555.475  20
   0  -8 -12 12885.1 553.189  15
   0  -8 -12 13151.5 533.521  24
   0   8 -12 12679.4 559.920  20
   0   9   0 27.8821 154.141  26
   0   9   0 74.0494 202.246   4
   0   9  -1 403.745 179.868  26
   0   9  -1 298.082 159.034  14
   0   9  -1-86.5422 189.838   4
   0   9   1 157.394 163.249  26
   0  -9  -1 6.11594 168.486  18
   0   9   1 265.498 248.175   4
   0   9  -2 14262.7 701.577  26
   0   9  -2 12606.4 624.842  14
   0   9   2 12633.0 643.220  26
   0   9  -2 13138.9 950.877   4
   0  -9  -2 12687.1 646.077  18
   0  -9  -2 12419.2 675.059  15
   0   9   2 11359.3 881.726   4
   0  -9  -3 4573.34 437.478  15
   0   9  -3 4535.85 412.981  26
   0   9  -3 4045.79 579.012   4
   0   9   3 4209.94 378.046  26
   0   9   3 4279.07 556.620   4
   0   9  -3 4708.57 403.554  14
   0  -9  -3 4326.36 396.106  18
   0   9  -4-150.152 270.307   5
   0   9  -4 387.264 191.788  26
   0  -9  -4-168.844 228.249  24
   0   9   4-25.7529 182.814   4
   0   9  -4 379.860 169.611  14
   0   9  -4 575.508 269.799   4
   0  -9  -4 77.8461 158.280  18
   0  -9  -4 281.742 197.458  15
   0   9  -5 5.40031 249.898   5
   0  -9  -5 187.857 217.440  24
   0  -9  -5 233.942 214.035  15
   0   9   5 73.5071 117.288   4
   0   9  -5 78.5445 151.524  14
   0   9  -5 44.6665 156.873  26
   0  -9  -5 65.2460 168.156  18
   0  -9  -6 2442.98 366.031  24
   0   9  -6 2638.47 322.356  14
   0  -9  -6 2463.24 362.267  15
   0  -9  -6 2516.32 312.394  18
   0   9  -7 9061.59 558.669  14
   0  -9  -7 7287.13 481.238  18
   0  -9  -7 7486.45 579.447  15
   0  -9  -7 7323.61 555.633  24
   0   9  -7 7400.84 574.226  20
   0  -9  -8 2013.57 334.302  15
   0  -9  -8 1630.52 300.433  24
   0   9  -8 2088.06 334.007  20
   0   9  -8 2164.62 292.386  14
   0   9  -9 406.608 210.936  20
   0  -9  -9 191.043 190.499  24
   0   9  -9 339.012 164.673  14
   0  -9  -9 658.807 232.445  15
   0  -9 -10 5080.70 398.423  24
   0  -9 -10 5301.03 423.652  15
   0  -9 -10 4753.09 339.066  10
   0   9 -10 5592.14 439.448  20
   0  -9 -11 4989.06 363.253  15
   0   9 -11 4838.57 359.695  20
   0  -9 -11 4935.86 337.181  24
   0  10   0 1303.33 266.776  26
   0  10   0 1536.00 407.355   4
   0  10  -1 1456.88 268.473  26
   0  10  -1 1959.91 279.791  14
   0  10   1 629.255 300.769   4
   0  10  -1 1552.28 361.194   4
   0 -10  -1 926.721 243.244  15
   0  10   1 2047.30 298.764  26
   0  10   2-53.9387 139.693  26
   0  10  -2 309.894 219.330   4
   0 -10  -2 86.0604 166.807  15
   0  10  -2 212.411 156.168  14
   0  10  -2 188.948 180.750  26
   0 -10  -3 337.984 184.537  18
   0  10  -3 416.000 178.760  14
   0 -10  -3 466.559 194.920  15
   0  10   3 107.568 155.831  26
   0  10  -3 602.402 206.753  26
   0  10  -4 1814.37 299.199  14
   0 -10  -4 2251.07 335.259  15
   0 -10  -4 1888.09 301.358  18
   0  10  -4 2116.14 317.917  26
   0  10  -5 31.9960 151.716  14
   0  10  -5-94.1966 173.403  26
   0 -10  -5 63.8702 165.883  15
   0 -10  -5-52.0203 191.379  18
   0  10  -6 390.022 185.762  14
   0  10  -6 801.494 211.459  26
   0 -10  -6 356.418 203.680  15
   0  10  -7 140.792 174.593  20
   0  10  -7 132.581 148.481  14
   0 -10  -7 203.562 186.793  15
   0  10  -8 9878.95 527.923  14
   0  10  -8 10096.7 594.038  20
   0 -10  -8 9889.27 585.247  15
   0 -10  -9 189.457 144.579  10
   0  10  -9 407.102 179.714  20
   0 -10  -9 421.518 177.689  15
   0 -10 -10 31723.4 839.685  15
   0 -10 -10 29003.8 697.578  10
   0  10 -10 31507.5 848.002  20
   0  11   0 63.4595 149.235  26
   0  11  -1 68.7098 167.152  26
   0 -11  -1 161.244 196.378  15
   0  11   1 152.951 169.216  26
   0  11  -2 15033.7 734.101  26
   0  11   2 15852.4 717.093  26
   0 -11  -2 16579.2 768.158  15
   0  11  -3 1659.73 275.577  26
   0  11   3 1229.99 242.165  26
   0  11  -3 1411.87 245.127  14
   0 -11  -3 1423.56 282.129  15
   0  11  -4 6243.97 468.108  26
   0 -11  -4 7546.20 529.353  15
   0  11  -4 6834.59 480.934  14
   0  11  -5-97.9905 155.917  26
   0  11  -5 25.7413 133.482  14
   0 -11  -5 262.122 196.775  15
   0  11  -6 461.243 203.927  20
   0  11  -6 571.187 171.162  26
   0  11  -6 450.850 177.092  14
   0 -11  -6 516.576 205.076  15
   0  11  -7 2161.92 288.361  20
   0 -11  -7 1622.98 264.250  15
   0 -11  -8 24024.6 719.779  10
   0 -11  -8 25941.2 798.693  15
   0  11  -8 25980.3 804.060  20
   0  12   0 1244.83 234.084  26
   0  12   1 2796.93 309.510  26
   0  12  -1 2492.55 308.598  26
   0 -12  -2 1085.59 237.819  15
   0  12   2 1096.31 214.032  26
   0  12  -2 1180.79 231.889  26
   0  12  -3 3657.25 351.242  26
   0 -12  -3 3441.61 331.488  15
   0  12   3 3901.67 322.034  26
   0  12  -4 112.920 157.986  26
   0 -12  -4 347.399 166.287  15
   0  12  -5-47.8253 150.586  20
   0  12  -5 107.492 115.981  26
   0 -12  -5-321.472 140.372  15
   0 -12  -6-39.0361 119.685  10
   0  12  -6 174.668 135.549  20
   0 -12  -6 252.202 127.337  15
   0  13   0 25.4660 118.848  26
   0  13  -1 3639.52 309.352  26
   0  13   1 3195.88 278.263  26
   0  13  -2 8344.32 436.967  26
   0  13   2 8344.24 401.216  26
   0 -13  -3 4549.82 285.592  10
   0  13  -3 5313.24 343.772  26
   1   0   0 25.4149 75.1752   1
  -1   0   0 45.6460 67.6251   1
   1   0  -1 68014.9 663.556   1
  -1   0   1 68419.0 670.362   1
  -1   0   2 74875.2 532.022   1
   1   0   2 74926.1 1070.40   1
   1   0   2 75092.0 678.461   3
  -1   0  -2 75130.5 1052.64   1
  -1   0  -3 1983.83 211.076   9
  -1   0  -3 2269.24 204.554   5
   1   0  -3 2058.22 216.936   5
   1   0  -3 1990.01 186.584   8
   1   0   3 1763.46 216.983   1
  -1   0  -4 154942. 1755.23   5
  -1   0  -4 154648. 1729.03   9
   1   0  -4 154431. 1559.87   8
   1   0  -4 152317. 1790.64   5
  -1   0  -4 155072. 1432.99   7
   1   0   4 152867. 1832.33   1
  -1   0  -5 45572.1 867.299   7
  -1   0  -5 45875.0 1096.25   5
   1   0  -5 47805.9 949.968   8
  -1   0  -5 45398.6 1027.81   9
  -1   0  -5 45206.3 818.063   8
   1   0   5 46703.0 1094.37   1
   1   0  -5 45421.4 1116.92   5
  -1   0  -6 66677.5 1354.95   9
   1   0  -6 65862.4 1223.87   8
  -1   0  -6 66718.2 1482.52   5
   1   0  -6 66980.2 1510.38   5
  -1   0  -6 68962.8 1189.63   7
  -1   0  -7 108043. 1865.89   9
   1   0  -7 109970. 2142.61   5
   1   0  -7 103491. 1652.07   8
  -1   0  -7 103922. 2048.41   5
   1   0  -8 2757.71 402.001   5
  -1   0  -8 2916.47 415.999   5
   1   0  -8 2671.75 313.545   8
   1   0  -9 148272. 2997.63   5
  -1   0  -9 152856. 2979.97   5
  -1   0 -10 85127.6 2393.74   5
   1   0 -10 86703.5 2454.96   5
  -1   0 -11 900.216 245.128  20
  -1   0 -11 698.346 348.848   5
   1   0 -11 960.706 223.566  17
  -1   0 -11 586.146 202.922  25
   1   0 -11 330.402 231.394   5
   1   0 -11 769.214 239.003  25
  -1   0 -11 645.061 226.023  12
  -1   0 -12 5196.37 454.837  20
   1   0 -12 5574.02 420.917  17
   1   0 -12 5767.62 488.831  25
  -1   0 -12 5461.31 474.320  25
  -1   0 -12 5350.66 464.451  12
   1   0 -13 12745.9 677.544  25
  -1   0 -13 12738.3 665.868  20
  -1   0 -13 12756.6 673.003  25
  -1   0 -13 13255.9 672.202  12
  -1   0 -13 12119.8 644.888  19
  -1   0 -14 562.047 177.490  20
   1   0 -14 279.926 177.335  25
  -1   0 -14 409.673 184.095  19
  -1   0 -14 563.696 181.037  25
   1   0 -15 53.1085 124.862  25
  -1   0 -15 188.898 122.073  25
   1   1 -15 1013.45 180.017  25
  -1  -1 -15 646.347 170.619  19
  -1  -1 -15 882.641 186.691  25
  -1  -1 -15 643.758 174.384  24
  -1  -1 -14 9335.86 537.850  25
   1   1 -14 9480.36 539.851  25
  -1  -1 -14 9746.29 549.795  19
  -1  -1 -13 1886.75 282.397  12
  -1  -1 -13 1706.15 300.180  19
  -1  -1 -13 2040.93 302.791  25
   1   1 -13 1911.38 289.316  25
  -1  -1 -13 1965.04 278.210  20
  -1  -1 -12 1742.62 308.221  25
   1   1 -12 1407.45 271.960  25
  -1  -1 -12 1542.93 269.354  12
  -1  -1 -12 1011.86 251.912  20
   1   1 -11 26072.6 980.275  25
   1   1 -11 26985.0 1461.60   5
  -1  -1 -11 25131.9 935.041  12
  -1  -1 -11 24180.4 934.291  20
  -1  -1 -11 25146.2 965.006  25
  -1  -1 -11 24407.6 1365.05   5
   1   1 -10 45643.2 1240.39  25
  -1  -1 -10 48257.0 1277.81  25
  -1  -1 -10 49487.8 1851.47   5
   1   1 -10 45467.4 1798.16   5
  -1  -1 -10 47082.4 1201.12  17
  -1  -1  -9 4106.88 528.650   5
   1   1  -9 5181.83 589.999   5
   1   1  -8 900.399 268.712   5
  -1  -1  -8 1401.62 318.641   5
  -1  -1  -7 41704.5 1183.75   9
  -1  -1  -7 42799.2 1336.07   5
   1   1  -7 41380.3 1340.40   5
   1   1  -7 39816.3 999.302   8
  -1  -1  -6 60757.9 1170.08   8
  -1  -1  -6 61611.4 1441.93   5
   1   1  -6 63356.4 1159.17   8
  -1  -1  -6 62218.6 1342.40   9
   1   1  -6 59357.6 1447.22   5
  -1  -1  -5 174660. 2056.78   9
   1   1  -5 177103. 2244.49   5
   1   1  -5 173852. 1783.74   8
  -1  -1  -5 178672. 2204.36   5
  -1  -1  -5 178035. 1821.77   8
   1  -1   4 221843. 2180.10   1
  -1   1   4 222180. 1502.71   2
  -1  -1  -4 221755. 2169.98   5
  -1  -1  -4 225914. 1862.96   8
   1   1  -4 221317. 2240.75   5
  -1  -1  -3 59587.7 985.476   5
   1   1  -3 60399.4 864.745   6
  -1  -1  -3 60423.0 883.446   8
   1  -1   3 58141.2 1048.71   1
   1   1  -3 57471.9 999.690   5
  -1   1   3 57078.9 763.396   2
   1  -1   2 76323.4 1108.20   1
  -1  -1  -2 76573.8 963.401   3
  -1   1   2 76024.6 885.268   2
  -1   1   1 70986.2 1046.72   3
  -1   1   1 69843.1 872.722   2
   1  -1   1 70176.2 723.693   3
  -1  -1  -1 70252.0 866.792   3
  -1   1   0 16709.4 416.615   3
   1  -1   0 17479.6 423.001   3
  -1   1   0 16169.5 448.212   1
   1  -1  -1 69254.0 862.901   2
  -1   1  -1 68905.3 988.300   1
  -1   1  -2 77588.0 1135.68   1
   1   1   2 74912.9 981.568   3
  -1   1  -3 60965.8 1002.00   9
   1   1   3 58434.1 1097.84   1
  -1   1  -3 60087.1 895.508   7
   1  -1  -3 59193.5 973.919   5
  -1   1  -3 58179.5 932.787   5
  -1   1  -3 56556.8 1056.06   1
   1   1   3 58932.8 1015.73   3
   1   1   4 228311. 2371.08   1
   1  -1  -4 222672. 1926.02   8
  -1   1  -4 220221. 2220.46   1
  -1   1  -4 225338. 2128.47   5
   1  -1  -4 218821. 2160.30   5
   1   1   4 225563. 2290.27   3
  -1   1  -4 218736. 2082.57   9
  -1   1  -4 220966. 1889.77   7
  -1   1  -5 175384. 1876.78   7
  -1   1  -5 169477. 1998.61   9
   1  -1  -5 175256. 2197.86   5
   1  -1  -5 177569. 1903.91   8
   1   1   5 181284. 2349.90   3
  -1   1  -5 174637. 2136.63   5
   1   1   5 183672. 2301.84   1
   1  -1  -6 60882.3 1223.54   8
  -1   1  -6 58984.9 1405.24   5
  -1   1  -6 61296.1 1305.62   9
  -1   1  -6 61163.1 1230.09   7
   1  -1  -6 59592.3 1433.52   5
   1  -1  -7 40967.3 1091.01   8
  -1   1  -7 40913.6 1302.13   5
  -1   1  -7 39440.0 1121.76   9
   1  -1  -7 42056.6 1338.95   5
  -1   1  -7 41025.6 1081.99   7
   1  -1  -8 1770.07 347.088   5
  -1   1  -8 1591.24 331.888   5
   1  -1  -8 1213.26 224.740   8
   1  -1  -9 4296.26 538.753   5
  -1   1  -9 3949.88 509.116   5
   1  -1  -9 4418.05 428.487   8
   1  -1 -10 46247.7 1801.79   5
  -1   1 -10 46981.5 1248.01  25
   1  -1 -10 48739.5 1268.72  25
   1  -1 -10 47525.9 1145.31  17
  -1   1 -10 44781.1 1745.96   5
  -1   1 -10 48237.0 1266.48  12
   1  -1 -11 25822.4 1419.90   5
  -1   1 -11 24852.3 977.319  20
  -1   1 -11 27332.4 1430.95   5
   1  -1 -11 24275.1 863.406  17
  -1   1 -11 25512.2 953.672  25
  -1   1 -11 25167.6 961.182  12
   1  -1 -11 25939.8 964.929  25
  -1   1 -12 1564.43 289.118  20
   1  -1 -12 1701.95 294.291  25
  -1   1 -12 1368.97 239.669  19
   1  -1 -12 1625.92 264.238  17
  -1   1 -12 1534.92 289.030  12
  -1   1 -12 1694.60 293.953  25
  -1   1 -13 1434.79 272.137  20
   1  -1 -13 2078.58 289.336  17
  -1   1 -13 1695.77 277.584  25
  -1   1 -13 1412.65 261.948  12
   1  -1 -13 1963.93 304.906  25
  -1   1 -14 9787.49 541.210  25
   1  -1 -14 9983.59 551.545  25
  -1   1 -14 10024.3 532.650  20
  -1   1 -15 691.034 161.808  25
   1  -1 -15 418.270 174.316  24
   1  -1 -15 947.688 181.496  25
   1  -1 -15 659.879 162.973  19
  -1  -2 -15 5892.10 373.369  25
  -1  -2 -15 5699.86 368.474  19
   1   2 -15 5978.35 368.523  25
  -1  -2 -15 5260.72 327.759  24
  -1  -2 -14 7065.10 454.867  24
  -1  -2 -14 6405.62 449.725  25
  -1  -2 -14 6493.23 454.111  19
   1   2 -14 7259.98 468.217  25
  -1  -2 -13 20266.6 842.768  25
   1   2 -13 19723.0 819.873  25
  -1  -2 -12 42498.0 1258.22  25
  -1  -2 -12 42023.0 1191.12  20
   1   2 -12 42270.4 1246.94  25
  -1  -2 -11 8822.10 567.969  20
  -1  -2 -11 8710.82 599.932  15
  -1  -2 -11 8716.00 588.755  25
   1   2 -11 8786.91 587.271  25
  -1  -2 -11 8883.07 863.908   5
   1   2 -11 9937.80 903.458   5
   1   2 -10 69977.3 1552.36  25
  -1  -2 -10 67496.0 1533.59  25
  -1  -2 -10 68425.0 1477.60  12
   1   2 -10 66338.0 2200.01   5
  -1  -2 -10 68748.7 1513.57  20
  -1  -2 -10 69434.3 1486.26  17
  -1  -2 -10 67469.2 1566.07  15
  -1  -2 -10 69577.0 2212.15   5
  -1  -2  -9 50854.7 1777.73   5
   1   2  -9 50096.0 1781.51   5
   1   2  -8 1185.50 302.393   5
  -1  -2  -8 865.854 251.348   5
  -1  -2  -7 108023. 2182.52   5
  -1  -2  -7 109680. 1992.91   9
   1   2  -7 105066. 2183.27   5
  -1  -2  -7 106273. 1839.70   8
   1   2  -6 165926. 2515.85   5
  -1  -2  -6 169001. 2126.72   8
  -1  -2  -6 165888. 2459.95   5
  -1  -2  -6 169616. 2311.43   9
  -1   2   6 170050. 2044.39   4
  -1   2   5 21387.6 697.795   4
  -1  -2  -5 20990.9 808.127   5
   1   2  -5 21123.7 633.578   8
   1   2  -5 21048.0 826.787   5
  -1  -2  -5 22763.4 728.901   8
   1  -2   5 21629.4 762.814   2
   1  -2   4 34568.9 917.467   2
   1   2  -4 34751.3 724.579   6
  -1  -2  -4 35452.6 839.933   8
  -1   2   4 35078.5 1205.50   3
   1   2  -4 34573.8 947.428   5
  -1   2   4 34148.9 840.400   2
  -1  -2  -4 33480.4 911.943   5
  -1   2   4 34902.7 840.757   4
   1   2  -4 33345.0 452.810   1
   1   2  -3 28383.1 623.552   6
   1   2  -3 27645.7 709.770   4
   1   2  -3 27705.4 761.146   5
   1  -2   3 27716.6 786.224   2
  -1   2   3 26854.3 727.628   2
  -1   2   3 28047.6 709.711   4
  -1  -2  -3 29226.4 710.353   8
   1   2  -3 28062.2 531.963   2
  -1  -2  -3 27234.2 742.623   5
   1  -2   2 87832.2 1327.75   2
  -1  -2  -2 85971.4 1365.13   3
  -1   2   2 86434.8 1259.27   2
  -1  -2  -1 122616. 1589.87   3
   1  -2   1 119221. 1448.97   3
  -1   2   1 121367. 1630.10   3
  -1   2   1 120148. 1470.01   2
  -1   2   0 116793. 1459.25   2
   1  -2   0 115830. 1458.66   3
  -1   2   0 117097. 1486.46   3
   1  -2  -1 122937. 1637.74   3
  -1   2  -1 124346. 1556.18   2
   1   2   2 89911.6 1424.44   3
  -1   2  -2 87144.1 1359.29   1
  -1   2  -3 27471.0 698.895   5
  -1   2  -3 26896.5 802.391   1
   1   2   3 28135.5 854.647   3
   1  -2  -3 27738.4 720.139   5
  -1   2  -3 28806.6 690.844   7
   1   2   4 35387.2 1047.71   3
   1  -2  -4 35191.4 826.359   8
  -1   2  -4 35310.1 845.872   7
   1  -2  -4 35411.2 920.305   5
  -1   2  -4 34668.6 956.609   1
  -1   2  -4 35623.5 902.224   5
  -1   2  -5 20963.5 785.915   1
   1   2   5 21887.4 869.107   1
  -1   2  -5 21260.2 721.092   7
   1   2   5 21903.4 918.506   3
  -1   2  -5 21718.0 792.386   5
   1  -2  -5 21947.7 817.576   5
   1  -2  -5 20824.9 694.724   8
   1  -2  -6 165945. 2457.19   5
  -1   2  -6 174231. 2467.08   5
   1  -2  -6 169685. 2144.68   8
  -1   2  -6 170306. 2208.71   7
  -1   2  -7 109353. 2164.56   5
   1  -2  -7 110598. 2202.53   5
   1  -2  -7 110874. 1883.54   8
  -1   2  -7 105958. 1870.48   7
   1  -2  -8 1197.39 317.418   5
  -1   2  -8 996.367 284.984   5
  -1   2  -8 824.104 210.864   7
   1  -2  -8 1209.89 252.485   8
  -1   2  -9 53040.3 1790.07   5
   1  -2  -9 49626.9 1466.71   8
   1  -2  -9 49874.7 1760.74   5
  -1   2 -10 69368.2 1610.81  20
  -1   2 -10 73816.8 2248.46   5
   1  -2 -10 67284.7 2185.60   5
   1  -2 -10 70815.6 1523.98  25
   1  -2 -10 69438.2 1411.01  17
  -1   2 -10 67866.2 1489.19  25
  -1   2 -10 66387.2 1509.00  12
  -1   2 -11 10734.0 639.005  25
  -1   2 -11 9222.75 604.411  12
  -1   2 -11 8392.56 582.992  20
  -1   2 -11 8709.89 835.454   5
   1  -2 -11 9285.21 865.350   5
   1  -2 -11 8202.79 560.268  25
   1  -2 -11 9264.27 554.342  17
  -1   2 -12 40913.7 1204.52  25
   1  -2 -12 40861.5 1206.30  25
  -1   2 -12 42579.8 1256.16  12
  -1   2 -12 41468.3 1269.36  20
   1  -2 -12 41078.7 1144.94  17
   1  -2 -13 20476.6 825.421  25
   1  -2 -13 18100.6 742.039  17
  -1   2 -13 19319.7 800.728  25
  -1   2 -13 19534.7 826.638  20
  -1   2 -14 6963.03 454.359  20
  -1   2 -14 7376.13 455.327  25
   1  -2 -14 7296.36 460.299  25
  -1   2 -15 5937.48 347.168  20
   1  -2 -15 5546.78 371.729  24
   1  -2 -15 5509.44 351.936  19
   1  -2 -15 5992.92 359.670  25
  -1   2 -15 5305.95 334.769  25
  -1  -3 -15 3333.60 284.623  19
   1   3 -15 2784.19 247.399  25
   1   3 -14 1543.30 233.074  25
  -1  -3 -14 1611.61 242.586  24
  -1  -3 -14 1535.66 262.357  19
  -1  -3 -14 1700.39 258.411  25
   1   3 -13 254.264 162.971  25
  -1  -3 -13 617.248 218.090  25
  -1  -3 -13 96.9138 176.536  24
  -1  -3 -12 6293.44 504.738  25
   1   3 -12 6475.77 486.145  20
   1   3 -12 6450.42 510.595  25
   1   3 -11 12828.3 706.755  25
  -1  -3 -11 12040.5 709.871  15
   1   3 -11 13482.3 1052.64   5
  -1  -3 -11 12788.5 707.982  25
   1   3 -11 12927.8 689.515  20
   1   3 -10 17680.5 806.886  25
  -1  -3 -10 16673.7 780.915  25
   1   3 -10 16672.5 1130.02   5
  -1  -3 -10 18429.4 1179.73   5
  -1  -3 -10 17171.3 770.889  20
  -1  -3 -10 15933.7 731.270  17
  -1  -3 -10 16491.6 804.300  15
   1   3 -10 16874.3 787.371  20
  -1  -3  -9 9519.99 811.043   5
   1   3  -9 8407.65 765.220   5
   1   3  -8 9244.80 756.136   5
  -1  -3  -8 10538.5 796.131   5
  -1  -3  -8 9390.64 652.357   8
   1   3  -7 40671.8 1428.88   5
  -1  -3  -7 38295.1 1361.16   5
  -1  -3  -7 39518.6 1267.01   9
  -1  -3  -7 41398.6 1250.45   8
  -1   3   6 12130.7 603.014   4
  -1  -3  -6 14057.0 685.927   8
   1   3  -6 11678.1 714.310   5
  -1  -3  -6 13221.8 748.207   5
  -1   3   5 40169.0 1029.03   4
  -1  -3  -5 37664.9 1143.19   5
   1   3  -5 37811.4 1170.49   5
  -1  -3  -5 38908.9 1051.26   8
   1   3  -4 46323.9 1068.97   4
   1   3  -4 43574.1 1156.10   5
   1   3  -4 46861.8 875.689   6
   1  -3   4 45341.1 1157.54   2
  -1  -3  -4 47956.2 1088.93   8
  -1   3   4 46127.5 1046.38   4
  -1   3   4 43689.5 1163.50   2
  -1   3   3 108665. 1779.25   2
   1  -3   3 112805. 1769.42   2
  -1   3   3 112265. 1560.31   4
  -1  -3  -3 111573. 1991.91   3
   1   3  -3 111611. 1451.05   2
   1   3  -3 113772. 1581.82   4
  -1   3   3 114596. 2173.53   3
  -1  -3  -3 115987. 1597.49   8
   1   3  -3 113898. 1329.12   6
   1  -3   2 72896.6 1444.85   3
  -1   3   2 80981.5 1699.93   3
  -1   3   2 75315.1 1216.65   4
  -1  -3  -2 81131.9 1252.90   8
   1   3  -2 76501.0 1245.71   4
  -1  -3  -2 77266.3 1588.39   3
   1   3  -2 76221.0 1075.09   6
  -1   3   2 73239.5 1438.44   2
   1  -3   1 115845. 1799.61   3
  -1   3   1 118797. 1792.15   2
  -1  -3  -1 120568. 1935.63   3
   1  -3   0 171483. 2233.83   3
  -1   3   0 175633. 1734.09   4
  -1   3   0 175481. 1435.33   7
  -1   3   0 176117. 2155.31   2
   1   3   1 122123. 1482.94   4
  -1   3  -1 123181. 1814.11   2
  -1   3  -1 121707. 1432.00   4
   1  -3  -1 119162. 1935.48   3
  -1   3  -1 123935. 1333.44   7
   1  -3  -1 121174. 1243.93   8
  -1   3  -2 74671.4 1138.63   7
  -1   3  -2 78602.2 1496.72   2
  -1   3  -2 78874.2 1118.71   4
   1   3   2 78139.6 1195.24   4
   1  -3  -2 72918.1 1075.54   8
  -1   3  -3 113244. 1333.35   4
  -1   3  -3 111493. 1825.60   1
   1   3   3 110826. 2018.36   3
   1   3   3 113440. 1449.78   4
   1  -3  -3 108500. 1426.44   8
  -1   3  -3 110770. 1516.67   7
  -1   3  -4 44863.3 1049.53   7
   1  -3  -4 45689.0 1009.26   8
  -1   3  -4 46029.5 1226.72   1
   1   3   4 46112.9 1384.49   3
  -1   3  -4 45956.8 1106.08   5
   1   3   4 44150.6 922.230   4
   1  -3  -4 46253.2 1123.12   5
  -1   3  -5 39306.0 1065.60   7
   1  -3  -5 39376.0 1025.17   8
   1  -3  -5 40037.6 1147.86   5
  -1   3  -5 39274.4 1127.18   5
  -1   3  -6 12952.8 659.896   7
  -1   3  -6 12834.4 713.218   5
   1  -3  -6 13074.7 650.162   8
   1  -3  -6 12215.3 713.020   5
  -1   3  -7 39999.8 1363.90   5
   1  -3  -7 37156.5 1166.79   8
  -1   3  -7 40480.2 1233.12   7
   1  -3  -7 37184.1 1330.56   5
  -1   3  -8 9304.87 725.147   5
   1  -3  -8 8906.16 725.337   5
  -1   3  -8 8575.87 627.508   7
   1  -3  -8 9028.84 630.734   8
  -1   3  -9 6786.78 681.588   5
   1  -3  -9 9165.23 686.502   8
   1  -3  -9 7619.09 716.950   5
   1  -3 -10 17829.8 729.780  17
  -1   3 -10 17277.7 832.635  20
  -1   3 -10 16536.9 780.710  12
   1  -3 -10 19278.4 1181.91   5
   1  -3 -10 17937.8 990.794   8
  -1   3 -10 18173.1 785.598  25
   1  -3 -10 17376.4 769.309  25
  -1   3 -10 17262.4 1121.36   5
   1  -3 -11 13498.3 662.649  17
   1  -3 -11 12099.5 664.997  25
   1  -3 -11 12690.6 992.239   5
  -1   3 -11 13238.9 742.068  20
  -1   3 -11 12556.3 700.512  12
  -1   3 -11 12220.2 663.096  25
  -1   3 -11 13141.0 1032.88   5
   1  -3 -12 5154.08 449.662  25
  -1   3 -12 5609.80 457.515  25
  -1   3 -12 5882.51 499.694  20
   1  -3 -12 5361.66 435.337  17
  -1   3 -13 327.501 157.790  25
  -1   3 -13 413.699 188.930  20
   1  -3 -13 280.102 172.358  25
   1  -3 -13 177.485 181.310  17
   1  -3 -13 139.818 206.373  24
  -1   3 -14 1446.75 223.230  25
   1  -3 -14 1342.04 249.708  24
  -1   3 -14 1970.84 266.521  20
   1  -3 -14 1144.87 205.174  25
   1  -3 -15 2586.37 247.162  19
  -1   3 -15 2693.19 226.732  25
  -1   3 -15 3052.53 243.790  20
   1  -3 -15 2937.34 273.334  24
  -1  -4 -14 518.865 160.148  24
  -1  -4 -14 497.328 185.796  19
   1   4 -14 560.060 163.876  25
   1   4 -13 3742.40 347.602  20
  -1  -4 -13 2903.35 346.451  19
   1   4 -13 3379.61 345.773  25
  -1  -4 -13 3568.02 369.961  25
  -1  -4 -13 3590.93 345.420  24
   1   4 -12 14387.2 720.487  25
  -1  -4 -12 14712.9 758.011  15
   1   4 -12 16489.8 768.403  20
  -1  -4 -12 16204.9 774.845  25
  -1  -4 -12 15918.8 758.018  24
  -1  -4 -11 2677.23 359.067  25
   1   4 -11 2860.72 363.072  20
  -1  -4 -11 2713.24 372.206  15
   1   4 -11 2610.01 350.506  25
  -1  -4 -11 2952.66 362.771  24
   1   4 -10 57911.6 1455.74  25
   1   4 -10 57716.1 1487.27  20
  -1  -4 -10 58037.4 1456.49  25
   1   4 -10 59114.8 2157.13   5
  -1  -4 -10 59300.0 1534.99  15
  -1  -4  -9 21582.9 863.918  25
  -1  -4  -9 23237.3 947.595  15
   1   4  -9 21731.4 1267.40   5
   1   4  -9 22587.7 884.852  21
  -1  -4  -9 20100.0 1050.97   8
  -1  -4  -9 23839.1 842.761  17
  -1  -4  -8 31654.9 1253.98   8
   1   4  -8 31527.1 1434.59   5
  -1  -4  -7 63780.5 1672.07   8
   1   4  -7 63873.9 1890.12   5
  -1  -4  -6 12128.2 704.932   8
  -1   4   6 12695.4 674.024   4
   1   4  -6 12323.8 788.348   5
  -1  -4  -5 56860.3 1398.73   8
  -1   4   5 54349.1 1319.14   4
   1   4  -5 56879.4 1366.46   4
   1   4  -5 52989.1 1500.72   5
   1   4  -4 108116. 1802.89   4
  -1   4   4 107742. 1777.12   4
   1   4  -3 19600.6 748.881   4
   1   4  -3 19507.5 612.088   6
  -1  -4  -3 19437.5 730.954   8
   1   4  -3 18598.2 736.441   2
   1  -4   3 18953.9 905.846   3
  -1   4   3 19587.1 740.104   4
  -1  -4  -2 33985.4 922.235   8
   1   4  -2 34748.3 963.190   4
   1  -4   2 33454.4 1152.12   3
  -1   4   2 33553.8 933.535   4
  -1  -4  -2 33654.1 1240.50   3
   1   4  -2 34531.2 815.515   6
   1   4  -1 38164.4 988.387   4
  -1   4   1 37910.8 964.204   4
  -1  -4  -1 37369.7 1269.88   3
   1  -4   1 36934.0 1213.18   3
  -1   4   1 37405.8 692.903   7
  -1   4   1 36593.3 1171.99   2
  -1   4   1 37376.1 1281.89   3
   1  -4   0 58635.0 1554.25   3
  -1  -4   0 61827.2 1633.08   3
   1  -4   0 61332.7 958.422   8
   1   4   0 61062.7 1236.82   4
  -1   4   0 60265.5 1198.81   4
  -1   4   0 61985.6 989.202   7
  -1   4   0 62548.9 1523.00   2
  -1   4  -1 37354.6 1174.57   2
  -1   4  -1 38024.4 930.389   4
   1  -4  -1 36257.7 1265.25   3
  -1   4  -1 36599.3 841.053   7
   1  -4  -1 38159.5 813.016   8
   1   4   1 37479.9 963.419   4
   1   4   2 33500.5 903.383   4
  -1   4  -2 34049.4 864.592   4
  -1   4  -2 34795.3 882.102   7
   1  -4  -2 33025.7 815.376   8
   1  -4  -3 19183.9 667.889   8
  -1   4  -3 18627.2 649.393   4
   1   4   3 19251.5 696.257   4
  -1   4  -3 18833.3 707.257   7
   1   4   4 109078. 1656.81   4
  -1   4  -4 107230. 1769.02   7
  -1   4  -4 109571. 1859.01   5
   1  -4  -4 104877. 1671.79   8
  -1   4  -5 54112.7 1346.24   7
  -1   4  -5 56737.5 1452.80   5
   1  -4  -5 54691.0 1297.81   8
   1  -4  -6 11399.6 655.848   8
  -1   4  -6 12877.0 760.733   5
  -1   4  -6 10853.4 649.033   7
  -1   4  -7 63276.8 1652.00   7
   1  -4  -7 64943.4 1647.12   8
  -1   4  -7 63490.9 1800.32   5
  -1   4  -8 28855.3 1305.33   5
   1  -4  -8 29607.7 1197.31   8
  -1   4  -9 22989.5 897.889  12
   1  -4  -9 22585.7 787.824  17
   1  -4  -9 21621.3 1089.76   8
  -1   4  -9 21798.0 1222.88   5
  -1   4  -9 23285.7 957.791  20
   1  -4 -10 58911.0 1453.47  15
   1  -4 -10 59569.7 1406.03  25
  -1   4 -10 57621.5 1534.71  20
  -1   4 -10 56467.4 1448.71  12
   1  -4 -10 58828.2 1850.48   8
   1  -4 -10 58115.7 1311.39  17
  -1   4 -10 61572.7 2118.95   5
  -1   4 -11 2816.42 371.443  20
   1  -4 -11 2696.24 324.727  17
  -1   4 -11 2428.18 316.585  25
   1  -4 -11 2677.19 327.495  25
   1  -4 -11 3131.92 406.029  24
   1  -4 -11 3171.34 374.187  15
   1  -4 -12 15176.4 690.473  17
  -1   4 -12 15213.4 777.331  20
   1  -4 -12 15062.4 777.904  24
   1  -4 -12 14898.9 705.489  25
  -1   4 -12 16767.0 735.163  25
  -1   4 -13 3998.80 352.270  25
  -1   4 -13 3642.26 381.547  20
   1  -4 -13 3970.39 363.421  25
   1  -4 -13 3256.02 363.106  24
   1  -4 -14 372.305 171.156  24
  -1   4 -14 415.753 159.241  20
   1   5 -14 1957.53 218.552  25
  -1  -5 -14 2350.60 256.645  19
   1   5 -13 7861.51 473.466  20
  -1  -5 -13 8912.66 492.758  24
   1   5 -13 7778.35 470.588  25
  -1  -5 -13 7373.43 479.018  19
  -1  -5 -12 9962.54 579.276  24
  -1  -5 -12 10742.5 643.190  15
   1   5 -12 10655.9 619.340  20
   1   5 -12 10978.3 615.030  25
  -1  -5 -11 9417.00 610.250  25
   1   5 -11 9198.63 590.674  25
  -1  -5 -11 8750.63 575.350  24
  -1  -5 -11 9671.30 641.496  15
   1   5 -11 8622.60 590.599  20
  -1  -5 -10 4899.05 464.254  25
   1   5 -10 5226.44 481.375  20
   1   5 -10 4320.77 616.233   5
  -1  -5 -10 5612.03 512.988  15
  -1  -5  -9 12706.6 725.074  15
  -1  -5  -9 13511.4 712.775  24
  -1  -5  -9 12571.5 681.346  25
   1   5  -9 12071.7 696.883  20
  -1  -5  -9 12922.1 892.975   8
   1   5  -9 13705.9 1048.97   5
   1   5  -9 12526.4 685.054  21
  -1  -5  -8 15522.0 946.980   8
   1   5  -8 18711.7 1162.94   5
   1   5  -7 3744.70 530.701   5
  -1  -5  -7 3554.25 456.411   8
  -1  -5  -6 10764.6 713.112   8
  -1   5   6 11758.4 719.900   4
   1   5  -6 10452.8 784.270   5
   1   5  -5 31252.2 1256.04   5
  -1  -5  -5 31382.5 1127.96   8
   1   5  -5 31776.2 1135.33   4
  -1   5   5 33687.4 1161.97   4
  -1   5   4 3617.72 389.567   4
  -1  -5  -4 3456.50 378.793   8
   1   5  -4 3950.45 410.546   4
   1   5  -3 23577.6 926.743   4
  -1  -5  -3 22953.2 877.801   8
  -1   5   3 23114.7 903.394   4
   1   5  -2 62302.2 1463.23   4
   1   5  -2 61590.6 1217.44   6
  -1   5   2 60153.4 1413.85   4
   1   5  -1 23012.5 877.977   4
  -1   5   1 23118.2 860.293   4
  -1   5   0 7896.94 404.574   7
   1   5   0 7421.00 503.078   4
   1  -5   0 8010.38 413.568   8
  -1   5   0 7833.51 496.568   4
  -1   5  -1 24732.5 854.093   4
   1  -5  -1 23581.1 730.179   8
  -1   5  -1 25357.6 770.895   7
   1   5   1 23325.1 857.988   4
   1  -5  -2 60710.9 1234.46   8
   1   5   2 58784.7 1353.72   4
  -1   5  -2 59894.5 1311.45   4
  -1   5  -2 60236.8 1269.69   7
   1   5   3 21323.4 830.216   4
  -1   5  -3 22801.9 818.268   4
  -1   5  -3 21847.0 819.826   7
   1  -5  -3 24136.2 832.953   8
  -1   5  -4 3517.67 395.295   5
   1  -5  -4 4095.45 395.734   8
   1   5   4 3673.77 363.526   4
  -1   5  -4 3362.38 373.451   7
  -1   5  -5 32255.4 1119.75   7
  -1   5  -5 32659.4 1213.89   5
   1   5   5 33892.1 1063.48   4
   1  -5  -5 30164.1 1064.14   8
  -1   5  -6 10799.8 695.381   7
   1  -5  -6 12099.4 726.866   8
  -1   5  -6 11900.1 788.517   5
   1  -5  -7 3973.55 464.974   8
  -1   5  -7 3907.23 509.696   5
  -1   5  -8 13507.4 950.110   5
   1  -5  -8 14448.6 910.728   8
  -1   5  -9 14537.5 1035.64   5
  -1   5  -9 13623.9 757.342  20
   1  -5  -9 13296.7 616.164  17
   1  -5  -9 11628.9 844.918   8
   1  -5  -9 13616.1 749.022  24
   1  -5  -9 11360.2 668.946  15
   1  -5 -10 5309.13 431.628  25
   1  -5 -10 5072.49 486.666  24
   1  -5 -10 4942.28 583.628   8
  -1   5 -10 5484.16 506.518  20
   1  -5 -10 4721.91 462.125  15
   1  -5 -10 5234.87 433.105  17
  -1   5 -10 4397.43 616.896   5
   1  -5 -11 8971.06 554.684  25
  -1   5 -11 9905.11 653.807  20
   1  -5 -11 9528.20 605.403  15
   1  -5 -11 9023.23 618.154  24
   1  -5 -11 9426.74 547.847  17
   1  -5 -12 10509.6 586.964  15
   1  -5 -12 10043.1 549.253  25
   1  -5 -12 10912.5 569.963  17
   1  -5 -12 9794.65 615.492  24
   1  -5 -13 7642.00 501.397  24
  -1   5 -13 7390.62 494.006  20
   1  -5 -14 2261.20 263.247  24
  -1   5 -14 2005.23 238.228  20
   1   6 -13 1962.11 252.012  20
  -1  -6 -13 2135.24 257.607  19
   1   6 -13 1760.07 226.771  25
   1   6 -12 8794.88 518.542  25
  -1  -6 -12 8927.90 570.899  15
   1   6 -12 9162.50 552.762  20
  -1  -6 -12 8918.75 521.387  24
  -1  -6 -12 7940.11 494.680  19
   1   6 -11 11569.7 642.534  25
  -1  -6 -11 11456.6 682.024  15
  -1  -6 -11 11054.5 622.329  24
   1   6 -11 11765.7 685.796  20
  -1  -6 -10 9245.60 598.166  24
  -1  -6 -10 9745.01 659.003  15
   1   6 -10 9715.98 650.447  20
  -1  -6  -9 23359.8 930.158  24
  -1  -6  -9 22664.5 983.021  15
   1   6  -9 23761.6 1412.69   5
   1   6  -9 23290.2 932.359  21
   1   6  -9 23239.5 988.932  20
   1   6  -8 50821.2 1335.33  21
   1   6  -8 48662.7 1408.99  20
  -1  -6  -8 51745.9 1793.60   8
  -1  -6  -8 50347.7 1426.94  15
   1   6  -8 51435.3 1993.00   5
  -1  -6  -8 49957.7 1316.91  24
  -1  -6  -7 95233.8 2345.91   8
   1   6  -7 100711. 2677.30   5
   1   6  -6 12511.0 931.636   5
  -1   6   6 13110.3 811.361   4
  -1  -6  -6 12169.9 815.468   8
   1   6  -5 22538.0 1160.13   5
  -1   6   5 21178.9 1005.19   4
   1   6  -5 24046.4 1102.99   4
  -1  -6  -5 22115.7 1039.09   8
  -1   6   4 28367.8 1129.94   4
  -1  -6  -4 27529.1 1106.39   8
   1   6  -4 27200.7 1135.73   4
   1   6  -3 16436.9 869.046   4
  -1   6   3 14763.4 799.430   4
   1   6  -2 31852.4 1162.44   4
  -1   6   2 30879.2 1118.69   4
   1   6  -1 108926. 2094.23   4
  -1   6   1 109520. 2048.24   4
   1  -6   0 1859.82 249.994   8
  -1   6   0 2156.98 307.459   4
   1   6   0 1526.85 290.266   4
  -1   6  -1 106359. 1972.83   4
   1  -6  -1 112355. 1788.02   8
  -1   6  -1 110237. 1751.09   7
   1   6   1 104126. 2014.22   4
  -1   6  -2 33014.9 1101.47   4
   1   6   2 30226.1 1092.55   4
   1  -6  -2 30544.5 987.017   8
  -1   6  -2 33067.4 1025.27   7
   1   6   3 15728.3 799.786   4
  -1   6  -3 14686.6 735.876   7
   1  -6  -3 15256.0 746.010   8
  -1   6  -3 15808.7 775.988   4
  -1   6  -4 27661.1 1061.07   7
   1   6   4 26827.6 1048.79   4
   1  -6  -4 28521.7 1064.72   8
   1  -6  -5 23016.6 1016.56   8
  -1   6  -5 22087.3 1092.83   5
   1   6   5 22230.2 962.529   4
  -1   6  -5 23169.4 1028.06   7
  -1   6  -6 13054.3 893.156   5
   1  -6  -6 12228.4 797.567   8
   1  -6  -7 95156.9 2304.05   8
  -1   6  -7 94108.4 2459.48   5
  -1   6  -8 50450.4 1878.76   5
   1  -6  -8 49972.0 1392.33  15
   1  -6  -8 50802.7 1392.76  24
   1  -6  -8 49759.9 1124.66  17
   1  -6  -8 49459.3 1729.07   8
  -1   6  -8 50151.7 1437.64  20
  -1   6  -8 48455.3 1172.52  14
   1  -6  -9 22334.5 960.665  24
  -1   6  -9 22124.4 983.932  20
   1  -6  -9 23881.9 981.832  15
   1  -6  -9 23703.4 817.889  17
   1  -6  -9 21949.3 1208.95   8
  -1   6  -9 23519.4 1336.61   5
   1  -6 -10 9152.43 632.864  24
   1  -6 -10 8763.47 609.257  15
   1  -6 -10 8650.60 513.341  17
  -1   6 -10 9498.18 662.329  20
   1  -6 -11 11381.3 577.774  17
  -1   6 -11 9991.93 645.031  20
   1  -6 -11 11184.6 651.339  15
   1  -6 -11 12216.5 698.397  24
   1  -6 -12 8141.06 537.973  24
  -1   6 -12 9527.91 595.306  20
   1  -6 -12 9318.51 546.034  15
   1  -6 -13 2496.67 298.567  24
  -1   6 -13 1594.09 247.768  20
   1   7 -13 4345.04 302.747  20
  -1  -7 -13 4152.79 281.296  19
   1   7 -12 30428.0 921.381  20
  -1  -7 -12 30251.4 833.519  19
   1   7 -12 30289.9 822.180  25
  -1  -7 -12 31690.9 960.348  15
  -1  -7 -11 884.557 252.825  24
  -1  -7 -11 778.438 219.576  15
  -1  -7 -11 856.886 209.728  19
   1   7 -11 448.225 174.692  25
   1   7 -11 647.266 215.036  20
   1   7 -10 3055.94 382.020  20
   1   7 -10 2653.03 321.813  25
  -1  -7 -10 3140.41 400.338  15
  -1  -7 -10 2583.48 354.213  24
   1   7  -9 51384.9 1471.74  20
  -1  -7  -9 53089.4 1372.89  24
   1   7  -9 52510.4 1361.87  21
  -1  -7  -9 52760.3 1490.71  15
   1   7  -8 5474.62 709.572   5
   1   7  -8 5022.31 492.769  20
   1   7  -8 6803.57 482.484  14
   1   7  -8 5700.13 473.150  21
  -1  -7  -8 6313.36 542.792  15
  -1  -7  -8 5559.39 493.438  24
  -1  -7  -7 43315.0 1231.80  24
  -1  -7  -7 41987.4 1306.25  15
   1   7  -7 41518.6 1201.79  21
   1   7  -7 43716.5 1872.50   5
   1   7  -7 44884.8 1185.69  14
   1   7  -6 33323.0 1581.96   5
  -1  -7  -6 33978.3 1141.99  15
  -1   7   6 30571.5 1305.96   4
   1   7  -6 32883.2 998.712  14
   1   7  -5 6257.44 687.531   5
   1   7  -5 6464.12 652.672   4
  -1   7   5 6228.02 600.132   4
   1   7  -4 4034.81 514.819   4
  -1   7   4 3580.25 458.088   4
   1   7  -3 7306.37 647.451   4
  -1   7   3 7397.58 623.692   4
   1   7  -2 36737.8 1370.33   4
  -1   7   2 38209.0 1366.51   4
  -1   7   1 14520.4 830.872   4
   1   7  -1 14435.7 850.572   4
   1   7   0 27833.5 1171.15   4
  -1   7   0 26855.4 1110.26   4
   1   7   1 14765.2 858.558   4
  -1   7  -1 14551.0 822.433   4
   1  -7  -1 14449.7 719.158   8
   1  -7  -2 35535.7 1172.94   8
  -1   7  -2 35920.0 1278.82   4
   1   7   2 37034.6 1347.79   4
  -1   7  -3 7355.39 594.463   4
   1   7   3 7352.16 628.723   4
   1  -7  -3 7763.94 587.220   8
   1  -7  -4 4553.43 489.390   8
   1   7   4 4402.55 489.874   4
   1  -7  -5 5851.98 552.992   8
   1   7   5 6465.05 569.533   4
  -1   7  -5 5582.48 636.084   5
   1  -7  -6 33094.6 1117.64  15
   1  -7  -6 31896.5 1354.55   8
  -1   7  -6 33389.2 988.595  14
  -1   7  -6 31971.6 1472.43   5
   1  -7  -6 32655.6 1106.47  24
   1  -7  -7 42936.3 1291.67  24
   1  -7  -7 42148.1 1628.91   8
   1  -7  -7 43781.4 1089.92  18
  -1   7  -7 41952.0 1732.46   5
   1  -7  -7 43498.9 1318.38  15
  -1   7  -7 44407.9 1156.81  14
  -1   7  -7 43814.7 1348.05  20
   1  -7  -8 6328.68 536.088  24
  -1   7  -8 5283.42 418.876  14
   1  -7  -8 5894.92 512.339  15
  -1   7  -8 5515.44 665.487   5
   1  -7  -8 4905.77 632.186   8
  -1   7  -8 5961.28 540.995  20
   1  -7  -9 54773.8 1483.58  15
   1  -7  -9 51538.6 1435.80  24
  -1   7  -9 54106.2 1528.84  20
  -1   7  -9 51274.4 1222.87  14
   1  -7 -10 2554.90 371.838  24
  -1   7 -10 2959.13 394.327  20
   1  -7 -10 2853.85 305.458  17
   1  -7 -10 2608.89 353.230  15
  -1   7 -11 408.262 208.391  20
   1  -7 -11 688.958 227.637  15
   1  -7 -11 1102.57 276.758  24
   1  -7 -12 32049.4 954.936  24
  -1   7 -12 29641.2 941.933  20
   1  -7 -12 32665.3 923.362  15
  -1   7 -13 4138.28 319.309  20
   1  -7 -13 3708.96 264.968  19
   1  -7 -13 4079.45 319.739  24
   1   8 -12 1103.79 204.817  20
  -1  -8 -12 1115.43 211.364  15
   1   8 -11 633.820 205.130  20
  -1  -8 -11 486.463 194.328  15
   1   8 -10 14635.7 731.823  20
  -1  -8 -10 13442.4 709.603  15
  -1  -8 -10 13685.5 644.629  24
   1   8  -9 5215.28 437.138  21
  -1  -8  -9 5258.03 456.614  24
   1   8  -9 4730.03 463.175  20
  -1  -8  -9 5193.00 431.595  10
  -1  -8  -9 5207.84 483.295  15
   1   8  -8 12270.6 658.634  21
   1   8  -8 12845.9 660.977  14
   1   8  -8 12060.1 725.552  20
  -1  -8  -8 12533.4 687.120  24
  -1  -8  -8 13812.9 768.457  15
  -1  -8  -7 18861.4 832.771  24
   1   8  -7 18848.6 810.416  21
  -1  -8  -7 18253.5 873.125  15
   1   8  -7 18906.8 799.216  14
   1   8  -7 18796.5 1269.97   5
   1   8  -6 1619.88 421.969   5
  -1   8   6 917.850 255.272   4
  -1  -8  -6 2171.34 340.940  15
   1   8  -6 1527.12 271.720  14
   1   8  -6 1377.35 256.599  21
  -1  -8  -6 1284.92 300.431  24
   1   8  -5 21422.4 1205.06   4
   1   8  -5 20877.0 837.488  26
  -1  -8  -5 20534.5 805.393  18
  -1  -8  -5 21915.0 920.078  15
  -1  -8  -5 20733.4 854.934  24
   1   8  -5 20568.8 1262.23   5
   1   8  -5 20461.2 818.727  21
  -1   8   5 20222.1 1126.04   4
   1   8  -5 22310.9 859.014  14
   1   8  -4 3919.36 544.782   4
  -1  -8  -4 3492.85 351.959  18
  -1   8   4 3560.39 487.518   4
   1   8  -4 4112.69 387.305  14
   1   8  -3 2543.35 450.714   4
  -1   8   3 3118.48 471.275   4
  -1   8   2 24275.1 1188.57   4
   1   8  -2 23100.5 1192.53   4
   1   8  -1 21604.0 1136.73   4
  -1   8   1 23256.5 1152.58   4
   1   8   0 9093.35 741.826   4
  -1   8   0 9239.42 724.641   4
   1   8   1 22083.5 1139.11   4
  -1   8  -1 21428.5 1090.81   4
  -1   8  -2 21782.5 1105.49   4
   1   8   2 23264.8 1172.68   4
   1   8   3 3018.81 443.711   4
  -1   8  -3 2672.09 421.771   4
   1  -8  -3 3554.01 458.327   8
   1   8   4 3988.03 511.434   4
  -1   8  -4 3462.49 507.224   5
   1  -8  -4 3479.10 463.430   8
   1  -8  -4 3478.66 338.015  18
   1  -8  -4 2999.91 368.837  15
   1  -8  -4 3530.70 422.528  24
  -1   8  -4 3886.40 362.525  14
   1  -8  -5 20549.2 1105.92   8
   1  -8  -5 20127.2 883.467  15
   1   8   5 22366.1 1156.12   4
  -1   8  -5 20394.2 782.807  26
   1  -8  -5 21525.8 920.100  24
  -1   8  -5 21780.7 821.151  14
  -1   8  -5 19790.9 1175.24   5
   1  -8  -5 22006.7 806.043  18
   1  -8  -6 2135.34 360.393  24
   1  -8  -6 1272.47 249.438  18
  -1   8  -6 1607.83 441.304   5
   1  -8  -6 1330.28 338.373   8
  -1   8  -6 1338.11 255.322  14
   1  -8  -6 1155.22 270.663  15
   1  -8  -7 18426.5 744.935  18
  -1   8  -7 18579.5 892.098  20
   1  -8  -7 19031.5 898.202  15
   1  -8  -7 17793.9 1090.07   8
   1  -8  -7 18458.2 872.259  24
  -1   8  -7 17834.1 761.014  14
   1  -8  -8 12677.4 734.358  24
  -1   8  -8 12737.0 749.095  20
   1  -8  -8 12788.8 735.943  15
  -1   8  -8 13124.5 646.387  14
   1  -8  -9 5018.63 479.042  24
  -1   8  -9 4589.30 462.820  20
   1  -8  -9 5073.84 472.891  15
  -1   8  -9 4787.89 394.403  14
  -1   8 -10 12433.0 682.560  20
   1  -8 -10 12477.1 667.292  15
   1  -8 -10 13399.7 700.503  24
  -1   8 -10 14295.0 601.069  14
  -1   8 -11 588.929 182.499  20
   1  -8 -11 925.793 219.897  15
   1  -8 -11 297.014 204.516  24
   1  -8 -12 1480.13 235.335  24
  -1   8 -12 931.711 197.046  20
   1  -8 -12 1587.44 216.818  15
   1   9 -11 2090.43 246.263  20
  -1  -9 -11 2104.72 253.223  15
   1   9 -10 2043.53 286.239  20
  -1  -9 -10 2359.51 261.324  10
  -1  -9 -10 2334.21 302.286  15
   1   9  -9 1496.75 274.976  20
  -1  -9  -9 1632.85 254.694  10
  -1  -9  -9 1236.64 246.393  15
  -1  -9  -8 12325.6 697.964  15
  -1  -9  -8 13406.8 665.909  24
   1   9  -8 13237.6 725.978  20
   1   9  -8 13065.8 625.673  21
  -1  -9  -7 12107.8 650.438  24
  -1  -9  -7 11472.5 685.049  15
   1   9  -7 13296.9 681.729  14
   1   9  -6 25799.3 928.733  26
  -1  -9  -6 26776.6 976.907  24
  -1  -9  -6 26052.5 1019.87  15
   1   9  -6 28734.8 1003.46  14
   1   9  -5 13051.5 689.668  14
  -1   9   5 12535.4 922.108   4
   1   9  -5 11338.6 639.358  26
  -1  -9  -5 11623.1 674.669  15
   1   9  -5 11981.4 1023.61   5
  -1  -9  -4 1383.24 267.575  15
   1   9  -4 2082.67 430.305   4
   1   9  -4 2200.69 316.599  14
  -1   9   4 1844.62 367.260   4
   1   9  -4 2404.88 327.083  26
   1   9  -3 6741.98 495.108  14
   1   9  -3 6746.37 506.711  26
   1   9  -3 5683.92 700.565   4
  -1   9   3 6313.42 676.328   4
  -1  -9  -3 7219.37 538.211  15
  -1   9   3 7353.81 475.048  26
  -1   9   2 4511.60 397.048  26
   1   9  -2 4972.80 620.455   4
  -1   9   2 3705.73 524.888   4
   1   9  -2 4559.13 414.597  14
   1   9  -2 4089.95 405.152  26
  -1   9   1 6153.70 453.909  26
   1   9  -1 6370.51 697.183   4
   1   9  -1 6038.88 480.600  26
   1  -9   1 6554.58 459.043  18
  -1   9   1 6382.93 671.759   4
   1   9  -1 7040.59 489.623  14
   1   9   0 15961.9 740.740  26
   1  -9   0 16356.6 708.825  18
   1   9   0 18506.0 1138.42   4
  -1   9   0 16369.6 1054.18   4
  -1   9   0 16067.0 721.515  26
   1  -9  -1 6555.05 464.658  18
   1   9   1 5854.32 461.476  26
  -1   9  -1 6504.05 474.240  26
  -1   9  -1 6037.89 429.168  14
  -1   9  -1 5108.45 606.537   4
   1   9   1 6965.61 724.598   4
   1   9   2 4204.55 573.015   4
   1   9   2 4659.04 417.071  26
  -1   9  -2 4008.68 387.478  26
  -1   9  -2 5327.45 622.905   4
  -1   9  -2 4374.35 372.649  14
   1  -9  -2 4859.81 404.073  18
   1   9   3 8009.75 755.838   4
   1   9   3 7507.87 510.755  26
   1  -9  -3 6420.28 522.805  15
  -1   9  -3 6805.44 485.891  26
  -1   9  -3 6546.20 672.758   4
  -1   9  -3 7345.45 489.550  14
   1  -9  -3 7135.80 490.959  18
   1  -9  -4 1890.96 348.630  24
   1   9   4 2068.25 439.098   4
   1  -9  -4 1999.25 296.446  18
  -1   9  -4 1847.40 281.734  26
   1  -9  -4 1580.19 292.989  15
  -1   9  -4 1781.36 275.347  14
   1  -9  -5 11998.5 709.913  24
  -1   9  -5 12236.6 629.269  26
   1  -9  -5 11872.8 625.858  18
   1  -9  -5 12350.3 714.679  15
  -1   9  -5 11574.9 621.810  14
   1  -9  -6 25629.0 895.721  18
   1  -9  -6 25086.3 998.300  24
   1  -9  -6 25741.3 1025.84  15
  -1   9  -6 23655.4 986.356  20
  -1   9  -6 26102.4 923.422  14
   1  -9  -7 12245.6 715.263  24
  -1   9  -7 11611.8 697.831  20
   1  -9  -7 13229.2 636.580  18
  -1   9  -7 12156.5 631.083  14
   1  -9  -7 11967.2 708.342  15
  -1   9  -8 13439.0 644.242  14
   1  -9  -8 12711.7 699.027  24
   1  -9  -8 13114.0 602.488  18
  -1   9  -8 13903.0 743.609  20
   1  -9  -8 13164.4 714.277  15
  -1   9  -9 1649.28 251.716  14
   1  -9  -9 1292.24 274.623  24
  -1   9  -9 1415.36 266.116  20
   1  -9  -9 1674.24 290.516  15
  -1   9 -10 2078.67 284.463  20
   1  -9 -10 1982.90 284.042  24
   1  -9 -10 2235.61 280.471  15
  -1   9 -10 2721.53 266.434  14
   1  -9 -11 1906.12 243.707  24
   1  -9 -11 2227.48 254.547  15
  -1   9 -11 2152.44 254.172  20
  -1 -10 -10 8618.95 440.496  15
   1  10 -10 7708.42 422.863  20
  -1 -10 -10 7703.49 369.566  10
   1  10  -9 1555.33 250.326  20
  -1 -10  -9 1347.36 213.591  10
  -1 -10  -9 1652.98 245.530  15
  -1 -10  -8 12034.0 625.705  15
  -1 -10  -8 12038.4 587.752  10
   1  10  -8 11729.3 637.800  20
   1  10  -7 12351.3 683.837  20
  -1 -10  -7 11793.4 650.523  15
   1  10  -6 1841.62 275.892  26
  -1 -10  -6 1215.48 269.797  15
   1  10  -5 7674.96 529.685  26
  -1 -10  -5 8486.81 576.114  15
   1  10  -5 7202.28 522.607  14
   1  10  -4 18930.6 831.216  26
  -1 -10  -4 21242.6 888.631  15
   1  10  -4 21265.7 872.646  14
  -1  10   3 1192.04 226.094  26
   1  10  -3 1687.28 281.333  14
   1  10  -3 851.946 234.693  26
  -1 -10  -3 1270.99 250.634  15
  -1  10   2 5159.31 424.880  26
   1  10  -2 5715.91 487.473  26
   1  10  -1 20217.9 1253.32   4
  -1  10   1 19731.9 1204.58   4
  -1  10   1 16647.8 749.982  26
   1  10  -1 18157.5 825.485  26
   1  10   0 135.527 157.353  26
   1  10   0 132.444 191.055   4
  -1  10   0 211.779 169.776  26
  -1  10  -1 17584.8 784.290  26
  -1  10  -1 16665.4 1095.64   4
   1  10   1 18449.2 1177.11   4
   1  10   1 18533.8 817.825  26
   1 -10  -1 17707.5 772.248  18
  -1  10  -1 19139.3 750.874  14
   1  10   2 5515.69 454.166  26
  -1  10  -2 6154.93 482.618  26
   1 -10  -2 5331.52 445.852  18
   1 -10  -2 5605.24 492.811  15
  -1  10  -2 5450.41 431.797  14
   1  10   3 1372.36 271.218  26
  -1  10  -3 1428.40 260.119  14
   1 -10  -3 1374.14 263.705  18
   1 -10  -3 1593.43 313.465  15
  -1  10  -3 1598.38 272.306  26
   1 -10  -4 20323.7 899.453  15
   1 -10  -4 18766.8 793.232  18
  -1  10  -4 19956.4 818.469  26
  -1  10  -4 20179.6 816.563  14
   1 -10  -5 7395.58 506.897  18
  -1  10  -5 7112.54 501.213  26
   1 -10  -5 7420.48 569.177  15
  -1  10  -5 8023.56 527.715  14
   1 -10  -6 1501.33 264.675  18
  -1  10  -6 1289.63 268.604  20
  -1  10  -6 1602.66 251.706  14
   1 -10  -6 1341.39 275.451  15
   1 -10  -7 12730.6 604.773  18
   1 -10  -7 12808.0 681.036  15
  -1  10  -7 12503.9 672.269  20
  -1  10  -7 13781.2 641.961  14
  -1  10  -8 11933.6 625.713  20
  -1  10  -8 11382.6 551.597  14
   1 -10  -8 11605.4 619.818  15
  -1  10  -9 1741.24 228.598  14
  -1  10  -9 1706.49 256.312  20
   1 -10  -9 1888.01 268.145  15
   1 -10 -10 8094.31 426.836  15
  -1  10 -10 7708.68 417.726  20
   1 -10 -10 6808.68 332.100  10
   1  11  -8 235.574 161.351  20
  -1 -11  -8 60.8738 126.591  10
  -1 -11  -8 120.645 127.765  15
  -1 -11  -7 1422.15 229.724  10
  -1 -11  -7 1553.29 237.832  15
   1  11  -6 2631.50 281.787  26
  -1 -11  -6 2599.19 301.196  10
   1  11  -5 11310.4 589.321  26
  -1 -11  -5 11850.7 615.870  15
  -1 -11  -4 3077.26 348.497  15
   1  11  -4 3948.58 385.667  26
   1  11  -3 2875.51 346.044  26
  -1  11   3 2152.90 281.030  26
  -1 -11  -3 2848.73 336.537  15
  -1  11   2 7189.12 485.965  26
   1  11  -2 6534.49 504.260  26
   1  11  -1 4166.59 418.091  26
  -1  11   1 4543.21 406.651  26
   1  11   0-29.9149 152.420  26
  -1  11   0 62.2329 163.845  26
  -1  11  -1 5106.93 433.219  26
   1 -11  -1 5368.06 466.331  15
  -1  11  -1 5259.68 402.186  14
   1  11   1 4945.79 432.735  26
   1  11   2 7195.52 501.543  26
  -1  11  -2 6847.10 498.607  26
   1 -11  -2 6767.50 512.856  15
  -1  11  -2 7268.74 474.041  14
   1  11   3 3035.83 324.139  26
  -1  11  -3 3266.71 354.951  26
   1 -11  -3 2696.60 358.874  15
  -1  11  -3 2757.06 320.462  14
   1 -11  -4 3776.43 396.317  15
  -1  11  -4 4171.05 386.050  26
  -1  11  -4 4024.39 365.017  14
  -1  11  -5 9831.11 565.620  20
  -1  11  -5 11585.2 588.069  14
  -1  11  -5 10064.4 537.844  26
   1 -11  -5 10989.9 625.359  15
  -1  11  -6 2965.45 332.159  20
   1 -11  -6 3620.53 376.366  15
  -1  11  -6 3394.57 328.118  14
   1 -11  -7 1112.76 233.302  15
  -1  11  -7 1100.44 215.784  20
  -1  11  -7 1128.34 206.530  14
   1 -11  -8 237.498 147.614  15
  -1  11  -8 179.232 126.425  20
  -1  11  -8 341.044 139.293  14
  -1 -12  -6 7677.75 414.877  10
   1  12  -6 7971.14 387.687  26
  -1 -12  -6 8902.18 426.188  15
   1  12  -6 8292.11 454.324  20
   1  12  -5 7473.98 424.555  26
  -1 -12  -5 7594.77 432.226  10
  -1 -12  -5 8272.35 438.618  15
   1  12  -4 7169.35 447.702  26
  -1 -12  -4 7784.62 445.601  10
  -1  12   3 4471.52 334.620  26
  -1 -12  -3 4681.72 362.030  10
   1  12  -3 4537.48 380.083  26
   1  12  -2 9215.64 540.635  26
  -1 -12  -2 10004.9 492.111  10
  -1  12   2 8640.92 483.262  26
  -1  12   1 13297.9 613.192  26
   1  12  -1 14212.3 662.393  26
   1 -12   1 12744.1 591.027  15
   1 -12   0 4348.03 372.558  15
  -1  12   0 3605.70 348.688  26
   1  12   0 4165.58 379.747  26
  -1  12  -1 13649.4 633.728  26
   1  12   1 13960.5 637.388  26
   1 -12  -1 13637.8 640.740  15
  -1  12  -2 9739.73 541.521  26
   1 -12  -2 9034.04 532.062  15
   1  12   2 10036.3 522.590  26
  -1  12  -3 4259.72 362.282  26
   1  12   3 4673.54 344.145  26
   1 -12  -3 4925.01 407.003  15
  -1  12  -4 6473.15 415.195  26
   1 -12  -4 7186.90 459.580  15
   1 -12  -5 8380.81 478.417  15
  -1  12  -5 7594.40 415.848  26
  -1  12  -6 8373.22 409.183  20
   1 -12  -6 8857.47 461.115  15
  -1 -13  -3-211.327 110.645  10
   1  13  -3 33.8915 113.303  26
  -1  13   2 6742.69 357.277  26
   1  13  -2 6609.59 389.045  26
   1  13  -1 2990.60 276.012  26
  -1  13   1 2619.92 257.455  26
  -1  13   0 1040.51 185.244  26
   1  13   0 680.658 164.670  26
   1  13   1 2419.04 251.127  26
  -1  13  -1 2647.08 265.241  26
   1 -13  -1 2569.85 242.319  15
  -1  13  -2 6369.32 375.785  26
   1  13   2 6704.31 355.452  26
   1 -13  -2 6369.01 362.450  15
   1 -13  -3-226.834 110.374  10
  -1  13  -3 119.674 115.507  26
   1 -13  -3 151.299 128.141  15
   2   0   0 60758.9 880.162   6
  -2   0   0 58342.3 1059.40   1
   2   0   0 60494.5 1082.12   1
   2   0  -1 452.796 134.632   1
  -2   0   1 294.283 119.420   1
  -2   0  -1 415.436 133.054   9
  -2   0  -1 426.644 164.785   1
  -2   0  -2 42341.4 815.242   7
  -2   0   2 41005.6 730.578   1
   2   0  -2 40754.1 738.021   2
  -2   0  -2 39715.4 1008.52   1
   2   0   3 560449. 4036.77   1
   2   0  -3 548525. 3177.61   6
   2   0  -3 562905. 3073.91   5
  -2   0  -3 554141. 3462.04   9
  -2   0  -3 546080. 2776.26   5
  -2   0  -3 550082. 3040.87   7
   2   0  -4 26333.4 758.110   8
   2   0  -4 26177.6 775.746   5
  -2   0  -4 25747.2 829.283   9
   2   0   4 26502.8 461.713   3
  -2   0  -4 26546.2 708.840   7
  -2   0  -4 26421.5 727.578   5
   2   0   4 27845.4 979.134   1
  -2   0  -5 744.701 200.155   5
   2   0  -5 492.722 177.638   5
  -2   0  -5 1000.13 182.176   7
  -2   0  -5 461.402 180.872   9
   2   0  -5 751.378 189.845   8
  -2   0  -6 12430.2 555.493   7
   2   0  -6 12448.9 603.970   8
  -2   0  -6 12282.8 673.691   9
  -2   0  -6 12509.3 651.578   5
   2   0  -6 11964.8 670.791   5
   2   0  -7 13313.1 659.047   8
   2   0  -7 13555.6 788.835   5
  -2   0  -7 13144.9 739.790   9
  -2   0  -7 13381.6 748.344   5
  -2   0  -8 1767.33 323.420   9
  -2   0  -8 1906.55 365.094   5
   2   0  -8 2134.30 360.287   5
   2   0  -8 2119.61 312.902   8
   2   0  -9 5492.50 499.129   8
   2   0  -9 6564.17 653.052   5
  -2   0  -9 7005.67 656.828   5
  -2   0 -10 10834.3 631.983  12
  -2   0 -10 10862.6 647.642  20
  -2   0 -10 10873.4 622.227  25
   2   0 -10 11210.8 629.940  25
  -2   0 -10 10065.8 602.606  13
  -2   0 -10 12471.5 934.807   5
   2   0 -10 10448.3 868.704   5
   2   0 -10 10731.5 545.943  17
   2   0 -11 271.056 175.827  25
   2   0 -11 148.228 172.601  17
  -2   0 -11 281.749 183.677  12
  -2   0 -11 545.670 224.217  25
  -2   0 -11 276.841 180.036  20
  -2   0 -11 661.695 262.097   5
  -2   0 -11 0.63487 220.105  19
   2   0 -11 189.633 153.925   5
   2   0 -12 8641.61 568.786  25
   2   0 -12 9017.97 516.945  17
  -2   0 -12 8787.57 595.953  20
  -2   0 -12 8365.12 572.898  19
  -2   0 -12 8408.14 567.326  25
  -2   0 -12 8454.75 571.558  12
  -2   0 -13 1962.80 300.830  25
  -2   0 -13 1715.00 289.767  19
  -2   0 -13 1749.99 298.201  20
   2   0 -13 1653.14 244.337  17
   2   0 -13 1721.94 272.465  25
  -2   0 -13 1752.37 282.729  12
  -2   0 -14 409.167 168.047  25
   2   0 -14 264.560 171.947  25
  -2   0 -14 701.506 197.298  12
  -2   0 -14 698.444 186.863  20
  -2   0 -14 342.862 138.506  19
   2   0 -15 4040.67 297.365  25
   2   1 -15 923.745 179.043  25
  -2  -1 -15 740.092 166.470  19
  -2  -1 -14 8863.12 504.459  25
   2   1 -14 8619.37 494.172  25
  -2  -1 -14 9135.87 520.873  19
  -2  -1 -14 8682.18 482.013  12
  -2  -1 -13 4419.73 401.074  20
  -2  -1 -13 4313.61 394.252  12
  -2  -1 -13 4731.28 437.945  19
   2   1 -13 4049.73 393.993  25
  -2  -1 -13 4386.59 412.326  25
  -2  -1 -12 5477.92 468.630  25
  -2  -1 -12 6051.71 487.844  12
  -2  -1 -12 6584.39 526.736  19
  -2  -1 -12 5955.03 494.676  20
   2   1 -12 6653.76 508.030  25
   2   1 -11 9402.70 599.815  25
  -2  -1 -11 10579.9 634.127  25
  -2  -1 -11 11175.9 650.344  12
  -2  -1 -11 9259.89 620.989  19
   2   1 -11 10194.5 878.833   5
  -2  -1 -11 10116.6 880.520   5
  -2  -1 -11 10134.4 636.047  20
  -2  -1 -10 4702.78 421.418  25
  -2  -1 -10 5539.41 627.065   5
  -2  -1 -10 4956.23 447.545  20
  -2  -1 -10 6000.73 485.119  13
   2   1 -10 5505.99 456.860  25
  -2  -1 -10 4995.93 442.862  12
   2   1 -10 5745.28 675.387   5
  -2  -1  -9 23885.8 1205.62   5
   2   1  -9 27993.5 1336.82   5
   2   1  -8 6861.74 626.813   5
  -2  -1  -8 6731.50 606.682   5
   2   1  -8 6533.71 493.718   8
  -2  -1  -8 6731.31 585.244   9
  -2  -1  -7 66148.6 1667.22   9
   2   1  -7 66593.0 1735.74   5
  -2  -1  -7 67382.0 1682.79   5
   2   1  -7 67037.5 1455.05   8
  -2  -1  -6 49458.0 1343.07   9
  -2  -1  -6 49503.8 1311.53   5
   2   1  -6 50223.1 1195.14   8
   2   1  -6 49440.4 1360.41   5
  -2  -1  -5 315697. 2445.63   7
   2   1  -5 311853. 3075.07   5
  -2  -1  -5 326114. 3195.38   9
  -2  -1  -5 312557. 2946.12   5
   2   1  -5 324544. 2831.99   8
   2   1  -4 7245.12 408.307   6
  -2  -1  -4 7240.60 459.423   9
   2  -1   4 6342.99 473.110   1
  -2  -1  -4 7803.09 377.287   7
   2   1  -4 7139.74 437.620   5
  -2  -1  -4 6958.93 405.437   5
  -2   1   4 7129.77 300.193   1
  -2  -1  -3 22486.9 608.566   7
  -2  -1  -3 23279.1 737.721   9
   2   1  -3 21241.8 652.687   5
   2   1  -3 21448.0 411.858   1
  -2  -1  -3 22299.4 624.814   5
  -2   1   3 22638.3 588.813   1
   2  -1   3 22229.1 820.604   1
   2   1  -3 22442.7 663.248   6
  -2  -1  -2 29580.6 554.612   3
   2   1  -2 30193.5 671.338   5
   2   1  -2 29715.2 633.809   1
  -2   1   2 29320.7 715.469   1
   2   1  -1 39569.1 830.005   1
  -2   1   1 38908.9 871.642   1
   2  -1   0 1296.34 209.944   2
  -2   1   0 1400.39 174.949   3
  -2   1   0 1394.38 171.524   7
   2   1   0 1489.26 204.741   1
  -2   1   0 1209.02 196.791   1
  -2   1  -1 39683.5 987.485   1
   2  -1  -1 40105.2 866.637   2
  -2   1  -1 39833.3 795.425   9
  -2   1  -1 38549.4 560.355   3
   2  -1  -1 41029.3 754.117   6
  -2   1  -2 30033.0 916.585   1
   2  -1  -2 29603.7 703.383   2
   2  -1  -2 31460.2 703.555   8
  -2   1  -3 22821.7 657.700   7
  -2   1  -3 23413.1 734.225   9
   2  -1  -3 23826.7 632.833   5
   2  -1  -3 22305.2 646.205   8
   2   1   3 22745.3 848.593   1
  -2   1  -3 22060.3 832.697   1
  -2   1  -4 7329.80 517.492   1
  -2   1  -4 7581.89 467.209   9
   2   1   4 7933.83 559.420   1
   2  -1  -4 7277.28 419.310   5
  -2   1  -4 7501.74 397.547   5
   2  -1  -4 7697.90 417.009   8
  -2   1  -4 7121.91 404.505   7
   2  -1  -5 316964. 3006.48   5
  -2   1  -5 308871. 2698.32   7
  -2   1  -5 317622. 2849.78   5
  -2   1  -5 318574. 3130.15   9
   2  -1  -6 49581.4 1205.55   8
  -2   1  -6 48074.6 1142.61   7
  -2   1  -6 49451.4 1338.01   9
   2  -1  -6 49094.0 1325.41   5
  -2   1  -6 50835.8 1292.44   5
   2  -1  -7 66065.9 1497.03   8
  -2   1  -7 67997.0 1474.79   7
   2  -1  -7 67035.6 1710.23   5
  -2   1  -7 65130.2 1627.80   9
  -2   1  -7 65833.6 1628.28   5
  -2   1  -8 6562.57 564.179   9
   2  -1  -8 7086.43 625.156   5
  -2   1  -8 7840.68 645.002   5
   2  -1  -8 7004.14 537.406   8
   2  -1  -9 25325.4 1259.85   5
  -2   1  -9 26057.2 1230.92   5
   2  -1  -9 26800.7 1088.95   8
   2  -1 -10 5333.01 641.361   5
  -2   1 -10 5193.16 450.198  12
  -2   1 -10 5199.07 468.960  20
  -2   1 -10 4760.89 611.181   5
   2  -1 -10 5259.23 405.838  17
  -2   1 -10 5571.44 460.263  25
   2  -1 -10 4926.85 422.241  25
  -2   1 -10 5326.71 442.804  19
   2  -1 -10 4735.28 498.671   8
  -2   1 -11 10232.9 611.200  25
  -2   1 -11 10329.0 632.298  12
  -2   1 -11 10186.0 613.187  19
  -2   1 -11 11333.9 680.446  20
   2  -1 -11 10111.8 559.632  17
   2  -1 -11 9609.07 881.093   5
   2  -1 -11 10415.2 621.993  25
  -2   1 -12 6711.09 495.098  19
  -2   1 -12 7248.08 521.297  25
   2  -1 -12 6011.37 450.207  17
   2  -1 -12 6041.85 473.080  25
  -2   1 -12 6504.28 520.631  20
  -2   1 -12 7283.48 538.000  12
  -2   1 -13 4132.88 391.334  25
  -2   1 -13 4174.28 401.771  12
  -2   1 -13 4648.91 434.522  20
   2  -1 -13 3877.97 346.432  17
   2  -1 -13 4121.77 386.816  25
  -2   1 -14 9269.63 522.163  20
   2  -1 -14 9394.35 502.342  25
  -2   1 -14 9256.16 492.984  25
   2  -1 -15 541.261 165.646  24
   2  -1 -15 818.405 168.807  25
  -2   1 -15 890.811 171.931  25
   2   2 -15 1003.98 171.775  25
  -2  -2 -15 806.313 169.522  19
  -2  -2 -14 8709.95 494.661  25
  -2  -2 -14 9302.53 471.607  12
   2   2 -14 8957.97 499.126  25
  -2  -2 -14 8272.48 499.310  19
   2   2 -13 8173.97 529.027  25
  -2  -2 -13 7395.15 530.711  19
  -2  -2 -13 7258.51 513.916  25
  -2  -2 -13 7629.45 498.438  12
  -2  -2 -12 48755.6 1338.70  25
   2   2 -12 45708.3 1282.60  25
  -2  -2 -12 48097.7 1280.14  12
  -2  -2 -12 46979.5 1359.48  19
  -2  -2 -12 48345.7 1309.62  20
  -2  -2 -11 3539.91 395.292  25
   2   2 -11 3364.82 546.026   5
  -2  -2 -11 2846.12 360.593  13
   2   2 -11 3231.00 374.021  25
  -2  -2 -11 3994.80 407.345  12
  -2  -2 -11 2982.28 385.904  20
  -2  -2 -10 13507.3 711.913  25
  -2  -2 -10 13168.0 691.175  12
  -2  -2 -10 13992.9 996.011   5
  -2  -2 -10 13458.6 742.790  15
   2   2 -10 14198.4 1029.23   5
  -2  -2 -10 13632.6 722.331  20
   2   2 -10 13761.2 713.245  25
  -2  -2 -10 13141.9 704.905  13
  -2  -2  -9 2080.71 422.886   5
   2   2  -9 1247.70 316.327   5
  -2  -2  -8 12502.3 828.322   5
  -2  -2  -8 13413.3 831.980   9
   2   2  -8 13149.0 884.025   5
  -2   2   7 7046.08 519.483   4
  -2  -2  -7 5782.02 524.108   9
  -2  -2  -7 5206.39 506.240   5
   2   2  -7 6012.34 445.033   8
   2   2  -7 5853.72 556.572   5
  -2  -2  -6 5574.99 474.576   5
  -2  -2  -6 6074.03 505.770   9
  -2  -2  -6 5642.31 433.647   8
   2   2  -6 5593.38 421.697   8
   2   2  -6 5304.33 491.239   5
  -2  -2  -5 9095.38 547.992   5
  -2  -2  -5 9186.61 573.685   9
   2   2  -5 8329.59 468.998   6
   2   2  -5 9354.91 584.798   5
   2   2  -4 61275.3 1179.93   6
   2   2  -4 59277.8 1299.80   5
  -2  -2  -4 60620.0 1002.69   7
   2   2  -3 376482. 2229.18   1
   2  -2   3 397578. 3570.59   2
  -2  -2  -3 391564. 2553.11   7
   2   2  -3 378656. 2811.38   6
  -2   2   3 392488. 3982.91   3
  -2  -2  -3 382725. 2916.81   3
   2   2  -3 384704. 2971.60   5
   2  -2   3 372287. 2302.11   3
   2  -2   2 4503.81 264.000   3
  -2  -2  -2 4429.03 327.332   3
   2   2  -2 4465.44 316.355   6
  -2   2   2 4777.90 413.169   3
   2  -2   2 5257.79 409.712   2
  -2  -2  -1 12105.8 547.855   3
   2   2  -1 12658.7 492.045   6
  -2   2   1 12660.1 422.565   7
  -2   2   1 12771.1 592.260   3
  -2   2   1 11676.0 546.270   1
  -2   2   0 213279. 2127.20   3
   2  -2   0 220131. 2353.67   2
   2   2   0 217366. 1960.39   4
  -2   2   0 219888. 1797.85   7
  -2   2   0 216839. 2393.39   1
   2  -2  -1 12930.7 422.979   8
  -2   2  -1 12859.3 469.912   7
   2   2   1 12544.8 460.391   4
  -2   2  -1 12477.7 612.949   1
   2  -2  -1 12975.2 566.518   2
  -2   2  -1 12587.9 438.724   4
  -2   2  -2 4565.85 305.543   7
   2   2   2 4486.48 272.242   4
   2  -2  -2 4276.32 280.156   8
  -2   2  -2 4362.40 394.482   1
  -2   2  -3 389871. 3669.55   1
  -2   2  -3 381823. 2448.26   5
   2   2   3 388324. 3693.81   1
   2  -2  -3 383323. 2644.55   5
  -2   2  -3 383880. 2804.67   7
   2  -2  -4 60894.2 1180.65   8
  -2   2  -4 62156.0 1208.23   7
   2  -2  -4 61668.7 1210.89   5
  -2   2  -4 63136.8 1152.75   5
  -2   2  -5 9231.71 511.310   7
   2  -2  -5 9144.57 537.895   5
   2  -2  -5 9290.57 514.997   8
  -2   2  -5 9473.21 516.296   5
   2  -2  -6 5620.31 442.955   8
  -2   2  -6 5565.75 427.994   7
   2  -2  -6 6174.36 499.523   5
  -2   2  -6 5618.77 447.569   5
  -2   2  -7 7115.80 559.853   5
   2  -2  -7 6606.90 505.790   8
  -2   2  -7 6118.78 493.875   7
  -2   2  -8 13148.9 753.857   7
   2  -2  -8 12366.3 729.491   8
   2  -2  -8 14268.4 879.134   5
  -2   2  -8 11517.4 768.746   5
  -2   2  -9 2038.91 399.672   5
   2  -2  -9 1922.72 388.420   5
   2  -2  -9 1713.32 320.807   8
   2  -2 -10 14455.9 691.435  25
  -2   2 -10 14525.6 766.730  20
   2  -2 -10 14003.7 653.704  17
   2  -2 -10 13429.7 981.723   5
   2  -2 -10 15323.2 899.947   8
  -2   2 -10 13492.9 707.645  12
  -2   2 -11 3158.07 379.039  12
   2  -2 -11 3590.48 531.726   5
  -2   2 -11 3225.92 365.939  25
  -2   2 -11 3046.17 384.860  20
   2  -2 -11 3395.87 366.443  25
   2  -2 -11 3660.97 368.737  17
   2  -2 -12 46101.9 1235.82  25
  -2   2 -12 48405.7 1328.33  12
  -2   2 -12 48432.5 1261.78  25
   2  -2 -12 47130.4 1191.18  17
  -2   2 -12 47358.5 1359.60  20
   2  -2 -13 6925.28 468.172  25
  -2   2 -13 7297.04 517.764  20
  -2   2 -13 7338.94 512.089  12
  -2   2 -13 7105.88 469.837  25
   2  -2 -13 7178.86 463.603  17
   2  -2 -14 8559.43 465.967  25
   2  -2 -14 8024.16 503.456  24
  -2   2 -14 8380.84 490.890  20
  -2   2 -14 8523.82 453.995  25
   2  -2 -15 718.189 173.041  24
   2  -2 -15 863.479 155.779  25
  -2   2 -15 1032.28 171.179  20
   2   3 -14 11357.1 539.901  25
  -2  -3 -14 11190.6 564.618  19
  -2  -3 -13 19008.3 787.006  25
   2   3 -13 18532.9 773.188  25
  -2  -3 -13 18218.6 797.131  19
  -2  -3 -12 586.051 205.756  12
  -2  -3 -12 561.247 232.934  19
   2   3 -12 468.018 202.437  25
  -2  -3 -12 485.488 213.704  25
  -2  -3 -11 59852.9 1508.25  25
  -2  -3 -11 59825.8 1484.69  13
  -2  -3 -11 61746.9 1461.40  12
   2   3 -11 57609.0 1464.85  25
  -2  -3 -10 39202.6 1207.36  25
  -2  -3 -10 37163.2 1163.22  20
  -2  -3 -10 36973.0 1220.77  15
   2   3 -10 39793.3 1750.23   5
  -2  -3 -10 39648.2 1227.27  13
  -2  -3  -9 9097.07 574.256  25
  -2  -3  -9 7551.70 551.037  15
   2   3  -9 8942.14 563.820  21
   2   3  -8 668.302 267.374   5
  -2  -3  -8 761.830 227.765   9
  -2   3   7 14011.3 747.356   4
  -2  -3  -7 14230.9 847.200   9
   2   3  -7 14519.7 894.088   5
  -2   3   6 21122.3 879.763   4
   2   3  -6 21030.4 989.636   5
   2   3  -5 79962.1 1767.08   5
  -2   3   5 80037.5 1622.82   4
   2   3  -5 81969.0 1459.72   6
  -2   3   4 192044. 2395.01   4
   2   3  -4 193239. 2188.84   6
   2   3  -4 191806. 2514.09   5
  -2   3   3 33317.8 1035.46   2
   2  -3   3 30919.0 913.537   3
   2   3  -3 32629.8 879.314   6
  -2  -3  -3 31303.4 1042.66   3
   2   3  -3 34826.2 1008.40   4
  -2   3   3 32988.8 951.744   4
   2  -3   2 20299.5 846.736   2
  -2  -3  -2 18764.6 804.389   3
   2   3  -2 19351.6 719.544   4
  -2   3   2 18755.2 485.552   7
   2   3  -2 19894.6 673.862   6
  -2   3   2 18507.4 780.576   2
  -2   3   2 19498.6 698.890   4
  -2   3   2 20562.1 925.668   3
   2  -3   2 18476.3 705.017   3
   2   3  -1 42886.4 1018.46   4
   2  -3   1 41157.6 1068.01   3
   2   3  -1 42599.1 970.333   6
  -2  -3  -1 41532.8 1197.77   3
  -2   3   1 45359.6 1265.04   3
  -2   3   1 42570.4 782.624   7
  -2   3   1 44193.6 1003.16   4
   2  -3   1 45478.8 1226.15   2
  -2   3   1 42926.4 1193.90   2
   2   3   0 192200. 2076.49   4
  -2   3   0 196665. 2463.40   3
  -2   3   0 195087. 1787.29   7
  -2   3   0 196191. 2017.78   4
   2  -3   0 195675. 2432.44   3
   2  -3   0 195522. 1501.86   8
  -2   3  -1 43458.9 911.114   4
  -2   3  -1 44023.2 1252.50   1
   2   3   1 41751.5 948.495   4
  -2   3  -1 42449.3 888.708   7
   2  -3  -1 43022.4 800.408   8
   2   3   2 19767.0 641.172   4
  -2   3  -2 19970.3 606.814   4
   2  -3  -2 19932.2 607.688   8
  -2   3  -2 20158.2 653.236   7
   2   3   3 33366.5 807.203   4
  -2   3  -3 32096.6 876.160   7
  -2   3  -3 34009.4 824.943   5
   2  -3  -3 34665.0 866.567   8
  -2   3  -4 192667. 2169.19   5
   2  -3  -4 192648. 2278.63   5
  -2   3  -4 191956. 2271.07   7
   2  -3  -4 190116. 2187.48   8
  -2   3  -5 82047.0 1593.06   7
   2  -3  -5 81888.5 1638.27   5
   2  -3  -5 79859.6 1535.74   8
  -2   3  -5 83281.6 1591.95   5
   2  -3  -6 22860.1 965.000   5
   2  -3  -6 23312.1 899.120   8
  -2   3  -6 21769.6 893.377   7
  -2   3  -6 22429.6 915.901   5
  -2   3  -7 14803.6 798.694   7
   2  -3  -7 15007.6 856.273   5
   2  -3  -7 14831.3 773.896   8
  -2   3  -7 15133.2 826.321   5
   2  -3  -8 1013.30 279.444   5
  -2   3  -8 888.263 241.552   7
  -2   3  -8 702.171 258.593   5
   2  -3  -8 940.549 273.328   8
   2  -3  -9 9077.68 763.057   5
  -2   3  -9 7984.79 570.812  20
  -2   3  -9 9580.21 576.019  12
   2  -3  -9 9416.77 704.055   8
  -2   3  -9 8690.46 688.135   7
   2  -3 -10 36798.6 1043.74  17
   2  -3 -10 37619.0 1089.17  25
  -2   3 -10 38430.9 1248.91  20
   2  -3 -10 40540.4 1702.42   5
   2  -3 -10 38545.2 1471.59   8
  -2   3 -10 36836.9 1151.88  12
  -2   3 -11 57558.5 1461.20  12
  -2   3 -11 57532.2 1537.81  20
   2  -3 -11 60169.2 1349.69  17
   2  -3 -11 59076.6 1383.72  25
  -2   3 -12 477.579 218.196  12
  -2   3 -12 251.576 198.273  20
   2  -3 -12 311.528 180.368  17
   2  -3 -12 682.503 206.481  25
   2  -3 -13 20363.7 749.000  25
   2  -3 -13 19764.8 823.773  24
   2  -3 -13 20551.8 747.993  17
  -2   3 -13 19692.5 820.471  20
   2  -3 -14 11886.4 506.201  25
   2  -3 -14 10745.0 551.373  24
  -2   3 -14 11404.4 553.432  20
   2   4 -14 2332.81 266.492  25
  -2  -4 -14 2666.67 279.787  19
   2   4 -13 22209.5 814.003  25
  -2  -4 -13 21403.6 822.581  19
   2   4 -12 10964.1 633.456  25
  -2  -4 -12 10435.3 630.779  19
  -2  -4 -12 11970.5 637.297  13
  -2  -4 -11 7877.81 570.232  19
   2   4 -11 8916.82 597.510  25
  -2  -4 -11 8829.14 592.848  13
  -2  -4 -11 8141.86 582.660  25
  -2  -4 -11 7984.11 594.241  15
  -2  -4 -10 1698.36 301.136  25
   2   4 -10 1193.72 268.407  21
  -2  -4 -10 1939.37 331.851  15
  -2  -4  -9 781.155 223.034  25
   2   4  -9 663.775 303.819   5
   2   4  -9 992.937 246.403  21
  -2  -4  -9 471.171 205.824  15
   2   4  -8 2520.56 419.739   5
  -2  -4  -8 2796.22 448.388   9
   2   4  -7 16890.2 1013.26   5
  -2   4   7 15883.8 834.831   4
  -2  -4  -7 17261.6 979.692   9
  -2   4   6 9950.91 643.201   4
   2   4  -6 9516.28 718.007   5
   2   4  -5 65271.3 1729.47   5
  -2   4   5 68458.0 1606.94   4
  -2   4   4 50117.9 1317.98   4
   2   4  -4 46642.1 1365.19   5
   2   4  -4 49719.2 1175.16   6
  -2   4   3 12724.0 648.278   4
   2   4  -3 13013.7 680.873   4
   2   4  -3 12862.8 595.881   6
   2   4  -2 24594.0 889.676   4
  -2   4   2 24117.6 849.148   4
   2   4  -2 22942.8 788.315   6
   2  -4   2 21486.3 924.604   3
  -2   4   1 110405. 1334.75   7
   2   4  -1 104432. 1772.11   4
   2  -4   1 105447. 2062.33   3
   2   4  -1 106974. 1683.98   6
  -2   4   1 111769. 1750.10   4
   2   4   0 27397.3 894.391   4
  -2   4   0 25592.7 695.378   7
   2  -4   0 26718.3 1086.20   3
   2  -4   0 26467.4 627.746   8
  -2   4   0 26191.8 831.448   4
  -2   4  -1 109491. 1657.63   4
  -2   4  -1 108851. 1522.82   7
   2   4   1 107103. 1729.60   4
   2  -4  -1 108816. 1387.35   8
   2   4   2 24206.6 820.849   4
  -2   4  -2 24807.8 784.282   7
   2  -4  -2 24651.0 728.033   8
  -2   4  -2 24310.0 772.465   4
  -2   4  -3 12816.6 607.239   7
   2   4   3 12899.3 601.326   4
  -2   4  -3 11599.7 518.756   4
  -2   4  -3 12093.9 560.906   5
   2  -4  -3 11789.4 552.613   8
  -2   4  -4 47364.3 1233.75   7
  -2   4  -4 49584.9 1216.55   5
   2  -4  -4 49264.7 1195.33   8
  -2   4  -5 64604.5 1536.86   7
   2  -4  -5 68983.8 1510.64   8
  -2   4  -5 68767.0 1553.45   5
  -2   4  -6 8449.99 610.194   7
   2  -4  -6 9341.83 614.116   8
  -2   4  -6 9816.94 637.759   5
  -2   4  -7 15552.7 862.275   7
   2  -4  -7 16960.5 871.869   8
  -2   4  -8 2984.27 422.161   7
   2  -4  -8 2766.17 418.635   8
  -2   4  -9 970.353 283.364   7
  -2   4  -9 373.070 183.458  12
  -2   4  -9 883.386 229.873  23
  -2   4  -9 667.351 251.824  20
   2  -4  -9 725.270 291.709   8
  -2   4 -10 1208.93 287.188  20
  -2   4 -10 1453.66 272.743  12
   2  -4 -10 1461.36 296.116  24
   2  -4 -10 1851.97 274.656  17
   2  -4 -10 2229.10 405.564   8
   2  -4 -11 7547.94 573.048  24
  -2   4 -11 8251.48 609.370  20
  -2   4 -11 8698.02 578.026  12
   2  -4 -11 8424.24 518.701  17
  -2   4 -12 10359.1 648.881  20
   2  -4 -12 10451.5 557.123  17
   2  -4 -12 10440.9 648.686  24
  -2   4 -13 22467.3 853.007  20
   2  -4 -13 21254.2 734.861  17
   2  -4 -13 21182.3 825.343  24
   2  -4 -14 2867.75 302.911  24
  -2   4 -14 3064.58 300.197  20
   2   5 -14 5529.86 334.312  25
  -2  -5 -14 5953.50 364.266  19
  -2  -5 -13 9169.22 510.945  19
   2   5 -13 8464.02 483.215  25
  -2  -5 -12 34579.6 1030.09  13
  -2  -5 -12 35734.1 1079.31  19
   2   5 -12 33337.7 1046.34  25
  -2  -5 -11 16151.0 789.973  13
   2   5 -11 15140.5 760.598  25
  -2  -5 -11 15355.8 757.362  19
  -2  -5 -11 15546.7 802.467  15
   2   5 -10 7458.89 553.054  21
   2   5 -10 8237.84 569.712  20
  -2  -5 -10 6850.90 520.659  19
  -2  -5 -10 7189.90 574.028  15
   2   5  -9 4401.14 436.001  21
   2   5  -9 5018.25 659.308   5
   2   5  -9 4484.08 439.696  20
  -2  -5  -9 4707.20 474.734  15
   2   5  -8 20494.5 857.854  21
  -2  -5  -8 22518.8 1220.55   9
  -2  -5  -8 20317.0 890.174  15
   2   5  -8 19574.6 1224.05   5
  -2   5   7 19612.8 1000.24   4
   2   5  -7 18051.8 1115.10   5
   2   5  -6 20290.5 1117.06   5
  -2   5   6 17459.0 917.040   4
  -2   5   5 15883.7 844.900   4
   2   5  -5 18150.8 999.009   5
  -2   5   4 20714.3 929.592   4
   2   5  -4 21918.4 998.884   4
  -2   5   3 8188.22 576.716   4
   2   5  -3 8614.21 617.944   4
   2   5  -3 7737.40 503.685   6
  -2   5   2 85905.4 1761.63   4
   2   5  -2 88421.5 1669.86   6
   2   5  -2 87085.7 1862.26   4
   2   5  -1 37398.9 1105.57   6
  -2   5   1 38261.5 1151.39   4
   2   5  -1 35791.1 1169.28   4
   2   5   0 43996.7 1281.61   4
  -2   5   0 42977.0 991.955   7
  -2   5   0 42838.8 1199.63   4
  -2   5  -1 36738.9 979.004   7
   2   5   1 36841.1 1168.34   4
   2  -5  -1 37091.8 912.268   8
  -2   5  -1 38182.6 1108.88   4
   2  -5  -2 82597.6 1460.93   8
  -2   5  -2 82519.4 1565.35   7
   2   5   2 84322.8 1755.61   4
  -2   5  -2 84077.5 1598.22   4
   2   5   3 8853.83 581.661   4
  -2   5  -3 8166.81 535.534   7
  -2   5  -3 8412.76 509.712   4
   2  -5  -3 7801.88 497.201   8
  -2   5  -4 20398.9 887.012   7
   2  -5  -4 22762.8 879.229   8
   2   5   4 22239.3 903.804   4
  -2   5  -5 15776.4 830.607   7
   2  -5  -5 16135.0 797.770   8
  -2   5  -6 19385.6 961.994   7
   2  -5  -6 17913.7 900.533   8
   2  -5  -7 19254.3 997.310   8
  -2   5  -7 18365.6 989.749   7
   2  -5  -8 19620.8 860.769  24
  -2   5  -8 20915.0 838.624  12
  -2   5  -8 21173.4 879.126  23
  -2   5  -8 20885.8 911.635  20
   2  -5  -8 19649.9 1055.34   8
   2  -5  -8 21547.7 871.426  15
  -2   5  -8 20350.5 752.996  14
  -2   5  -8 20433.7 1086.46   7
  -2   5  -9 4503.58 428.396  12
   2  -5  -9 4617.27 456.180  24
  -2   5  -9 4663.34 447.148  23
  -2   5  -9 4319.82 439.448  20
   2  -5  -9 5039.41 393.941  17
   2  -5  -9 4849.12 566.151   8
   2  -5 -10 8332.70 602.090  24
  -2   5 -10 7864.07 600.636  20
   2  -5 -10 7525.15 484.982  17
   2  -5 -11 15539.3 789.408  24
  -2   5 -11 16356.6 823.774  20
   2  -5 -11 16724.8 698.711  17
   2  -5 -12 35733.0 971.714  17
  -2   5 -12 35727.8 1136.95  20
   2  -5 -12 33641.7 1083.07  24
   2  -5 -13 9065.23 528.108  24
   2  -5 -13 9168.42 464.405  17
  -2   5 -13 8401.97 514.948  20
   2  -5 -14 5912.43 371.368  24
  -2   5 -14 6221.44 373.726  20
  -2  -6 -13 8059.08 429.400  19
   2   6 -13 8483.68 438.311  25
   2   6 -12 6705.05 454.849  25
  -2  -6 -12 6714.56 443.550  13
  -2  -6 -12 7079.83 461.748  19
   2   6 -11 1363.31 259.626  20
   2   6 -11 1394.15 268.408  25
  -2  -6 -11 1322.36 293.697  15
  -2  -6 -11 1020.73 227.636  19
   2   6 -10 5257.23 470.570  21
   2   6 -10 6650.40 525.319  20
  -2  -6 -10 5675.31 464.360  19
  -2  -6 -10 6043.32 528.851  15
   2   6  -9 6595.84 531.920  21
  -2  -6  -9 6545.44 496.456  19
   2   6  -9 6564.20 538.496  20
  -2  -6  -9 6522.64 558.729  15
   2   6  -8 4992.54 648.213   5
  -2  -6  -8 5836.99 465.087  10
  -2  -6  -8 5396.19 633.700   9
   2   6  -8 5388.67 472.105  21
  -2  -6  -8 5759.70 512.320  15
   2   6  -7 14714.9 729.664  21
  -2  -6  -7 15033.1 765.802  15
  -2   6   7 15193.9 947.098   4
   2   6  -7 15656.5 1099.26   5
   2   6  -6 20046.0 1202.80   5
  -2   6   6 18411.4 1026.98   4
   2   6  -5 8856.69 767.772   5
  -2   6   5 8266.36 672.013   4
   2   6  -4 8265.82 689.867   4
  -2   6   4 8606.37 669.621   4
   2   6  -3 61832.0 1785.31   4
  -2   6   3 64603.7 1744.84   4
   2   6  -2 18413.8 831.534   6
  -2   6   2 17911.4 905.568   4
   2   6  -2 17894.0 956.652   4
   2   6  -1 10909.4 734.060   4
   2   6  -1 12123.2 684.801   6
  -2   6   1 11257.1 703.575   4
   2   6   0 382.062 201.042   4
  -2   6   0 610.500 208.081   4
   2   6   1 9889.48 685.678   4
   2  -6  -1 11865.4 578.385   8
  -2   6  -1 11263.2 602.810   7
  -2   6  -1 10485.0 648.366   4
  -2   6  -2 19518.0 836.723   7
   2   6   2 19252.9 933.982   4
   2  -6  -2 18976.7 779.928   8
  -2   6  -2 18189.2 836.602   4
  -2   6  -3 62971.8 1574.71   7
  -2   6  -3 63494.0 1529.51   4
   2  -6  -3 65209.7 1516.04   8
  -2   6  -4 7889.73 597.736   7
   2   6   4 8363.31 623.852   4
   2  -6  -4 9090.21 619.696   8
   2  -6  -5 8921.43 654.121   8
  -2   6  -5 9758.42 699.402   7
   2  -6  -6 19603.7 1001.40   8
  -2   6  -6 18346.3 989.778   7
  -2   6  -7 14675.4 736.910  23
  -2   6  -7 15328.1 786.996  20
  -2   6  -7 15377.3 953.562   7
   2  -6  -7 14513.2 746.488  24
   2  -6  -7 14697.4 925.994   8
   2  -6  -7 13972.1 736.328  15
  -2   6  -7 14681.2 651.852  14
   2  -6  -8 5890.63 399.919  17
  -2   6  -8 5617.35 507.557  20
   2  -6  -8 5417.06 479.199  15
   2  -6  -8 5260.60 592.110   8
  -2   6  -8 5975.18 501.333  23
  -2   6  -8 6701.31 450.222  14
   2  -6  -8 6388.45 526.773  24
  -2   6  -9 7173.51 534.337  23
   2  -6  -9 7743.19 583.541  24
  -2   6  -9 6451.51 542.012  20
   2  -6  -9 6901.74 457.735  17
   2  -6  -9 6844.69 534.536  15
  -2   6  -9 6584.22 452.554  14
  -2   6 -10 5649.32 512.166  20
   2  -6 -10 5453.34 408.148  17
   2  -6 -10 5982.36 515.359  24
   2  -6 -10 4919.32 451.231  15
   2  -6 -11 1266.29 298.932  24
  -2   6 -11 1118.10 255.630  20
   2  -6 -11 1469.11 244.575  17
   2  -6 -12 6772.43 491.107  24
   2  -6 -12 6480.57 408.656  17
  -2   6 -12 6081.18 466.459  20
   2  -6 -13 8434.90 469.466  24
  -2   6 -13 8404.43 472.901  20
   2   7 -12 3551.83 308.011  25
  -2  -7 -12 4117.23 326.311  13
   2   7 -12 3459.73 313.890  20
  -2  -7 -12 3904.13 307.436  19
   2   7 -11 4667.43 405.284  20
   2   7 -11 3981.46 363.110  25
  -2  -7 -11 4448.86 422.987  15
  -2  -7 -11 4655.00 374.048  19
   2   7 -10 3555.09 398.141  20
   2   7 -10 3116.75 358.290  21
  -2  -7 -10 3176.35 382.580  15
  -2  -7  -9 11051.6 632.178  10
   2   7  -9 10614.4 642.127  21
   2   7  -9 10765.9 675.900  20
  -2  -7  -9 11359.6 703.912  15
  -2  -7  -8 2868.69 349.637  10
   2   7  -8 2576.91 362.917  21
  -2  -7  -8 3028.03 411.129  15
  -2   7   7 29909.3 1366.62   4
   2   7  -7 31546.8 1627.82   5
   2   7  -7 33398.0 1116.68  21
  -2  -7  -7 31985.2 1150.81  15
   2   7  -7 33322.0 1059.03  14
   2   7  -6 8874.75 850.652   5
   2   7  -6 10182.3 621.794  21
  -2  -7  -6 9951.68 639.999  15
  -2   7   6 9839.58 802.083   4
   2   7  -6 11220.7 620.097  14
   2   7  -5 11270.2 938.396   5
  -2   7   5 11356.1 840.781   4
   2   7  -4 65890.8 2050.22   4
  -2   7   4 62543.2 1902.93   4
   2   7  -3 40056.1 1566.84   4
  -2   7   3 38361.9 1460.48   4
   2   7  -2 782.738 270.162   4
  -2   7   2 327.535 216.879   4
   2   7  -1 19741.8 935.867   6
  -2   7   1 20711.0 1028.17   4
   2   7  -1 21263.1 1104.55   4
  -2   7   0 4981.64 505.008   4
   2   7   0 4730.29 535.326   4
   2   7   1 19183.5 1028.14   4
  -2   7  -1 20694.3 1000.69   4
   2   7   2 324.720 225.574   4
  -2   7  -2 454.723 189.564   7
  -2   7  -2 146.292 170.517   4
   2  -7  -2 302.902 174.211   8
   2   7   3 39733.8 1449.91   4
  -2   7  -3 37666.6 1312.85   4
   2  -7  -3 41931.1 1334.90   8
  -2   7  -3 39535.1 1332.05   7
   2   7   4 63562.8 1830.48   4
   2  -7  -4 64628.2 1734.89   8
  -2   7  -4 62339.1 1761.63   7
  -2   7  -5 12568.1 837.328   7
   2  -7  -5 10646.6 760.837   8
   2  -7  -6 9218.27 581.248  22
  -2   7  -6 9672.30 633.259  20
   2  -7  -6 10346.0 649.171  24
   2  -7  -6 9621.25 759.057   8
  -2   7  -6 9857.10 630.588  23
   2  -7  -6 10568.5 648.626  15
  -2   7  -6 9069.52 528.116  14
  -2   7  -7 33326.8 1134.73  23
   2  -7  -7 31503.9 1126.58  24
  -2   7  -7 32132.8 1160.28  20
   2  -7  -7 33820.4 1448.61   8
   2  -7  -7 30695.1 1103.43  15
  -2   7  -7 32022.0 991.042  14
   2  -7  -8 2548.13 379.322  24
  -2   7  -8 2646.26 316.184  14
  -2   7  -8 2727.36 381.646  20
   2  -7  -8 2279.00 330.370  15
  -2   7  -8 2329.75 356.813  23
   2  -7  -9 11341.2 696.434  24
  -2   7  -9 10502.1 679.663  20
   2  -7  -9 11350.0 544.864  17
   2  -7  -9 11607.1 684.813  15
  -2   7  -9 10656.9 565.389  14
  -2   7  -9 11066.2 641.661  23
   2  -7 -10 3159.58 396.019  24
  -2   7 -10 2643.26 363.794  20
   2  -7 -10 3145.29 296.528  17
  -2   7 -10 2752.76 291.957  14
   2  -7 -10 3262.25 382.717  15
   2  -7 -11 4197.13 324.259  17
   2  -7 -11 4188.76 372.827  15
  -2   7 -11 4903.85 434.093  20
   2  -7 -11 4804.18 433.552  24
   2  -7 -12 3917.23 363.571  24
  -2   7 -12 3727.02 344.790  20
   2   8 -12 3030.75 235.009  25
  -2  -8 -12 3628.09 262.144  13
   2   8 -12 3678.87 269.609  20
  -2  -8 -11 7723.78 457.000  13
   2   8 -11 7508.65 455.015  20
  -2  -8 -11 8806.39 508.575  15
   2   8 -11 7243.60 414.097  25
  -2  -8 -10 1638.44 244.030  10
   2   8 -10 1546.82 279.546  20
  -2  -8 -10 2311.99 330.722  15
   2   8  -9 7362.22 514.365  21
  -2  -8  -9 7974.46 522.366  10
   2   8  -9 8689.32 586.553  20
  -2  -8  -9 7265.64 545.930  15
  -2  -8  -8 2441.13 336.993  10
   2   8  -8 2350.50 334.645  21
   2   8  -8 2025.67 330.827  20
  -2  -8  -8 2789.84 375.812  15
  -2  -8  -7 12480.5 686.707  10
   2   8  -7 11156.6 654.557  21
  -2  -8  -7 12171.3 714.960  15
   2   8  -6 6646.59 514.925  21
   2   8  -6 5693.52 713.266   5
  -2   8   6 5262.50 581.646   4
  -2  -8  -6 7180.33 545.996  15
   2   8  -5 25481.7 954.436  26
   2   8  -5 25005.4 941.732  21
   2   8  -5 24915.9 1407.37   5
  -2   8   5 26243.6 1315.81   4
  -2  -8  -5 26547.6 998.374  15
   2   8  -5 26759.7 972.760  14
   2   8  -4 10134.8 620.628  26
   2   8  -4 8473.15 794.056   4
  -2   8   4 9892.52 811.322   4
   2   8  -4 8945.32 570.950  14
   2   8  -3 25128.9 939.327  26
   2   8  -3 27117.5 1374.88   4
   2   8  -3 27318.1 959.144  14
   2   8  -2 14575.6 1009.42   4
  -2   8   2 13189.5 910.542   4
   2   8  -1 4287.15 569.740   4
  -2   8   1 5874.48 617.704   4
  -2   8   0 2201.57 391.201   4
   2   8   0 3160.02 493.305   4
   2   8   1 4972.87 594.807   4
  -2   8  -1 4912.37 545.391   4
  -2   8  -2 12252.5 837.611   4
   2   8   2 13632.6 931.990   4
   2  -8  -3 24715.0 940.793  22
   2   8   3 25589.2 1264.11   4
   2  -8  -3 24770.5 835.399  18
  -2   8  -3 25940.4 867.551  26
   2  -8  -3 24034.8 949.935  24
  -2   8  -3 25088.2 848.276  14
   2  -8  -4 9876.36 640.873  24
   2  -8  -4 10174.1 613.963  22
   2   8   4 10402.9 827.123   4
  -2   8  -4 9201.81 528.360  26
   2  -8  -4 10763.5 773.805   8
   2  -8  -4 8695.37 592.624  15
  -2   8  -4 9910.18 556.279  14
   2  -8  -5 24270.4 987.213  24
   2  -8  -5 24663.6 937.376  22
  -2   8  -5 24183.0 964.566  20
   2  -8  -5 25863.4 1238.80   8
   2  -8  -5 25061.1 993.347  15
  -2   8  -5 24070.9 865.189  14
   2  -8  -6 6291.11 493.086  22
  -2   8  -6 7013.84 549.497  20
   2  -8  -6 7092.45 472.825  18
   2  -8  -6 6332.15 551.638  24
   2  -8  -6 6499.03 540.980  15
   2  -8  -6 6248.56 656.675   8
  -2   8  -6 7440.54 502.491  14
   2  -8  -7 11691.1 718.604  24
  -2   8  -7 13564.7 753.072  20
   2  -8  -7 12923.4 628.701  18
   2  -8  -7 12881.0 732.862  15
  -2   8  -7 11831.3 621.599  14
   2  -8  -8 2511.36 387.395  24
   2  -8  -8 2361.43 279.978  18
  -2   8  -8 2562.92 360.556  20
   2  -8  -8 2208.29 352.941  15
  -2   8  -8 2421.07 305.529  14
   2  -8  -9 7495.13 563.590  24
  -2   8  -9 6929.11 537.272  20
   2  -8  -9 7511.52 545.757  15
  -2   8  -9 7651.50 477.593  14
   2  -8 -10 1716.39 304.747  24
  -2   8 -10 1630.10 268.271  20
  -2   8 -10 1738.55 241.148  14
   2  -8 -10 1998.45 287.936  15
   2  -8 -11 8232.55 493.605  24
  -2   8 -11 7576.85 470.943  20
   2  -8 -11 7876.90 446.915  15
   2  -8 -12 3580.80 305.135  24
  -2   8 -12 3771.11 296.841  20
  -2  -9 -11 22822.8 648.738  13
   2   9 -11 26366.9 702.456  20
  -2  -9 -11 25125.5 710.736  15
   2   9 -10 5949.82 362.709  25
  -2  -9 -10 6208.84 389.705  10
   2   9 -10 5917.60 410.963  20
  -2  -9 -10 5703.61 407.853  15
   2   9  -9 2000.34 280.144  21
  -2  -9  -9 2481.86 292.418  10
   2   9  -9 2203.98 296.022  20
  -2  -9  -9 2570.59 318.246  15
  -2  -9  -8 4925.63 426.406  10
   2   9  -8 3891.18 408.960  20
  -2  -9  -8 4823.40 435.302  15
   2   9  -8 3857.46 371.808  21
  -2  -9  -7 3096.17 361.492  10
   2   9  -7 3353.51 373.514  21
  -2  -9  -7 3308.50 392.789  15
   2   9  -6 41179.2 1181.22  26
   2   9  -6 42955.4 1216.84  21
  -2  -9  -6 45308.0 1274.90  10
  -2  -9  -6 43760.9 1279.80  15
   2   9  -5 18737.4 835.415  26
   2   9  -5 18998.3 824.740  21
  -2  -9  -5 19013.1 843.844  15
   2   9  -4 5658.30 489.566  26
   2   9  -4 5073.86 668.847   5
   2   9  -4 5363.34 458.130  21
  -2   9   4 6050.90 661.262   4
   2   9  -4 4439.98 605.974   4
   2   9  -3 75034.1 2391.33   4
  -2   9   3 71732.2 1445.27  26
  -2   9   3 73457.3 2248.15   4
   2   9  -3 72580.2 1642.01  26
  -2   9   2 11718.6 605.315  26
   2   9  -2 12597.5 701.219  26
  -2   9   2 11326.4 893.341   4
   2   9  -2 14080.4 1052.94   4
  -2   9   1 9666.62 560.585  26
   2   9  -1 9419.80 829.612   4
   2  -9   1 7526.53 483.280  18
  -2   9   1 8020.88 751.325   4
   2   9  -1 8534.05 582.795  26
   2   9   0 3971.80 411.012  26
  -2   9   0 4221.40 393.670  26
   2   9   0 4617.93 594.592   4
   2  -9   0 4344.36 376.443  18
  -2   9   0 4730.29 576.331   4
   2   9   1 8219.53 782.474   4
   2   9   1 8532.03 572.476  26
   2  -9  -1 8195.85 509.916  18
  -2   9  -1 9567.33 798.590   4
  -2   9  -1 8662.33 539.574  26
  -2   9  -1 7952.45 483.833  14
  -2   9  -2 11152.8 859.686   4
  -2   9  -2 12405.3 640.794  26
   2  -9  -2 12484.3 622.764  18
   2   9   2 12915.4 674.821  26
   2   9   2 12049.9 957.228   4
  -2   9  -2 11859.9 600.639  14
   2   9   3 72960.7 2249.65   4
   2  -9  -3 70490.2 1467.16  18
  -2   9  -3 70553.6 1491.10  26
  -2   9  -3 74070.3 1494.93  14
   2  -9  -4 4795.31 479.476  24
  -2   9  -4 5088.83 416.437  26
   2  -9  -4 5735.15 448.097  18
   2  -9  -4 5974.25 517.651  15
  -2   9  -4 5904.80 450.754  14
   2  -9  -5 17736.0 856.364  24
  -2   9  -5 18747.7 761.235  26
   2  -9  -5 18353.9 762.105  18
   2  -9  -5 17494.6 847.923  15
  -2   9  -5 19886.2 803.329  14
   2  -9  -6 44697.2 1319.03  24
  -2   9  -6 43476.2 1278.17  20
   2  -9  -6 42990.5 1145.59  18
   2  -9  -6 43620.3 1309.09  15
  -2   9  -6 42281.1 1157.50  14
  -2   9  -7 3318.43 384.744  20
   2  -9  -7 3666.41 414.558  15
   2  -9  -7 3281.26 338.735  18
   2  -9  -7 2733.71 383.334  24
  -2   9  -7 2842.27 329.047  14
   2  -9  -8 3617.07 325.206  18
   2  -9  -8 4423.82 440.927  24
  -2   9  -8 4164.43 401.819  20
   2  -9  -8 3894.46 410.176  15
  -2   9  -8 4215.36 372.469  14
   2  -9  -9 2719.96 341.161  24
   2  -9  -9 2330.38 254.841  18
   2  -9  -9 2370.10 310.090  15
  -2   9  -9 2183.49 310.005  20
  -2   9  -9 2697.40 281.570  14
   2  -9 -10 5299.22 401.640  24
  -2   9 -10 5286.56 385.358  20
   2  -9 -10 5917.38 401.865  15
  -2   9 -10 5362.89 338.530  14
   2  -9 -11 25157.7 715.463  24
  -2   9 -11 25102.3 699.968  20
   2  -9 -11 25001.5 660.352  15
  -2 -10  -9 2925.83 277.221  10
   2  10  -9 2871.67 298.363  20
  -2 -10  -9 3063.14 288.595  15
   2  10  -8 875.370 179.298  21
  -2 -10  -8 556.655 168.714  10
   2  10  -8 632.222 195.988  20
  -2 -10  -8 482.833 181.344  15
   2  10  -7 944.369 219.584  21
  -2 -10  -7 825.919 200.432  10
  -2 -10  -7 871.572 213.996  15
   2  10  -6 27428.6 909.031  21
  -2 -10  -6 29680.1 994.414  10
   2  10  -6 29557.7 955.747  26
  -2 -10  -6 29273.4 971.642  15
   2  10  -5 25424.0 935.446  26
   2  10  -5 26153.7 908.846  21
  -2 -10  -5 26955.0 963.288  10
  -2 -10  -5 26620.0 937.877  15
   2  10  -4 2438.37 341.442  26
   2  10  -4 1917.37 287.859  21
  -2 -10  -4 1974.72 297.972  10
   2  10  -3 18921.1 848.167  26
  -2 -10  -3 19275.0 807.080  10
  -2  10   3 19594.1 767.951  26
   2  10  -2 30086.5 1074.48  26
  -2 -10  -2 30493.1 991.368  10
   2  10  -1 7507.57 553.962  26
  -2  10   1 7260.76 498.863  26
  -2 -10  -1 7240.61 487.640  10
   2 -10   1 7116.66 478.485  18
  -2  10   0 1549.81 279.825  26
   2  10   0 1890.20 305.951  26
   2 -10   0 1153.48 238.327  18
   2  10   1 7804.42 542.841  26
   2 -10  -1 7414.83 502.496  18
  -2  10  -1 7031.07 507.077  26
   2  10   2 29369.5 1008.41  26
  -2  10  -2 28060.9 967.527  26
   2 -10  -2 27527.1 937.887  18
  -2  10  -2 29510.4 932.026  14
   2  10   3 19107.0 790.751  26
  -2  10  -3 19426.7 803.252  26
   2 -10  -3 17954.0 762.505  18
   2 -10  -3 19297.6 871.547  15
  -2  10  -3 18471.8 758.320  14
  -2  10  -4 2060.22 285.225  26
  -2  10  -4 2066.62 285.351  14
   2 -10  -4 1498.51 263.646  18
   2 -10  -4 1698.59 318.660  15
  -2  10  -5 25967.4 878.670  26
   2 -10  -5 26242.0 998.419  15
   2 -10  -5 27006.1 914.478  18
  -2  10  -5 26340.9 900.296  14
   2 -10  -6 31212.4 1054.30  15
  -2  10  -6 28270.7 954.803  20
   2 -10  -6 30267.8 936.633  18
  -2  10  -6 29857.2 938.772  14
  -2  10  -7 962.743 226.008  20
   2 -10  -7 1041.55 218.239  18
  -2  10  -7 646.256 182.327  14
   2 -10  -7 729.244 232.402  15
  -2  10  -8 924.242 190.881  14
   2 -10  -8 807.344 191.669  18
  -2  10  -8 511.384 156.285  20
   2 -10  -8 611.167 193.307  15
  -2  10  -9 2716.83 275.386  20
   2 -10  -9 2648.77 275.260  15
  -2  10  -9 3144.70 273.969  14
   2  11  -8 580.515 165.183  20
  -2 -11  -8 646.427 156.293  10
  -2 -11  -8 620.952 150.970  15
   2  11  -7 1634.72 255.321  20
  -2 -11  -7 1772.11 235.601  10
  -2 -11  -7 1801.78 230.898  15
   2  11  -6 505.354 163.650  26
  -2 -11  -6 551.621 193.899  10
  -2 -11  -6 529.803 179.745  15
   2  11  -5 28780.5 915.404  26
   2  11  -5 30880.5 870.690  21
  -2 -11  -5 30428.2 944.282  10
  -2 -11  -4 3062.64 340.814  10
   2  11  -4 2671.21 293.636  21
   2  11  -4 3185.66 350.461  26
   2  11  -3 2220.67 317.700  26
  -2 -11  -3 1718.83 257.370  10
  -2  11   3 1931.35 259.924  26
   2  11  -3 1603.25 243.097  21
   2  11  -2 1733.22 275.348  21
   2  11  -2 1603.05 299.006  26
  -2  11   2 1214.79 232.832  26
  -2 -11  -2 1631.14 245.559  10
   2  11  -1 195.409 189.106  26
  -2  11   1 375.149 175.205  26
   2  11   0 128.069 173.741  26
  -2  11   0 76.6839 147.668  26
   2  11   1-80.4918 177.880  26
   2 -11  -1 129.017 163.028  18
  -2  11  -1 455.463 177.657  26
   2  11   2 1122.82 232.459  26
  -2  11  -2 1691.56 272.640  26
   2 -11  -2 1318.70 255.956  18
  -2  11  -2 1731.13 236.607  14
   2 -11  -2 1040.32 227.668  15
  -2  11  -3 2042.73 263.889  14
   2  11   3 1607.83 255.613  26
  -2  11  -3 2120.70 292.503  26
   2 -11  -3 2031.58 279.366  18
   2 -11  -3 1529.74 286.492  15
  -2  11  -4 3119.78 327.859  26
   2 -11  -4 2467.47 302.271  18
   2 -11  -4 2515.46 344.829  15
  -2  11  -4 2911.48 319.988  14
  -2  11  -5 30780.1 888.340  26
   2 -11  -5 29300.5 894.619  18
   2 -11  -5 30240.3 982.030  15
  -2  11  -5 30615.7 899.596  14
  -2  11  -6 640.686 174.711  14
   2 -11  -6 529.685 172.657  18
   2 -11  -6 354.222 177.436  15
  -2  11  -7 1577.78 220.938  14
   2 -11  -7 1170.27 212.006  15
  -2  11  -8 641.980 142.908  14
   2 -11  -8 767.571 176.303  15
   2  12  -6 1044.35 160.529  26
  -2 -12  -6 1408.19 192.599  10
   2  12  -6 1113.02 192.479  20
  -2 -12  -5 3294.99 292.954  10
   2  12  -5 3293.55 283.735  26
   2  12  -4 3235.82 307.321  26
  -2 -12  -4 3587.35 306.581  10
  -2 -12  -3 4585.35 342.286  10
   2  12  -3 5053.03 391.952  26
  -2  12   3 5019.92 344.614  26
   2  12  -2 17404.3 709.627  26
  -2  12   2 16682.8 634.665  26
   2  12  -1 5214.91 410.609  26
  -2  12   1 5382.96 390.726  26
   2 -12   1 4802.97 380.452  15
  -2  12   0 2169.07 269.593  26
   2  12   0 1939.62 269.878  26
   2  12   1 5593.38 409.461  26
  -2  12  -1 5589.54 401.390  26
   2 -12  -1 5186.67 414.364  15
   2  12   2 18135.4 675.350  26
  -2  12  -2 17337.6 674.890  26
   2 -12  -2 17183.0 709.324  15
  -2  12  -3 4968.62 364.347  26
   2 -12  -3 4519.18 381.674  15
  -2  12  -3 4703.06 338.290  14
  -2  12  -4 3229.52 294.308  26
   2 -12  -4 3594.43 333.404  15
  -2  12  -4 3751.64 301.400  14
  -2  12  -5 3773.66 283.116  26
   2 -12  -5 3751.87 321.090  15
  -2  12  -5 3457.68 286.709  14
  -2  12  -6 1106.29 173.579  14
   2 -12  -6 1059.90 179.105  15
  -2  13   2 2112.14 205.355  26
   2  13  -2 2011.26 224.111  26
  -2  13   1 10399.5 439.467  26
   2 -13   1 9551.60 415.092  15
  -2  13   0 6623.97 367.238  26
   2  13   0 6593.62 368.118  26
   2 -13   0 5982.74 348.021  15
  -2  13  -1 10907.9 463.518  26
   2  13   1 11133.6 455.041  26
   2 -13  -1 10616.4 457.988  15
   2  13   2 2163.08 208.995  26
  -2  13  -2 2135.09 226.970  26
   2 -13  -2 2156.61 226.515  15
   3   0   0-65.6725 124.854   6
  -3   0   0-55.9931 115.983   9
  -3   0   0 139.195 123.132   1
   3   0   0 65.5377 141.281   1
   3   0  -1 16855.8 612.375   6
   3   0   1 17440.9 579.835   6
  -3   0   1 16762.1 488.671   9
  -3   0  -1 17581.0 623.697   9
   3   0  -1 18431.1 716.673   1
   3   0   1 18777.2 814.882   1
  -3   0   1 16997.5 683.924   1
  -3   0  -2 57594.0 1212.57   9
  -3   0  -2 57154.2 1158.08   7
   3   0  -2 55536.8 1144.98   6
   3   0   2 58227.0 1026.47   6
   3   0  -3 411.668 128.759   5
  -3   0  -3 434.070 164.960   7
   3   0  -3 650.742 165.112   6
   3   0   3 590.077 142.089   6
  -3   0  -3 615.228 195.814   9
  -3   0  -4 1683.82 243.441   7
   3   0  -4 1883.89 263.038   6
   3   0  -4 1714.68 234.046   5
  -3   0  -4 1960.60 297.636   9
  -3   0  -5 17060.2 823.131   9
  -3   0  -5 15629.1 674.768   7
   3   0  -5 16963.0 729.967   5
   3   0  -5 16116.1 725.443   8
  -3   0  -6 14897.7 682.844   7
  -3   0  -6 15626.2 841.320   9
   3   0  -6 16592.5 803.952   5
   3   0  -6 15772.8 753.070   8
  -3   0  -7 29066.9 1220.57   9
   3   0  -7 28238.4 1138.26   5
   3   0  -7 29472.3 1084.22   8
  -3   0  -8 9554.25 749.421   9
   3   0  -8 9773.67 741.329   5
   3   0  -8 10091.9 677.544   8
  -3   0  -9 1750.95 293.284  13
  -3   0  -9 2030.45 291.879  12
   3   0  -9 1842.45 402.752   5
  -3   0  -9 3048.15 472.304   9
  -3   0  -9 1582.61 290.323  20
  -3   0  -9 1691.43 283.652  19
   3   0  -9 2379.45 379.636   8
  -3   0 -10 671.695 200.447  25
  -3   0 -10 358.067 189.669  12
  -3   0 -10 418.254 203.447  20
   3   0 -10 717.400 192.410  25
  -3   0 -10 505.240 190.354  13
  -3   0 -10 410.685 223.311  19
   3   0 -10 721.961 276.360   5
   3   0 -10 382.644 172.944  22
  -3   0 -11 445.617 207.143  13
   3   0 -11 784.633 226.359  25
  -3   0 -11 953.321 241.764  25
  -3   0 -11 883.510 235.375  20
  -3   0 -11 541.571 203.085  19
   3   0 -11 793.010 185.725  17
  -3   0 -11 491.636 219.034  12
  -3   0 -12 648.916 216.097  13
  -3   0 -12 565.641 225.719  12
   3   0 -12 726.791 201.953  17
  -3   0 -12 459.896 219.579  19
  -3   0 -12 510.285 194.773  25
  -3   0 -12 375.038 192.090  20
   3   0 -12 513.061 179.143  25
  -3   0 -13 20865.4 776.242  25
  -3   0 -13 22756.5 862.303  20
   3   0 -13 22212.3 795.903  25
  -3   0 -13 22435.7 831.631  19
   3   0 -13 22435.5 712.794  17
  -3   0 -13 21707.8 824.877  12
   3   0 -14 6361.96 390.056  25
  -3   0 -14 6011.84 403.395  12
  -3   0 -14 6367.65 402.093  19
  -3  -1 -14 2355.98 274.335  19
  -3  -1 -14 2353.95 269.689  12
   3   1 -14 2629.07 267.341  25
  -3  -1 -13 10815.9 583.252  25
   3   1 -13 10923.9 573.788  25
  -3  -1 -13 10032.8 565.614  12
  -3  -1 -13 10136.6 590.272  19
  -3  -1 -12 14853.5 719.084  13
  -3  -1 -12 13911.3 703.301  25
   3   1 -12 14068.7 699.560  25
  -3  -1 -12 14356.1 722.905  12
  -3  -1 -12 13803.8 731.232  20
  -3  -1 -12 14119.6 748.223  19
  -3  -1 -11 14886.6 763.779  13
   3   1 -11 15843.6 756.573  25
  -3  -1 -11 15403.6 769.071  12
  -3  -1 -11 15945.7 803.346  20
  -3  -1 -11 15380.7 795.590  19
  -3  -1 -11 15649.4 767.355  25
  -3  -1 -10 25959.8 997.347  13
  -3  -1 -10 26482.3 970.723  25
   3   1 -10 25821.3 924.258  22
   3   1 -10 25698.2 950.288  25
  -3  -1 -10 26220.3 987.112  12
  -3  -1 -10 23544.5 972.732  19
  -3  -1 -10 26817.5 1025.67  20
   3   1 -10 26779.9 1396.58   5
  -3  -1  -9 5119.19 436.653  25
  -3  -1  -9 4771.02 448.799  13
  -3  -1  -9 5292.95 597.288   9
  -3  -1  -9 4374.94 416.528  20
   3   1  -9 5995.78 458.351  22
  -3  -1  -9 4499.03 438.221  19
   3   1  -9 5167.87 602.350   5
   3   1  -9 3932.92 441.628   8
  -3  -1  -8 16585.2 992.162   9
   3   1  -8 14459.6 914.828   5
   3   1  -8 14595.2 801.510   8
  -3  -1  -7 16320.3 931.156   9
   3   1  -7 16024.7 878.571   5
   3   1  -7 16656.4 822.820   8
  -3  -1  -6 5164.23 513.140   9
   3   1  -6 5918.26 502.041   5
   3   1  -6 6578.40 508.306   8
  -3  -1  -5 4826.05 377.627   7
  -3  -1  -5 4561.01 452.338   9
   3   1  -5 4267.12 390.148   6
   3   1  -5 4041.13 396.777   5
  -3  -1  -4 28466.7 854.308   7
  -3  -1  -4 26287.1 967.869   9
   3   1  -4 26841.5 852.456   5
   3   1  -4 27631.3 906.353   6
  -3  -1  -3 24739.8 787.352   7
   3   1  -3 24437.6 822.205   6
  -3  -1  -3 24475.5 871.444   9
  -3   1   3 23645.1 761.415   1
   3   1  -3 25872.1 747.958   5
   3   1  -2 100355. 1292.66   5
   3  -1   2 102239. 1252.02   6
   3   1  -2 105853. 1630.28   6
  -3   1   2 103551. 1685.75   1
  -3  -1  -2 100902. 1638.67   9
   3   1  -2 102204. 1565.84   1
   3   1  -1 289172. 2826.15   1
   3  -1   1 285956. 3155.59   1
   3   1  -1 283346. 2559.82   6
  -3   1   1 283211. 2933.20   1
  -3  -1  -1 285512. 2529.90   9
   3  -1   1 287441. 2192.39   6
   3  -1   0 7883.66 395.751   6
   3   1   0 7811.28 514.515   1
  -3   1   0 7922.31 407.987   3
  -3   1   0 8117.88 431.332   7
   3  -1   0 8269.43 533.393   2
   3   1   0 8310.92 440.725   6
  -3   1   0 7446.40 383.594   9
  -3  -1   0 7829.12 397.440   9
  -3   1   0 8552.49 552.939   1
  -3   1  -1 275293. 1666.67   3
  -3   1  -1 280341. 2505.52   7
   3   1   1 279237. 2449.15   6
  -3   1  -1 278001. 2468.47   9
   3  -1  -1 278521. 2378.93   6
  -3  -1   1 281318. 2067.82   9
  -3   1  -1 283197. 3217.91   1
  -3   1  -2 99406.1 1609.60   9
   3  -1  -2 101322. 1519.02   6
  -3   1  -2 100784. 1550.27   7
   3   1   2 102119. 1482.38   6
   3  -1  -2 105475. 1668.88   2
  -3   1  -3 25340.8 810.220   7
  -3   1  -3 25175.7 872.683   9
   3  -1  -3 25514.9 801.206   8
  -3   1  -4 27293.2 872.799   7
  -3   1  -4 27243.7 972.755   9
   3  -1  -4 26791.7 789.818   5
   3  -1  -4 28398.4 894.795   8
  -3   1  -5 4880.84 456.010   9
  -3   1  -5 4602.40 390.853   7
   3  -1  -5 4829.03 403.822   5
   3  -1  -5 4833.66 408.369   8
  -3   1  -6 5925.28 462.803   7
  -3   1  -6 5842.86 534.806   9
   3  -1  -6 6001.04 486.579   5
   3  -1  -6 6188.82 482.564   8
  -3   1  -7 16783.0 796.453   7
  -3   1  -7 15786.1 904.622   9
   3  -1  -7 17137.0 885.319   5
   3  -1  -7 16639.7 833.261   8
  -3   1  -8 15744.4 949.678   9
   3  -1  -8 14921.2 908.433   5
   3  -1  -8 15444.2 844.327   8
  -3   1  -9 5004.80 438.367  12
   3  -1  -9 4734.68 574.969   5
  -3   1  -9 5600.73 471.822  13
  -3   1  -9 4993.28 443.328  19
  -3   1  -9 4686.89 443.996  20
   3  -1  -9 4585.20 507.000   8
  -3   1 -10 25323.5 966.941  13
   3  -1 -10 25784.1 912.219  25
  -3   1 -10 26285.0 981.668  12
  -3   1 -10 25925.1 1019.23  20
  -3   1 -10 25755.1 968.346  19
   3  -1 -10 25908.8 1349.74   5
   3  -1 -10 25108.6 1163.16   8
  -3   1 -11 15340.2 748.341  13
  -3   1 -11 14373.3 731.780  19
   3  -1 -11 15726.6 723.854  25
  -3   1 -11 15033.8 759.976  12
  -3   1 -11 15640.3 804.700  20
   3  -1 -11 15053.9 665.579  17
   3  -1 -12 15309.5 697.009  25
  -3   1 -12 14615.1 734.012  12
  -3   1 -12 13548.0 726.579  20
  -3   1 -12 15861.5 731.558  19
   3  -1 -12 15478.6 663.417  17
  -3   1 -13 11114.3 613.348  20
  -3   1 -13 11056.3 565.147  19
   3  -1 -13 10279.5 508.529  17
  -3   1 -13 11169.7 599.993  12
   3  -1 -13 11446.5 564.466  25
  -3   1 -14 2443.54 278.391  12
   3  -1 -14 2462.91 245.681  25
   3  -1 -14 2308.18 275.964  24
  -3   1 -14 2668.56 282.005  20
   3  -1 -14 2331.70 234.589  17
   3   2 -14 2148.37 240.827  25
  -3  -2 -14 2141.12 271.697  19
  -3  -2 -14 1442.66 206.378  12
  -3  -2 -13 526.033 173.730  13
  -3  -2 -13 810.870 205.075  12
   3   2 -13 778.751 202.267  25
  -3  -2 -13 974.917 242.758  19
  -3  -2 -12 1499.40 290.633  13
  -3  -2 -12 1847.99 300.281  25
  -3  -2 -12 1475.70 274.245  12
   3   2 -12 1297.40 262.610  25
  -3  -2 -12 1980.40 338.625  19
  -3  -2 -11 8130.33 576.842  25
  -3  -2 -11 9174.91 609.973  13
   3   2 -11 9077.23 588.780  25
   3   2 -11 8074.91 530.695  22
  -3  -2 -11 8274.01 572.864  12
  -3  -2 -11 8657.66 595.257  20
  -3  -2 -11 8501.97 621.155  19
  -3  -2 -10 11665.7 673.349  25
   3   2 -10 12150.0 654.181  22
  -3  -2 -10 12107.0 707.015  13
   3   2 -10 11729.1 661.382  25
  -3  -2 -10 12327.1 729.842  19
  -3  -2 -10 12095.3 691.702  20
   3   2 -10 12525.3 962.714   5
   3   2  -9 20793.3 838.826  21
  -3  -2  -9 21417.4 920.798  19
  -3  -2  -9 20353.3 847.984  25
  -3  -2  -9 22485.8 938.045  13
   3   2  -9 22224.6 861.725  22
  -3  -2  -9 20604.5 875.868  20
  -3  -2  -9 21211.8 1178.47   9
   3   2  -9 22042.3 1228.96   5
  -3  -2  -8-253.617 225.373   9
   3   2  -8 22.8385 131.035   8
  -3   2   8-165.363 129.627   4
  -3   2   7 63897.7 1711.70   4
  -3  -2  -7 60258.4 1813.24   9
   3   2  -7 62873.9 1592.09   8
   3   2  -7 60572.8 1766.71   5
  -3  -2  -6 11446.3 757.846   9
   3   2  -6 11639.6 670.710   8
   3   2  -6 13220.3 775.958   5
   3   2  -5 50487.5 1299.21   6
  -3  -2  -5 52393.9 1492.85   9
   3   2  -5 50435.5 1365.36   5
   3   2  -4 39660.7 1113.34   6
  -3  -2  -4 40847.2 1027.89   7
   3   2  -4 41956.9 1142.74   5
  -3  -2  -4 39952.3 1228.03   9
   3   2  -3 2354.37 273.656   5
  -3   2   3 1670.19 248.403   1
  -3  -2  -3 1894.96 247.093   7
   3   2  -3 2365.53 296.033   6
  -3   2   3 2085.61 229.817   7
   3   2  -2 50018.7 1168.35   1
   3   2  -2 51268.1 1184.73   6
  -3   2   2 51492.5 1448.93   3
  -3   2   2 51510.7 1027.94   7
  -3   2   2 49911.2 1293.54   1
  -3   2   1 18575.9 789.714   3
  -3   2   1 20792.4 668.595   7
   3  -2   1 21055.0 564.422   6
   3   2  -1 19895.9 728.299   6
  -3   2   1 21015.4 870.599   1
   3   2  -1 19820.9 790.983   1
   3   2   0 1373.11 235.987   1
   3  -2   0 1726.85 289.971   2
   3   2   0 1898.00 247.194   6
  -3   2   0 1291.72 210.341   3
  -3   2   0 1585.37 216.594   7
   3  -2   0 1549.63 183.395   8
  -3   2  -1 20129.2 692.494   7
   3   2   1 19405.9 706.187   6
   3  -2  -1 20719.8 627.145   8
   3  -2  -1 21407.5 850.784   2
  -3   2  -2 49506.9 951.832   4
  -3   2  -2 49740.8 1116.59   7
   3  -2  -2 51735.7 1270.83   2
   3  -2  -2 50501.6 1043.88   8
  -3   2  -3 2338.95 270.498   7
   3  -2  -3 2217.33 264.218   8
  -3   2  -4 39881.5 1194.54   9
  -3   2  -4 41425.2 1110.94   7
   3  -2  -4 41893.6 1089.77   8
  -3   2  -5 48679.4 1264.99   7
   3  -2  -5 50181.5 1234.86   5
   3  -2  -5 50475.7 1285.18   8
  -3   2  -6 11610.5 659.215   7
   3  -2  -6 12186.6 686.892   5
   3  -2  -6 12932.6 708.158   8
  -3   2  -7 60024.4 1585.30   7
   3  -2  -7 63260.0 1699.42   5
   3  -2  -7 60720.7 1602.66   8
   3  -2  -8 431.526 191.205   5
  -3   2  -8 424.238 204.570   7
   3  -2  -8 445.593 223.495   8
  -3   2  -9 19977.4 845.863  13
  -3   2  -9 21410.7 858.114  12
   3  -2  -9 22133.6 826.965  22
  -3   2  -9 22597.2 926.648  20
   3  -2  -9 22710.3 1191.57   5
   3  -2  -9 20485.2 1041.84   8
  -3   2 -10 11868.0 666.650  12
  -3   2 -10 11806.0 708.796  20
   3  -2 -10 13475.5 946.911   5
   3  -2 -10 11460.4 818.760   8
  -3   2 -11 8558.33 578.217  12
  -3   2 -11 8826.67 614.904  20
   3  -2 -11 7883.87 502.916  17
  -3   2 -12 955.549 229.397  12
   3  -2 -12 1838.97 290.861  25
  -3   2 -12 1493.78 284.654  20
   3  -2 -12 1721.51 279.808  17
   3  -2 -13 1180.97 198.904  25
  -3   2 -13 688.834 207.800  12
   3  -2 -13 954.309 232.359  24
  -3   2 -13 739.408 209.714  20
   3  -2 -13 937.054 199.819  17
   3  -2 -14 1370.88 220.985  24
  -3   2 -14 2039.30 260.521  20
   3  -2 -14 1701.77 218.393  17
   3   3 -14 8720.62 441.463  25
  -3  -3 -14 9170.88 414.718  12
  -3  -3 -14 9304.23 484.446  19
   3   3 -13 12895.4 614.856  25
  -3  -3 -13 13647.7 608.157  12
  -3  -3 -13 13648.6 663.897  19
  -3  -3 -13 13203.4 596.074  13
  -3  -3 -12 34476.1 1082.99  13
  -3  -3 -12 36501.8 1094.96  12
  -3  -3 -12 35159.4 1146.65  19
   3   3 -12 35698.1 1093.67  25
  -3  -3 -11 3304.07 375.644  12
  -3  -3 -11 3823.17 414.270  13
   3   3 -11 4127.56 406.805  25
  -3  -3 -11 3504.64 427.115  19
   3   3 -11 3612.13 379.612  22
  -3  -3 -10 49481.1 1413.49  13
   3   3 -10 48669.7 1305.52  22
  -3  -3 -10 45935.6 1374.26  19
   3   3 -10 49402.1 1937.73   5
  -3  -3 -10 46961.2 1338.43  25
   3   3  -9 1848.55 302.921  21
   3   3  -9 3086.36 522.214   5
  -3  -3  -9 2774.06 373.002  19
  -3  -3  -9 2634.50 484.523   9
  -3  -3  -9 2906.14 368.565  25
  -3  -3  -9 2126.18 318.573  15
  -3   3   8 28215.8 1196.82   4
  -3  -3  -8 25957.6 1294.79   9
   3   3  -8 28453.9 1353.66   5
  -3   3   7 9001.49 673.481   4
  -3  -3  -7 9244.50 753.619   9
   3   3  -7 8434.36 615.263   8
   3   3  -7 8325.26 708.599   5
  -3  -3  -6 6682.00 612.247   9
   3   3  -6 5199.21 452.811   6
  -3   3   6 6140.31 548.778   4
   3   3  -6 6732.71 586.862   5
   3   3  -5 16513.6 844.695   5
   3   3  -5 16376.9 769.695   6
  -3   3   5 17423.4 856.333   4
  -3  -3  -5 15626.0 867.091   9
  -3   3   4 24772.2 975.764   4
   3   3  -4 25850.3 984.315   5
   3   3  -4 24722.0 916.920   6
   3   3  -3 3148.33 346.094   6
   3   3  -3 2951.93 334.218   5
  -3   3   3 3172.09 357.217   4
  -3   3   2 119295. 1543.53   7
   3   3  -2 120137. 1918.29   6
  -3   3   2 124962. 1993.92   4
  -3  -3  -1 103348. 2006.73   3
   3   3  -1 108007. 1791.01   6
  -3   3   1 106406. 1510.27   7
  -3   3   1 106377. 2079.89   3
  -3   3   1 108620. 1773.41   4
   3   3  -1 109361. 2004.54   1
   3   3   0 128552. 1943.84   6
   3   3   0 130012. 1964.17   4
  -3   3   0 126263. 1831.54   4
  -3   3   0 125571. 1699.66   7
   3  -3   0 126070. 1395.32   8
  -3   3  -1 105705. 1621.27   7
  -3   3  -1 105950. 1603.60   4
   3   3   1 106101. 1715.41   4
   3  -3  -1 106174. 1419.09   8
   3   3   2 122452. 1789.45   4
  -3   3  -2 119515. 1796.07   7
  -3   3  -2 121367. 1636.58   4
   3  -3  -2 120236. 1644.83   8
  -3   3  -3 3471.30 341.564   7
   3  -3  -3 3468.07 322.514   8
  -3   3  -4 25480.4 919.015   7
   3  -3  -4 24482.9 869.701   8
  -3   3  -5 17290.4 795.653   7
   3  -3  -5 14972.9 726.170   8
  -3   3  -6 6268.96 524.192   7
   3  -3  -6 5870.03 498.661   8
  -3   3  -7 8787.69 652.677   7
   3  -3  -7 9004.71 660.829   5
   3  -3  -7 9195.12 657.132   8
  -3   3  -8 29041.4 1241.29   7
   3  -3  -8 30130.1 1291.32   5
   3  -3  -8 28509.1 1203.58   8
  -3   3  -9 2833.08 347.082  12
   3  -3  -9 2333.68 290.161  22
  -3   3  -9 2860.41 375.606  20
  -3   3  -9 1907.75 357.250   7
   3  -3  -9 3015.90 456.844   8
  -3   3 -10 48468.3 1321.40  12
  -3   3 -10 45931.3 1366.21  20
   3  -3 -10 49006.2 1685.19   8
   3  -3 -11 3606.63 422.647  24
  -3   3 -11 3692.25 418.173  20
   3  -3 -11 3298.28 345.122  17
  -3   3 -11 4093.60 409.020  12
  -3   3 -12 36033.4 1104.20  12
   3  -3 -12 36155.5 1132.46  24
  -3   3 -12 36783.7 1165.91  20
   3  -3 -12 33950.3 968.348  17
  -3   3 -12 33102.7 1033.69  23
   3  -3 -13 12826.5 630.300  24
  -3   3 -13 13663.5 659.821  20
   3  -3 -13 11957.6 545.813  17
   3  -3 -14 8517.60 448.077  24
  -3   3 -14 8335.45 446.774  20
   3  -3 -14 9183.79 426.271  17
  -3  -4 -14 4767.88 328.167  19
   3   4 -14 4697.45 315.353  25
   3   4 -13 6531.46 436.511  25
  -3  -4 -13 7001.54 405.585  12
  -3  -4 -13 7164.10 431.216  13
  -3  -4 -13 6451.87 449.640  19
  -3  -4 -12 11063.1 611.569  13
  -3  -4 -12 12081.6 600.669  12
   3   4 -12 12007.4 629.277  25
   3   4 -12 11622.5 570.719  22
  -3  -4 -12 11013.3 627.425  19
  -3  -4 -11 3901.91 420.534  13
  -3  -4 -11 3425.01 369.920  12
   3   4 -11 3643.09 378.654  22
  -3  -4 -11 3900.31 415.313  19
   3   4 -11 4453.56 431.925  25
  -3  -4 -10 11799.4 717.530  13
  -3  -4 -10 11244.8 682.632  19
   3   4 -10 11693.0 678.488  21
  -3  -4 -10 11032.5 694.929  15
   3   4  -9 16624.3 790.492  21
  -3  -4  -9 16291.2 798.253  19
  -3  -4  -9 15742.2 1084.02   9
  -3  -4  -9 16723.0 828.125  15
   3   4  -9 17141.1 1138.87   5
   3   4  -8 3047.18 489.394   5
   3   4  -8 2811.37 335.564  21
  -3  -4  -8 2707.09 351.205  19
  -3  -4  -8 3322.07 505.375   9
  -3  -4  -8 3612.08 411.315  15
  -3   4   8 3178.14 439.850   4
  -3  -4  -7 555.601 261.552   9
   3   4  -7-45.1583 179.292   5
  -3   4   7 324.321 196.545   4
  -3   4   6 22631.6 1060.16   4
  -3  -4  -6 20967.9 1117.01   9
   3   4  -6 23091.2 1143.58   5
   3   4  -5 33371.4 1134.80   6
  -3   4   5 31280.1 1193.82   4
   3   4  -5 29607.0 1218.64   5
   3   4  -4 131653. 2398.18   5
  -3   4   4 130634. 2334.76   4
   3   4  -4 133982. 2237.13   6
   3   4  -3 5456.31 464.777   6
  -3   4   3 5063.21 464.090   4
  -3   4   2 77423.9 1664.50   4
   3   4  -2 77741.8 1651.27   6
  -3   4   1 3396.45 293.375   7
  -3   4   1 3032.33 342.696   4
   3   4  -1 2839.44 354.834   4
   3   4  -1 2877.31 352.960   6
  -3   4   0 1260.72 203.558   7
   3   4   0 1399.01 271.698   4
   3   4   0 1036.07 244.608   6
  -3   4   0 1460.00 257.689   4
   3   4   1 3735.20 383.387   4
  -3   4  -1 2962.12 306.125   7
   3  -4  -1 2778.99 257.070   8
  -3   4  -1 2624.76 302.396   4
  -3   4  -2 75632.2 1500.93   7
  -3   4  -2 77295.6 1472.04   4
   3   4   2 77140.8 1585.93   4
   3  -4  -2 73862.5 1343.12   8
   3   4   3 5537.53 434.899   4
  -3   4  -3 5528.73 442.964   7
   3  -4  -3 4769.65 388.496   8
  -3   4  -4 129596. 2167.51   7
   3  -4  -4 134587. 2101.95   8
  -3   4  -5 31360.0 1142.38   7
   3  -4  -5 29758.4 1067.34   8
  -3   4  -6 21147.9 1000.26   7
   3  -4  -6 21761.2 972.100   8
  -3   4  -7 127.630 160.565   7
   3  -4  -7-73.3918 162.933   8
   3  -4  -8 2696.90 351.973  24
  -3   4  -8 2972.74 324.162  12
  -3   4  -8 2673.95 433.371   7
   3  -4  -8 2863.03 341.372  22
  -3   4  -8 2866.75 320.050  14
  -3   4  -8 2740.69 356.836  20
   3  -4  -8 2815.57 416.055   8
  -3   4  -9 16571.5 763.835  12
   3  -4  -9 15514.9 784.323  24
  -3   4  -9 16794.1 840.377  20
   3  -4  -9 15356.4 954.838   8
  -3   4  -9 17446.1 1020.92   7
  -3   4 -10 11714.0 655.296  12
  -3   4 -10 11867.6 715.091  20
  -3   4 -10 10491.6 668.987  23
   3  -4 -10 12112.3 709.307  24
  -3   4 -11 4009.17 398.744  12
   3  -4 -11 4599.81 453.984  24
  -3   4 -11 3628.36 395.985  23
  -3   4 -11 4158.87 433.621  20
   3  -4 -11 4450.29 379.448  17
  -3   4 -12 11950.1 659.501  20
   3  -4 -12 11880.6 569.679  17
   3  -4 -12 11990.4 652.213  24
   3  -4 -13 7171.29 466.390  24
  -3   4 -13 7119.43 467.329  20
   3  -4 -13 6860.06 408.953  17
   3  -4 -14 4949.96 335.745  24
  -3   4 -14 5344.83 341.742  20
   3   5 -13 7196.52 427.791  25
  -3  -5 -13 7501.64 438.553  19
  -3  -5 -13 7676.27 415.062  13
  -3  -5 -12 7472.02 495.124  13
   3   5 -12 7164.02 487.898  25
   3   5 -12 7217.67 440.934  22
  -3  -5 -12 7851.61 503.687  19
   3   5 -11 3567.40 386.480  25
  -3  -5 -11 3110.27 381.943  13
  -3  -5 -11 2931.93 324.292  12
  -3  -5 -11 3333.30 383.811  19
   3   5 -11 2996.89 340.316  22
   3   5 -10 11711.3 677.021  21
  -3  -5 -10 12909.4 703.726  19
  -3  -5 -10 12317.5 728.012  15
   3   5  -9-138.001 154.960   5
   3   5  -9 72.5890 188.195  21
  -3  -5  -9 309.671 177.306  19
  -3  -5  -9 26.5662 170.229  15
  -3   5   8 12049.1 848.500   4
   3   5  -8 13023.4 708.744  21
  -3  -5  -8 10208.4 609.233  19
  -3  -5  -8 10969.0 934.921   9
  -3  -5  -8 10090.3 655.822  15
   3   5  -8 11294.7 941.307   5
  -3  -5  -8 11640.6 645.918  10
   3   5  -7 968.747 320.736   5
   3   5  -7 450.170 214.728  21
  -3  -5  -7 572.603 196.565  10
  -3   5   7 462.694 210.617   4
   3   5  -6 24710.9 1262.92   5
  -3   5   6 25507.2 1183.19   4
   3   5  -5 43574.7 1593.53   5
  -3   5   5 39561.9 1419.96   4
  -3   5   4 14625.9 845.355   4
   3   5  -4 14742.5 892.927   5
   3   5  -4 14755.8 792.645   6
  -3   5   3 29191.2 1142.03   4
   3   5  -3 30855.4 1134.83   6
  -3   5   2 88347.4 1930.13   4
   3   5  -2 88953.2 2055.82   4
   3   5  -2 92941.6 1945.70   6
  -3   5   1 28864.3 1074.17   4
   3   5  -1 30546.1 1187.97   4
   3   5  -1 29083.6 1105.00   6
  -3   5   0 4558.01 436.650   4
  -3   5   0 4137.67 354.221   7
   3   5   0 4222.07 456.246   4
   3   5   0 4753.03 468.951   6
   3   5   1 29892.2 1129.77   4
  -3   5  -1 31513.6 983.731   7
  -3   5  -1 29971.0 1050.65   4
   3   5   2 91209.0 1933.62   4
  -3   5  -2 92978.1 1776.72   7
   3  -5  -2 91086.0 1591.00   8
  -3   5  -2 89984.2 1765.27   4
  -3   5  -3 28054.1 1032.02   7
   3   5   3 31132.4 1116.97   4
   3  -5  -3 28717.8 969.455   8
  -3   5  -4 14908.5 798.879   7
   3  -5  -4 15669.4 775.708   8
  -3   5  -5 41928.7 1415.96   7
   3  -5  -5 41063.2 1323.45   8
  -3   5  -6 27536.5 1215.50   7
   3  -5  -6 29387.9 1183.10   8
   3  -5  -7 1300.18 232.392  22
  -3   5  -7 1370.12 238.969  14
   3  -5  -7 1188.77 237.844  24
  -3   5  -7 1067.88 298.019   7
  -3   5  -7 746.982 244.764  23
   3  -5  -7 1379.53 292.531   8
  -3   5  -8 11680.9 625.398  12
   3  -5  -8 11789.1 687.359  24
  -3   5  -8 10881.5 663.776  23
  -3   5  -8 11533.7 692.531  20
   3  -5  -8 11849.8 627.455  22
   3  -5  -8 11223.9 814.114   8
  -3   5  -8 11535.4 593.463  14
  -3   5  -8 11312.3 844.604   7
  -3   5  -9 291.345 237.336  23
  -3   5  -9 209.017 169.934  12
   3  -5  -9 85.1676 202.027  24
  -3   5  -9-573.375 254.036   7
  -3   5  -9 131.078 187.023  20
  -3   5  -9 219.756 165.481  14
   3  -5  -9-447.268 235.943   8
   3  -5 -10 12926.0 715.749  24
  -3   5 -10 12545.1 731.642  20
   3  -5 -10 12338.6 603.537  17
  -3   5 -10 12785.6 714.482  23
   3  -5 -11 3397.17 385.840  24
  -3   5 -11 3502.46 383.812  23
  -3   5 -11 3317.54 384.922  20
   3  -5 -11 2848.83 307.585  17
  -3   5 -12 7486.98 503.505  20
   3  -5 -12 7304.26 430.322  17
   3  -5 -12 7695.81 507.702  24
   3  -5 -13 7498.38 446.498  24
  -3   5 -13 7314.37 443.903  20
   3  -5 -13 6741.24 377.179  17
  -3  -6 -13 877.336 148.356  13
   3   6 -13 1063.87 171.838  25
   3   6 -12 597.807 178.717  25
  -3  -6 -12 927.904 199.374  13
   3   6 -12 421.712 143.062  22
  -3  -6 -12 862.651 206.959  19
  -3  -6 -11 824.126 220.182  13
   3   6 -11 707.854 214.869  25
   3   6 -11 1289.21 246.038  22
  -3  -6 -11 1033.68 239.821  19
   3   6 -10 3470.07 391.538  21
  -3  -6 -10 3571.23 371.373  19
  -3  -6 -10 3884.29 432.206  15
  -3  -6  -9 10291.0 612.404  10
  -3  -6  -9 9430.10 592.154  19
  -3  -6  -9 8538.13 619.019  15
   3   6  -9 10743.6 666.733  21
   3   6  -8 6862.13 532.361  20
  -3  -6  -8 8834.14 865.507   9
  -3  -6  -8 7928.87 565.992  10
  -3  -6  -8 9584.29 645.954  15
   3   6  -8 9522.38 882.814   5
   3   6  -8 8598.91 598.383  21
   3   6  -7 28707.1 1042.11  21
  -3  -6  -7 27508.1 1016.85  10
  -3  -6  -7 27128.0 1439.89   9
  -3  -6  -7 26987.9 1030.73  15
   3   6  -7 25705.6 1417.30   5
  -3   6   7 25701.9 1286.64   4
   3   6  -6 2924.49 358.547  21
   3   6  -6 2652.01 490.629   5
  -3  -6  -6 2332.54 339.051  10
  -3   6   6 2485.47 398.101   4
  -3   6   5 9179.33 749.987   4
   3   6  -5 8321.54 781.011   5
  -3   6   4 15895.5 951.655   4
   3   6  -4 16892.9 1038.13   5
  -3   6   3 11400.2 785.441   4
   3   6  -3 11246.4 851.749   4
   3   6  -3 10948.6 719.339   6
  -3   6   2 10602.1 742.603   4
   3   6  -2 9871.09 775.238   4
   3   6  -2 10109.6 705.440   6
  -3   6   1 8202.54 650.261   4
   3   6  -1 7638.32 668.915   4
   3   6  -1 8552.38 654.610   6
   3   6   0 486.900 245.773   4
   3   6   0 360.761 227.291   6
  -3   6   0 474.357 204.046   4
  -3   6  -1 8082.94 550.507   7
   3   6   1 6774.84 624.413   4
  -3   6  -1 6195.63 538.292   4
  -3   6  -2 9942.03 650.880   7
   3   6   2 10675.8 769.922   4
  -3   6  -2 9579.98 641.135   4
  -3   6  -3 12199.0 752.352   7
   3  -6  -3 11393.8 655.690   8
  -3   6  -4 17266.7 932.952   7
   3  -6  -4 15608.0 823.266   8
  -3   6  -5 9840.14 739.757   7
   3  -6  -5 10589.4 723.251   8
   3  -6  -6 2430.86 348.263  24
  -3   6  -6 2118.30 388.887   7
  -3   6  -6 2767.26 358.687  23
  -3   6  -6 2780.90 319.837  14
   3  -6  -6 2201.08 309.333  22
   3  -6  -6 2538.22 330.429  15
   3  -6  -6 1964.33 354.663   8
   3  -6  -7 29104.7 997.266  22
  -3   6  -7 29779.2 1087.83  23
  -3   6  -7 27889.5 1053.83  20
   3  -6  -7 29334.9 1058.88  24
   3  -6  -7 30472.7 1342.40   8
  -3   6  -7 26961.1 914.098  14
  -3   6  -7 28128.6 1317.91   7
  -3   6  -8 8670.52 614.306  23
   3  -6  -8 8048.53 540.526  22
  -3   6  -8 9514.09 640.082  20
   3  -6  -8 8439.69 599.718  24
   3  -6  -8 8465.28 732.249   8
  -3   6  -8 8165.14 515.804  14
  -3   6  -8 8224.30 729.187   7
   3  -6  -9 9962.42 646.570  24
  -3   6  -9 10289.3 650.691  23
  -3   6  -9 10260.2 663.969  20
   3  -6  -9 9231.41 507.444  17
  -3   6  -9 9419.68 535.904  14
   3  -6 -10 4254.25 446.103  24
  -3   6 -10 4017.56 414.662  23
  -3   6 -10 3830.56 424.519  20
   3  -6 -10 3897.69 343.786  17
  -3   6 -10 3957.04 347.026  14
   3  -6 -11 1533.34 295.629  24
  -3   6 -11 1136.72 242.576  20
   3  -6 -11 1374.71 218.403  17
  -3   6 -11 1219.54 251.185  23
   3  -6 -12 510.255 206.667  24
  -3   6 -12 705.843 197.318  20
   3  -6 -12 795.874 183.387  17
   3  -6 -13 1540.94 228.343  24
  -3   6 -13 1327.10 197.622  20
  -3  -7 -12 7997.94 419.903  13
   3   7 -12 7867.84 413.892  25
   3   7 -12 7031.08 366.396  22
  -3  -7 -11 319.161 169.909  13
   3   7 -11 273.449 170.323  25
   3   7 -11 365.145 171.115  22
   3   7 -10 34406.5 1058.58  21
  -3  -7 -10 35331.2 1111.40  15
  -3  -7  -9 21868.4 876.995  10
   3   7  -9 19668.1 852.232  21
   3   7  -9 21217.9 872.964  20
  -3  -7  -9 22043.3 933.739  15
   3   7  -8 370.027 232.760  21
  -3  -7  -8 495.661 199.876  10
   3   7  -8 289.194 183.287  20
  -3  -7  -8 406.279 214.864  15
   3   7  -7 2807.25 508.442   5
   3   7  -7 3356.85 401.367  21
  -3  -7  -7 3482.87 407.011  10
  -3   7   7 2818.55 461.143   4
  -3  -7  -7 3432.06 402.424  15
   3   7  -6 72570.2 2416.17   5
   3   7  -6 71238.4 1640.21  21
  -3  -7  -6 74729.9 1678.99  10
  -3  -7  -6 71979.8 1655.80  15
  -3   7   6 73841.6 2242.11   4
   3   7  -5 7826.22 560.945  26
   3   7  -5 7573.67 773.250   5
   3   7  -5 7040.69 524.624  21
  -3  -7  -5 6840.47 527.627  10
  -3   7   5 6220.73 674.384   4
   3   7  -4 9039.84 827.495   5
   3   7  -4 7627.31 541.172  26
  -3  -7  -4 7614.58 535.265  10
  -3   7   4 8231.34 747.685   4
   3   7  -3 14740.4 1033.79   4
  -3   7   3 13522.0 928.509   4
   3   7  -2 42422.2 1698.76   4
   3   7  -2 39900.0 1429.61   6
  -3   7   2 40667.2 1556.39   4
   3   7  -1 13487.5 853.857   6
  -3   7   1 11952.0 835.639   4
   3   7   0 53205.1 1694.16   6
  -3   7   0 53943.7 1701.34   4
   3   7   1 13012.8 908.699   4
  -3   7  -1 13558.6 841.785   4
   3   7   2 43731.9 1652.06   4
  -3   7  -2 41001.6 1355.90   7
  -3   7  -2 40105.2 1399.59   4
  -3   7  -3 13848.6 833.861   7
   3   7   3 14153.3 921.752   4
  -3   7  -4 9633.10 629.159  23
   3  -7  -4 8058.48 550.624  22
   3  -7  -4 8246.71 638.536   8
  -3   7  -4 8016.50 497.007  14
  -3   7  -4 7503.69 659.905   7
  -3   7  -5 6698.66 529.429  23
   3  -7  -5 6572.51 530.133  24
   3  -7  -5 6317.68 488.623  22
   3  -7  -5 7178.14 627.884   8
   3  -7  -5 5522.49 483.226  15
  -3   7  -5 6498.95 459.757  14
  -3   7  -5 6020.71 602.865   7
   3  -7  -6 68842.9 1623.82  24
   3  -7  -6 70961.4 1608.95  22
   3  -7  -6 71980.7 2038.78   8
  -3   7  -6 72819.9 1695.97  23
   3  -7  -6 72333.7 1646.10  15
  -3   7  -6 69646.7 1474.20  14
  -3   7  -6 69963.4 2076.80   7
   3  -7  -7 3501.27 425.741  24
  -3   7  -7 2511.75 451.452   7
  -3   7  -7 2959.25 331.073  14
  -3   7  -7 3672.63 419.139  23
   3  -7  -7 3671.74 394.188  22
  -3   7  -7 3557.80 421.631  20
   3  -7  -7 3799.95 413.656  15
   3  -7  -7 4562.23 535.679   8
  -3   7  -8 305.094 176.096  14
   3  -7  -8 347.498 258.999  24
  -3   7  -8 311.063 241.864  23
   3  -7  -8 412.989 190.684  22
  -3   7  -8 607.592 248.069  20
   3  -7  -8 285.648 179.425  15
   3  -7  -9 21111.9 906.292  24
  -3   7  -9 19590.8 852.442  23
  -3   7  -9 21421.6 915.203  20
   3  -7  -9 20301.8 698.119  17
  -3   7  -9 20421.9 761.736  14
   3  -7 -10 33084.3 1065.03  24
  -3   7 -10 33571.9 1076.11  20
   3  -7 -10 33764.8 866.575  17
  -3   7 -10 33273.8 893.445  14
   3  -7 -11 277.063 198.243  24
  -3   7 -11 350.085 172.335  20
   3  -7 -11 362.740 141.297  17
   3  -7 -12 8072.53 443.690  24
  -3   7 -12 7175.30 406.603  20
  -3  -8 -11 17095.7 637.060  13
   3   8 -11 17012.7 598.197  22
   3   8 -11 16656.0 594.447  25
   3   8 -10 2034.09 267.550  20
  -3  -8 -10 1891.48 255.161  10
   3   8 -10 1765.48 266.493  21
  -3  -8 -10 2007.02 275.373  15
   3   8  -9 8017.51 519.333  21
  -3  -8  -9 7985.99 515.184  10
   3   8  -9 8014.30 531.949  20
  -3  -8  -9 8200.39 533.949  15
   3   8  -8 3847.87 397.896  21
  -3  -8  -8 4350.32 420.064  10
   3   8  -8 3429.97 396.174  20
  -3  -8  -8 4019.21 405.468  15
  -3  -8  -7 11398.1 666.050  10
   3   8  -7 11120.3 651.411  21
  -3  -8  -7 12190.7 682.745  15
   3   8  -6 4836.60 440.081  26
   3   8  -6 4369.64 435.723  21
  -3  -8  -6 4565.05 445.188  10
  -3  -8  -6 5059.31 460.859  15
   3   8  -5 7847.07 564.377  26
   3   8  -5 5886.07 702.899   5
   3   8  -5 7132.15 536.275  21
  -3  -8  -5 7093.28 538.921  10
  -3   8   5 6385.21 685.601   4
   3   8  -4 44989.8 1316.07  26
   3   8  -4 45419.2 1891.78   5
  -3  -8  -4 44730.5 1288.07  10
  -3   8   4 42619.3 1067.19  26
  -3   8   4 45127.2 1773.94   4
  -3   8   3 9645.34 525.900  26
   3   8  -3 11319.3 679.491  26
   3   8  -3 10070.8 913.849   4
  -3  -8  -3 10492.0 615.583  10
  -3   8   3 9950.69 823.340   4
   3   8  -2 30205.0 1072.87  26
  -3   8   2 27005.6 886.142  26
   3   8  -2 27957.0 1460.21   4
  -3  -8  -2 28281.8 981.362  10
  -3   8   2 27903.5 1358.88   4
   3   8  -1 8162.86 569.451  26
  -3   8   1 7582.68 489.561  26
   3   8  -1 8846.99 838.623   4
  -3  -8  -1 8029.92 527.943  10
   3   8  -1 7960.79 680.061   6
  -3   8   1 7192.13 686.730   4
   3   8   0 3049.84 361.785  26
  -3   8   0 2295.73 295.532  26
   3   8   0 3261.59 503.220   4
   3  -8   0 2519.16 282.231  18
   3   8   0 2734.98 440.638   6
  -3   8   0 2518.13 423.904   4
   3   8   1 8465.89 569.924  26
  -3   8  -1 8191.09 504.868  26
   3  -8  -1 7178.02 538.604  22
   3   8   1 7825.42 764.155   4
   3   8   1 9601.38 793.397   6
  -3   8  -1 7634.98 677.469   4
  -3   8  -1 7466.25 452.617  14
   3   8   2 27845.6 1393.04   4
   3   8   2 26594.1 968.202  26
   3  -8  -2 25377.3 979.645  22
  -3   8  -2 27867.3 916.340  26
  -3   8  -2 27207.5 868.930  14
   3  -8  -3 9309.48 619.808  24
  -3   8  -3 9581.78 543.281  26
   3   8   3 9674.18 817.210   4
   3  -8  -3 9864.68 620.611  22
  -3   8  -3 10186.0 559.208  14
  -3   8  -3 9261.09 707.280   7
   3  -8  -4 43670.4 1283.80  24
   3  -8  -4 42827.4 1276.87  22
  -3   8  -4 43401.3 1125.43  26
  -3   8  -4 43409.3 1148.47  14
  -3   8  -4 45891.2 1617.06   7
   3  -8  -5 6969.49 559.690  24
  -3   8  -5 6698.04 654.416   7
   3  -8  -5 7577.19 561.964  22
   3  -8  -5 7069.65 554.906  15
   3  -8  -5 8078.97 670.018   8
  -3   8  -5 6817.13 474.561  14
   3  -8  -6 4259.51 437.796  22
   3  -8  -6 5266.01 497.135  24
   3  -8  -6 4006.44 421.218  15
  -3   8  -6 4611.08 397.723  14
   3  -8  -7 10662.0 666.954  24
   3  -8  -7 11554.9 653.311  22
   3  -8  -7 10661.2 646.933  15
  -3   8  -7 11065.0 596.519  14
   3  -8  -8 4141.79 436.599  24
   3  -8  -8 3534.50 361.228  22
  -3   8  -8 3873.81 401.126  20
   3  -8  -8 4593.42 375.984  18
   3  -8  -8 3858.98 403.025  15
  -3   8  -8 3560.70 351.272  14
   3  -8  -9 7357.61 521.318  24
  -3   8  -9 6937.00 491.251  20
   3  -8  -9 7543.76 434.201  18
   3  -8  -9 7391.76 495.006  15
  -3   8  -9 6993.80 439.565  14
  -3   8 -10 1851.47 224.757  14
   3  -8 -10 1563.63 277.459  24
  -3   8 -10 1685.80 252.352  20
  -3   8 -11 16913.5 610.636  20
   3  -8 -11 17692.6 652.579  24
   3   9 -10 5564.89 344.097  25
  -3  -9 -10 5444.66 336.782  10
   3   9 -10 6115.68 360.589  20
   3   9  -9 18015.7 681.326  21
   3   9  -9 18021.9 699.439  20
  -3  -9  -9 18930.3 700.346  15
  -3  -9  -9 19337.8 714.776  10
   3   9  -8 1040.66 221.274  21
  -3  -9  -8 864.242 212.019  10
   3   9  -8 1616.68 280.984  20
  -3  -9  -8 1155.50 237.012  15
   3   9  -7 1355.69 260.012  21
  -3  -9  -7 1728.61 290.797  10
  -3  -9  -7 1033.28 238.192  15
   3   9  -6 5121.66 439.341  26
   3   9  -6 5267.95 456.597  21
  -3  -9  -6 5851.48 489.187  10
  -3  -9  -5 5947.81 498.847  10
   3   9  -5 5371.85 463.808  26
   3   9  -5 6181.34 493.920  21
   3   9  -4 2165.09 333.888  26
  -3   9   4 2819.67 310.200  26
  -3  -9  -4 2311.21 348.739  10
   3   9  -4 2021.89 317.958  21
   3   9  -3 39303.3 1238.51  26
  -3   9   3 37621.3 1046.43  26
  -3  -9  -3 41009.2 1214.58  10
   3   9  -2 39262.3 1244.35  26
  -3   9   2 37407.7 1067.28  26
   3   9  -2 41150.5 1824.68   4
  -3  -9  -2 38395.9 1151.31  10
  -3   9   2 40144.0 1677.86   4
   3   9  -1 364.384 193.675  26
   3   9  -1 360.179 240.273   4
  -3  -9  -1 346.176 151.438  10
  -3   9   1 428.117 260.375   4
  -3   9   1 480.458 169.591  26
   3   9   0 46442.1 1330.68  26
   3   9   0 48375.7 1944.58   4
   3  -9   0 46127.6 1143.49  18
  -3   9   0 45259.3 1193.22  26
  -3   9   0 46900.7 1766.43   4
   3   9   1-577.874 219.958  26
  -3   9  -1 70.2255 164.581  26
   3   9   1 677.609 254.396   4
   3  -9  -1 326.642 181.994  18
   3   9   1-414.559 256.355   6
  -3   9  -1-22.3574 194.460   4
   3   9   2 37016.3 1153.39  26
  -3   9  -2 37270.7 1092.67  26
   3   9   2 38650.5 1697.34   4
   3   9   2 38768.1 1615.00   6
   3  -9  -2 37996.4 1065.00  18
  -3   9  -2 36655.1 1022.48  14
  -3   9  -3 37659.4 1085.73  26
   3  -9  -3 38734.5 1084.45  18
  -3   9  -3 38995.4 1076.94  14
   3  -9  -4 2197.22 337.955  22
   3  -9  -4 2766.68 328.825  18
  -3   9  -4 2706.10 320.359  14
   3  -9  -4 2684.77 362.224  15
  -3   9  -4 2507.22 306.214  26
  -3   9  -5 5594.78 415.802  26
   3  -9  -5 5939.59 491.188  22
   3  -9  -5 6215.64 455.416  18
   3  -9  -5 4922.02 469.457  15
  -3   9  -5 5527.95 429.469  14
   3  -9  -6 4221.00 407.746  22
   3  -9  -6 4859.21 461.337  24
   3  -9  -6 5448.17 422.946  18
   3  -9  -6 4696.00 448.845  15
  -3   9  -6 5458.63 422.137  14
  -3   9  -7 1651.95 257.147  14
   3  -9  -7 1462.41 284.025  24
   3  -9  -7 1475.69 239.808  18
   3  -9  -7 1192.75 266.803  15
   3  -9  -8 974.871 253.104  24
  -3   9  -8 944.453 200.237  14
   3  -9  -8 1093.90 194.512  18
   3  -9  -8 1255.68 254.209  15
   3  -9  -9 18432.9 720.758  24
  -3   9  -9 18529.7 676.172  20
   3  -9  -9 18937.5 621.582  18
   3  -9  -9 17992.6 678.596  15
  -3   9  -9 18911.8 651.392  14
   3  -9 -10 5189.00 362.460  24
  -3   9 -10 5008.94 325.123  20
  -3   9 -10 5480.04 319.949  14
  -3 -10  -9 3487.20 278.789  10
   3  10  -9 3379.94 276.678  20
   3  10  -8 2301.69 262.268  21
  -3 -10  -8 1761.25 248.218  10
   3  10  -8 1973.91 267.273  20
   3  10  -7 3310.51 324.405  21
  -3 -10  -7 3052.03 327.954  10
   3  10  -6 2555.12 301.682  26
   3  10  -6 2319.48 295.124  21
  -3 -10  -6 2973.07 338.430  10
   3  10  -5 15323.3 702.233  21
  -3 -10  -5 14807.1 710.577  10
   3  10  -5 16603.3 747.128  26
  -3  10   4 10125.9 522.839  26
   3  10  -4 10478.4 623.467  26
  -3 -10  -4 10349.4 611.633  10
   3  10  -4 10181.6 595.633  21
   3  10  -3 39717.2 1213.08  26
  -3  10   3 37267.5 1025.72  26
  -3 -10  -3 40805.7 1176.20  10
   3  10  -2 11944.8 683.035  26
  -3  10   2 11313.4 589.857  26
  -3 -10  -2 12167.5 643.233  10
  -3  10   1 1816.70 274.469  26
   3  10  -1 2166.57 333.955  26
   3  10   0 9552.49 617.636  26
  -3  10   0 9324.34 556.568  26
   3 -10   0 8788.24 512.626  18
   3  10   1 2043.78 314.063  26
  -3  10  -1 1958.07 302.911  26
   3 -10  -1 2018.69 276.459  18
   3  10   2 11656.2 643.824  26
  -3  10  -2 11536.4 618.183  26
   3 -10  -2 12241.1 617.296  18
  -3  10  -2 12441.5 592.875  14
  -3  10  -3 37336.9 1071.67  26
   3 -10  -3 39717.8 1090.54  18
   3 -10  -3 37868.5 1190.28  15
  -3  10  -3 39902.7 1060.13  14
  -3  10  -4 10367.4 560.871  26
   3 -10  -4 9293.04 532.639  18
   3 -10  -4 10551.8 638.839  15
  -3  10  -4 9062.05 519.391  14
  -3  10  -5 15799.1 653.338  26
   3 -10  -5 16000.1 684.431  18
   3 -10  -5 16088.7 761.500  15
  -3  10  -5 15955.2 675.905  14
  -3  10  -6 2138.26 266.796  14
   3 -10  -6 2652.23 295.518  18
   3 -10  -6 2561.95 327.222  15
   3 -10  -7 2600.58 275.664  18
   3 -10  -7 3265.23 333.385  15
  -3  10  -7 2574.08 280.278  14
  -3  10  -8 1964.55 234.294  14
   3 -10  -8 2190.27 233.946  18
   3 -10  -8 1708.17 237.506  15
   3 -10  -9 3892.42 255.230  18
   3 -10  -9 3739.41 277.174  15
  -3  10  -9 3845.19 274.390  14
   3  11  -7 100.770 115.436  21
  -3 -11  -7 321.819 143.179  10
   3  11  -7 374.692 146.519  20
   3  11  -6 212.777 127.956  21
  -3 -11  -6 219.205 145.505  10
   3  11  -5 2334.09 278.987  26
   3  11  -5 2628.33 283.511  21
  -3 -11  -5 2207.83 278.027  10
   3  11  -4 15046.1 676.986  26
  -3 -11  -4 17109.6 699.090  10
   3  11  -4 15393.1 644.611  21
  -3  11   3 2237.84 264.374  26
   3  11  -3 2241.61 305.575  26
   3  11  -3 1770.73 265.352  21
  -3 -11  -3 2323.23 295.557  10
   3  11  -2 2618.75 337.984  26
  -3 -11  -2 2914.44 312.563  10
  -3  11   2 3256.22 317.100  26
   3  11  -1 6570.96 497.279  26
  -3  11   1 5800.82 419.460  26
  -3  11   0 469.735 183.319  26
   3  11   0 706.661 215.287  26
   3  11   1 6225.26 460.969  26
  -3  11  -1 6893.05 463.594  26
   3 -11  -1 6944.93 449.465  18
   3  11   2 2741.86 305.866  26
  -3  11  -2 2480.11 291.463  26
   3 -11  -2 2799.17 304.223  18
   3 -11  -2 2391.06 317.337  15
  -3  11  -2 2955.55 291.352  14
  -3  11  -3 1978.61 270.873  26
  -3  11  -3 1683.20 237.112  14
   3 -11  -3 1924.57 267.155  18
   3 -11  -3 1939.25 295.980  15
  -3  11  -4 16506.8 652.086  26
   3 -11  -4 15021.7 629.618  18
   3 -11  -4 16095.1 713.929  15
  -3  11  -4 15971.6 623.662  14
   3 -11  -5 2534.52 276.035  18
   3 -11  -5 2103.01 292.331  15
  -3  11  -5 2580.44 279.220  14
  -3  11  -5 2309.72 262.508  26
  -3  11  -6 159.965 120.897  14
   3 -11  -6 237.293 140.147  18
   3 -11  -6 103.619 137.791  15
  -3  11  -7 192.730 128.781  14
   3 -11  -7 200.610 112.501  18
   3 -11  -7-8.04303 118.296  15
   3  12  -5 3138.55 257.539  26
   3  12  -5 3356.69 242.604  21
  -3 -12  -5 3359.51 269.048  10
  -3 -12  -4 3922.97 292.633  10
   3  12  -4 3173.49 256.941  21
   3  12  -4 3690.96 306.101  26
  -3  12   3 1843.03 212.146  26
   3  12  -3 1911.41 251.957  26
   3  12  -3 1447.84 200.315  21
  -3 -12  -3 1165.54 184.610  10
   3  12  -2 2820.74 292.609  26
  -3  12   2 2564.46 254.137  26
   3  12  -2 2753.52 261.393  21
   3  12  -1 811.276 174.631  21
   3  12  -1 861.048 202.722  26
  -3  12   1 793.295 176.813  26
  -3  12   0-83.4795 123.867  26
   3  12   0 256.389 154.047  26
   3 -12   0 170.677 155.681  15
   3  12   1 654.301 171.085  26
  -3  12  -1 820.255 182.736  26
   3 -12  -1 879.085 211.806  15
  -3  12  -2 2620.60 265.049  26
   3  12   2 2823.60 271.208  26
   3 -12  -2 2256.60 275.350  15
  -3  12  -3 2334.14 254.528  26
  -3  12  -3 2126.50 221.314  14
   3 -12  -3 1684.37 247.725  15
  -3  12  -4 3561.16 278.930  26
   3 -12  -4 3673.90 311.266  15
  -3  12  -4 4420.59 293.705  14
  -3  12  -5 3226.06 240.543  26
   3 -12  -5 3130.01 268.622  15
  -3  12  -5 3242.66 247.447  14
   4   0   0 167076. 2171.31   6
  -4   0   0 169086. 2047.19   9
   4   0   1 114149. 1759.55   6
   4   0  -1 116901. 1863.58   6
  -4   0  -1 115393. 1838.97   9
  -4   0  -1 119798. 1947.98   7
  -4   0  -2 96887.9 1773.59   7
   4   0  -2 92945.3 1728.44   6
   4   0   2 96768.1 1583.15   6
  -4   0  -2 95244.1 1790.39   9
  -4   0  -3 83199.7 1675.65   7
   4   0  -3 82114.7 1680.36   6
   4   0   3 81458.0 1448.64   6
  -4   0  -3 83304.0 1788.86   9
  -4   0  -4 2310.55 313.250   7
   4   0  -4 2261.45 315.116   6
  -4   0  -4 2182.13 342.301   9
  -4   0  -5 4054.20 410.721   7
   4   0  -5 4460.35 451.663   8
  -4   0  -6 17920.5 852.504   7
  -4   0  -6 16707.7 965.792   9
   4   0  -6 16801.6 861.425   8
  -4   0  -7 12557.6 736.748   7
  -4   0  -7 11428.1 854.637   9
   4   0  -7 12738.8 793.805   8
  -4   0  -8 93886.6 1856.14  13
   4   0  -8 97682.4 1772.97  22
  -4   0  -8 93126.5 1806.90  20
  -4   0  -8 97721.7 1874.36  19
  -4   0  -8 90594.0 2456.55   9
   4   0  -8 89066.2 1543.27  16
   4   0  -8 94163.9 2206.44   8
  -4   0  -9 44275.4 1317.59  13
   4   0  -9 44142.0 1226.56  22
  -4   0  -9 43252.4 1286.21  20
  -4   0  -9 45963.0 1333.94  19
  -4   0  -9 42543.4 1732.46   9
   4   0  -9 42520.8 1085.05  16
   4   0  -9 44422.3 1564.29   8
  -4   0 -10 11831.7 697.638  13
  -4   0 -10 11838.0 684.381  12
   4   0 -10 12145.1 656.159  22
  -4   0 -10 12722.6 720.121  20
  -4   0 -10 12337.5 712.724  19
  -4   0 -11 10805.7 640.159  12
  -4   0 -11 11316.5 661.946  13
   4   0 -11 11475.5 600.844  25
   4   0 -11 11930.4 623.179  22
  -4   0 -11 11064.5 667.164  20
  -4   0 -11 12872.4 709.850  19
   4   0 -12 1137.37 204.381  25
  -4   0 -12 1568.76 291.011  19
   4   0 -12 1150.06 216.094  22
  -4   0 -12 1047.67 232.207  12
  -4   0 -12 723.171 222.555  20
   4   0 -12 1104.39 206.003  17
  -4   0 -13 145.300 153.832  12
   4   0 -13-99.1194 107.001  17
   4   0 -14 94.2858 127.545  24
  -4   0 -14 338.536 141.794  12
   4   1 -14 5196.33 301.218  25
  -4  -1 -14 5495.18 340.370  12
   4   1 -13 7027.09 416.786  25
  -4  -1 -13 7178.01 455.492  12
  -4  -1 -12 3612.34 365.996  13
   4   1 -12 4040.67 364.062  25
  -4  -1 -12 3576.50 373.602  12
   4   1 -12 3998.63 354.136  22
  -4  -1 -12 3706.30 401.967  19
   4   1 -11 10573.5 597.389  25
  -4  -1 -11 10748.5 640.617  12
   4   1 -11 11820.7 630.759  22
  -4  -1 -11 11036.0 658.746  20
  -4  -1 -11 10326.7 654.878  19
  -4  -1 -11 10200.3 640.718  13
  -4  -1 -10 21975.6 942.623  13
  -4  -1 -10 21897.9 920.626  12
   4   1 -10 23282.1 891.760  25
   4   1 -10 21601.5 875.208  22
  -4  -1 -10 22050.0 938.522  20
  -4  -1 -10 23461.0 987.518  19
  -4  -1  -9 9423.64 631.169  13
   4   1  -9 10640.7 621.109  22
  -4  -1  -9 10119.0 631.767  20
  -4  -1  -9 10589.6 895.215   9
   4   1  -9 10579.6 542.564  16
  -4  -1  -9 11041.5 693.072  19
   4   1  -9 11230.9 795.459   8
  -4  -1  -8 39674.8 1224.87  13
   4   1  -8 40213.5 1160.87  22
  -4  -1  -8 39517.6 1186.67  20
  -4  -1  -8 41169.3 1250.41  19
  -4  -1  -8 35839.5 1570.21   9
   4   1  -8 37061.6 992.991  16
   4   1  -8 41605.4 1473.25   8
  -4  -1  -7 14636.0 976.164   9
   4   1  -7 15583.3 876.015   8
  -4  -1  -6 13620.9 728.602   7
  -4  -1  -6 13674.1 891.016   9
   4   1  -6 13162.7 782.542   8
  -4  -1  -5 7039.67 522.564   7
   4   1  -5 6277.14 531.500   6
  -4  -1  -5 6779.85 607.830   9
  -4  -1  -4 8062.69 552.981   7
   4   1  -4 8348.85 582.024   6
  -4  -1  -4 8857.39 641.927   9
   4   1  -3 23953.6 936.499   6
  -4  -1  -3 24785.6 926.831   7
  -4  -1  -3 25506.4 1010.57   9
   4   1  -2 40209.4 1176.55   6
   4  -1   2 39879.2 955.019   6
  -4  -1  -2 39393.0 1175.64   9
  -4  -1  -2 42720.9 1193.74   7
   4   1  -1 19855.8 811.687   6
  -4   1   1 20971.5 807.767   7
   4  -1   1 21241.3 728.631   6
  -4  -1  -1 21580.1 823.002   9
  -4   1   0 164579. 2247.94   7
   4  -1   0 170015. 2115.11   6
   4   1   0 168533. 2280.53   6
  -4  -1   0 171136. 2104.71   9
  -4   1  -1 19915.8 801.172   7
   4  -1  -1 21596.2 787.158   6
   4   1   1 19962.9 783.019   6
  -4   1  -1 20814.3 793.490   9
  -4   1  -2 41203.0 1162.97   7
   4  -1  -2 39544.7 1110.85   6
   4   1   2 40559.4 1102.46   6
  -4   1  -2 38879.0 1156.01   9
  -4   1  -3 25473.4 937.421   7
   4   1   3 25237.3 873.374   6
  -4   1  -3 24831.9 989.239   9
   4  -1  -3 24370.1 890.279   8
  -4   1  -4 8893.49 583.032   7
   4   1   4 8598.28 521.473   6
  -4   1  -4 9373.64 657.425   9
   4  -1  -4 8260.85 550.396   8
  -4   1  -5 6144.17 511.024   7
  -4   1  -5 5912.00 554.461   9
   4  -1  -5 6826.38 535.893   8
  -4   1  -6 13288.3 755.555   7
  -4   1  -6 11996.3 825.905   9
   4  -1  -6 13875.9 789.399   8
  -4   1  -7 15042.5 834.890   7
  -4   1  -7 15144.5 973.232   9
   4  -1  -7 14813.5 865.968   8
  -4   1  -8 38624.2 1190.70  13
   4  -1  -8 39590.1 1130.30  22
  -4   1  -8 39008.9 1186.28  20
  -4   1  -8 42029.4 1207.93  19
   4  -1  -8 38286.3 1022.24  16
   4  -1  -8 39163.4 1438.41   8
  -4   1  -9 11015.3 666.169  13
   4  -1  -9 10910.1 616.838  22
  -4   1  -9 10172.6 619.875  12
  -4   1  -9 11184.4 669.384  20
  -4   1  -9 10403.6 633.637  19
   4  -1  -9 10332.8 557.257  16
   4  -1  -9 11033.1 811.038   8
  -4   1 -10 21078.8 907.959  13
  -4   1 -10 22363.7 910.862  12
   4  -1 -10 22594.6 876.104  22
  -4   1 -10 21982.2 940.711  20
  -4   1 -10 21914.7 911.425  19
  -4   1 -11 11287.1 649.334  12
   4  -1 -11 11131.0 597.638  22
  -4   1 -11 10738.9 651.968  20
  -4   1 -11 10566.7 628.530  19
  -4   1 -12 3998.59 376.293  12
  -4   1 -12 4047.79 394.914  20
   4  -1 -12 4431.11 357.326  17
  -4   1 -13 7479.32 465.256  12
   4  -1 -13 6739.96 427.162  24
  -4   1 -13 7525.90 477.683  20
   4  -1 -13 7424.56 402.159  17
  -4   1 -14 5542.73 348.066  12
   4  -1 -14 5131.15 320.616  24
   4  -1 -14 5002.48 285.240  17
  -4  -2 -13 1574.52 229.822  13
   4   2 -13 882.268 178.548  25
  -4  -2 -13 1293.61 223.804  12
   4   2 -12 2921.35 315.608  25
  -4  -2 -12 3026.55 336.600  12
   4   2 -12 2497.94 282.055  22
  -4  -2 -12 3394.39 361.793  13
  -4  -2 -12 2995.33 372.972  19
  -4  -2 -11 2800.16 357.436  13
   4   2 -11 2755.46 319.673  25
  -4  -2 -11 2538.06 341.066  12
   4   2 -11 3024.27 334.423  22
  -4  -2 -11 3275.93 407.694  19
  -4  -2 -10 4819.20 476.364  13
   4   2 -10 4333.47 412.184  25
   4   2 -10 4696.62 430.582  22
  -4  -2 -10 5431.98 512.785  19
  -4  -2  -9 21201.0 940.196  13
   4   2  -9 22646.7 905.079  22
   4   2  -9 21460.9 846.231  21
  -4  -2  -9 21111.5 907.285  20
  -4  -2  -9 21379.3 962.763  19
  -4  -2  -9 19917.1 1227.60   9
   4   2  -9 21084.9 1084.89   8
  -4  -2  -8 9649.97 636.511  13
   4   2  -8 10062.6 603.910  22
   4   2  -8 9758.03 566.740  21
  -4   2   8 10349.5 792.988   4
  -4  -2  -8 9989.07 612.770  20
  -4  -2  -8 10726.8 671.028  19
  -4  -2  -8 10027.1 859.117   9
   4   2  -8 8900.85 707.166   8
  -4  -2  -7 8051.60 749.359   9
   4   2  -7 9408.68 703.286   8
  -4  -2  -6 9832.56 781.100   9
   4   2  -6 9430.18 686.667   8
  -4  -2  -5 11124.9 647.391   7
   4   2  -5 11727.9 733.296   6
  -4  -2  -5 10445.6 754.039   9
  -4  -2  -4 17744.9 800.105   7
   4   2  -4 16601.9 837.133   6
  -4  -2  -4 16124.9 882.587   9
  -4   2   3 697.680 182.463   7
  -4  -2  -3 461.348 181.495   7
   4   2  -3 742.003 217.975   6
  -4  -2  -3 806.085 234.787   9
  -4   2   2 62264.6 1360.55   7
   4   2  -2 60514.7 1497.43   6
  -4  -2  -2 63073.0 1540.21   9
  -4   2   1 63057.5 1377.24   7
   4  -2   1 64469.7 1192.69   6
   4   2  -1 63946.8 1502.19   6
  -4  -2  -1 66424.3 1490.39   9
  -4   2   0 1635.95 251.732   7
   4  -2   0 1237.34 204.238   6
   4   2   0 2007.23 294.901   6
  -4  -2   0 1366.49 237.732   9
   4  -2   0 1450.90 198.420   8
  -4   2  -1 64951.5 1440.93   7
   4   2   1 62652.5 1460.69   6
   4  -2  -1 63641.0 1260.99   8
  -4   2  -2 60911.4 1427.23   7
   4   2   2 61917.3 1452.54   6
   4  -2  -2 61097.1 1312.18   8
  -4   2  -3 799.396 220.043   7
   4   2   3 1058.81 230.227   6
   4  -2  -3 751.544 201.850   8
  -4   2  -4 16673.2 804.241   7
   4   2   4 16445.6 783.754   6
   4  -2  -4 16888.9 780.968   8
  -4   2  -5 11590.6 703.900   7
   4   2   5 12521.4 703.908   6
   4  -2  -5 11105.3 669.969   8
  -4   2  -6 8412.03 633.764   7
   4  -2  -6 8749.21 644.906   8
  -4   2  -7 7799.97 636.867   7
   4  -2  -7 8832.28 674.304   8
  -4   2  -8 10387.4 756.097   7
  -4   2  -8 10584.7 633.796  13
  -4   2  -8 9750.44 581.839  12
  -4   2  -8 10594.5 635.093  20
   4  -2  -8 10471.7 600.908  22
   4  -2  -8 10546.4 550.753  16
   4  -2  -8 9947.05 755.128   8
  -4   2  -9 19686.6 840.191  12
   4  -2  -9 21253.9 854.109  22
  -4   2  -9 21455.9 920.407  20
   4  -2  -9 22063.2 1132.80   8
  -4   2 -10 4928.80 450.067  12
   4  -2 -10 4332.68 397.422  22
  -4   2 -10 5523.89 498.228  20
  -4   2 -11 2557.72 334.554  12
   4  -2 -11 3198.24 367.057  24
   4  -2 -11 2875.15 322.777  22
  -4   2 -11 3128.54 376.268  20
   4  -2 -12 2789.21 327.459  24
  -4   2 -12 2711.20 316.664  12
  -4   2 -12 2947.73 344.620  20
   4  -2 -12 3026.13 299.767  17
  -4   2 -13 1306.76 221.729  12
   4  -2 -13 1373.14 228.133  24
  -4   2 -13 1332.38 222.755  23
  -4   2 -13 1162.47 219.979  20
   4  -2 -13 1233.65 205.042  17
  -4  -3 -13 4253.39 331.026  13
   4   3 -13 3264.40 297.411  25
  -4  -3 -13 4268.62 329.699  12
  -4  -3 -12 286.713 176.257  13
   4   3 -12 436.042 184.630  25
  -4  -3 -12 263.272 153.190  12
   4   3 -12 270.708 137.768  22
  -4  -3 -12 236.175 208.419  19
  -4  -3 -11 4245.30 430.472  13
   4   3 -11 3544.56 382.675  25
  -4  -3 -11 3588.74 394.780  12
   4   3 -11 4058.69 388.303  22
  -4  -3 -11 4514.53 455.478  19
  -4  -3 -10 34495.0 1193.94  13
   4   3 -10 34053.1 1108.01  22
  -4  -3 -10 31361.7 1145.18  19
  -4  -3  -9 71593.3 1724.59  13
   4   3  -9 73773.3 1651.00  22
   4   3  -9 71865.8 1580.44  21
  -4  -3  -9 69891.5 1704.72  19
  -4  -3  -9 68919.3 2288.90   9
  -4  -3  -8 58745.8 1537.49  13
  -4   3   8 56567.5 1844.09   4
   4   3  -8 55770.5 1373.04  21
  -4  -3  -8 57217.5 1509.77  19
  -4  -3  -8 54246.8 1990.88   9
   4   3  -8 54972.0 1713.97   8
   4   3  -7 6414.26 615.494   5
  -4   3   7 6389.93 625.235   4
  -4  -3  -7 5230.31 615.625   9
   4   3  -7 6314.81 597.312   8
   4   3  -6 8578.74 668.996   6
  -4   3   6 8943.93 716.820   4
  -4  -3  -6 8639.57 752.914   9
   4   3  -6 9552.85 711.788   5
  -4   3   5 46813.7 1553.81   4
   4   3  -5 47643.9 1488.57   6
  -4  -3  -5 44248.5 1581.43   9
  -4  -3  -4 10917.1 644.314   7
   4   3  -4 11418.0 721.450   6
  -4   3   4 10677.9 728.278   4
  -4  -3  -4 11106.0 774.355   9
  -4  -3  -3 51874.1 1397.09   7
   4   3  -3 49377.5 1445.30   6
  -4   3   3 49517.9 1485.69   4
  -4  -3  -3 52463.8 1557.61   9
  -4   3   2 61502.0 1329.73   7
   4   3  -2 58162.5 1535.28   6
  -4   3   2 59034.2 1552.17   4
  -4   3   1 1150.92 217.434   7
   4   3  -1 1513.48 280.777   6
  -4   3   1 1765.76 292.193   4
  -4   3   0 24962.3 887.800   7
  -4   3   0 25221.4 940.351   4
   4   3   0 22225.7 935.382   6
  -4   3  -1 1537.55 252.345   7
   4   3   1 1523.13 275.190   6
  -4   3  -1 1267.66 227.282   4
   4  -3  -1 1376.90 196.948   8
  -4   3  -2 57446.6 1421.62   7
   4   3   2 59818.2 1539.18   6
   4  -3  -2 60991.9 1315.81   8
  -4   3  -3 48577.9 1359.43   7
   4   3   3 52500.7 1462.75   6
   4  -3  -3 52999.3 1309.89   8
  -4   3  -4 11895.2 702.274   7
   4   3   4 10504.5 682.742   6
   4  -3  -4 10873.1 643.851   8
  -4   3  -5 46326.8 1430.63   7
   4  -3  -5 44998.0 1370.57   8
  -4   3  -6 8981.66 669.529   7
   4  -3  -6 9287.71 664.755   8
  -4   3  -7 6337.11 603.580   7
   4  -3  -7 6518.86 603.834   8
  -4   3  -8 56252.6 1800.39   7
  -4   3  -8 56755.1 1348.91  12
   4  -3  -8 53733.8 1331.51  22
  -4   3  -8 56222.8 1437.67  20
  -4   3  -8 54599.5 1218.64  14
   4  -3  -8 56856.9 1777.82   8
  -4   3  -9 67110.8 2004.01   7
  -4   3  -9 68823.4 1533.13  12
   4  -3  -9 68263.5 1559.42  24
   4  -3  -9 70493.4 1534.05  22
  -4   3  -9 72467.2 1673.64  20
   4  -3  -9 68381.1 2004.79   8
  -4   3 -10 34448.6 1093.77  12
   4  -3 -10 33932.3 1099.02  24
   4  -3 -10 32800.2 1032.78  22
  -4   3 -10 35102.3 1170.51  20
  -4   3 -11 4204.59 399.265  12
   4  -3 -11 3633.87 388.648  24
   4  -3 -11 3235.02 332.651  22
  -4   3 -11 4440.24 431.758  20
   4  -3 -11 4207.31 360.446  17
  -4   3 -12 133.451 167.801  12
   4  -3 -12 13.6677 172.168  24
  -4   3 -12 303.343 186.856  23
  -4   3 -12 241.292 178.338  20
   4  -3 -12 316.591 145.835  17
   4  -3 -13 3871.71 325.024  24
  -4   3 -13 3943.29 321.703  23
  -4   3 -13 4363.23 352.048  20
   4  -3 -13 4200.97 306.117  17
   4   4 -13 909.908 171.240  25
  -4  -4 -13 884.443 168.014  12
   4   4 -13 668.877 141.750  22
   4   4 -12 837.483 200.551  25
   4   4 -12 1062.57 212.758  22
  -4  -4 -12 1189.54 249.757  19
  -4  -4 -12 907.381 216.484  13
  -4  -4 -12 970.761 213.079  12
   4   4 -11 2823.51 338.885  25
  -4  -4 -11 3098.48 346.857  12
   4   4 -11 3300.41 349.113  22
  -4  -4 -11 3434.59 384.625  19
  -4  -4 -11 3344.49 382.853  13
  -4  -4 -10 74.2324 179.113  13
   4   4 -10-104.755 181.504  22
   4   4 -10 8.00039 156.076  21
  -4  -4 -10 28.1183 191.278  19
  -4  -4  -9 11132.4 704.054  13
   4   4  -9 10485.3 629.767  21
  -4  -4  -9 11853.4 703.159  19
   4   4  -8 3663.64 516.267   5
  -4  -4  -8 3936.79 401.287  10
  -4  -4  -8 4721.55 462.081  19
  -4  -4  -8 3482.22 557.465   9
  -4  -4  -8 3620.11 403.533  15
  -4   4   8 2996.42 486.137   4
   4   4  -8 3800.97 401.053  21
   4   4  -7 6276.26 667.932   5
   4   4  -7 6959.86 513.914  21
  -4  -4  -7 6859.90 518.380  10
  -4  -4  -7 6796.93 521.454  19
  -4  -4  -7 6865.07 724.749   9
  -4  -4  -7 6605.47 508.302  15
  -4   4   7 4877.70 564.581   4
   4   4  -7 5809.56 580.217   8
  -4   4   6 6054.57 615.143   4
   4   4  -6 5557.10 585.650   5
   4   4  -6 5807.30 582.568   6
  -4  -4  -6 5454.51 651.270   9
   4   4  -5 747.648 242.649   5
   4   4  -5 33.8226 199.513   6
  -4  -4  -5 556.783 269.399   9
  -4   4   5 100.281 166.312   4
   4   4  -4 8760.07 666.599   6
   4   4  -4 7346.49 609.339   5
  -4   4   4 8202.92 667.120   4
   4   4  -3 7997.92 606.005   5
  -4   4   3 7920.51 635.938   4
   4   4  -3 8521.67 648.886   6
   4   4  -2 1604.56 317.115   6
  -4   4   2 1474.10 300.505   4
  -4   4   1 33922.9 1021.98   7
  -4   4   1 34513.2 1195.41   4
   4   4  -1 32706.2 1219.23   6
  -4   4   0 4060.08 382.176   7
  -4   4   0 3709.24 399.116   4
   4   4   0 4366.74 470.102   6
  -4   4  -1 34340.2 1101.11   7
  -4   4  -1 32585.1 1085.10   4
   4   4   1 33350.2 1233.35   6
  -4   4  -2 2030.14 292.201   7
   4   4   2 1622.16 315.287   6
   4  -4  -2 1916.64 261.421   8
  -4   4  -3 8702.43 604.519   7
   4   4   3 7653.42 619.304   6
   4  -4  -3 8002.78 535.372   8
  -4   4  -4 8507.20 623.126   7
   4  -4  -4 8250.81 573.146   8
  -4   4  -5 199.508 190.919   7
   4  -4  -5 430.374 216.665   8
  -4   4  -6 5880.43 577.936   7
   4  -4  -6 5883.82 563.297   8
  -4   4  -7 5852.32 602.660   7
   4  -4  -7 6284.70 475.565  22
  -4   4  -7 6806.99 453.151  14
   4  -4  -7 6711.80 617.133   8
   4  -4  -8 3409.79 372.517  24
  -4   4  -8 3786.94 508.949   7
   4  -4  -8 4193.24 417.635  22
  -4   4  -8 5224.45 437.462  12
  -4   4  -8 3790.95 414.560  20
   4  -4  -8 4679.83 548.852   8
  -4   4  -8 4479.46 386.851  14
  -4   4  -9 10165.0 594.519  12
   4  -4  -9 10837.2 645.134  24
   4  -4  -9 10680.0 615.405  22
  -4   4  -9 10719.3 657.751  20
  -4   4  -9 9799.09 551.054  14
   4  -4 -10 174.972 180.649  24
  -4   4 -10 235.331 187.551  12
  -4   4 -10-241.661 245.056  23
   4  -4 -10 455.217 203.879  22
  -4   4 -10 267.090 187.617  20
  -4   4 -11 3009.38 331.671  12
   4  -4 -11 3001.55 345.267  24
  -4   4 -11 2859.87 368.430  23
  -4   4 -11 3030.51 360.617  20
   4  -4 -11 2848.79 311.553  17
   4  -4 -12 1137.57 240.257  24
  -4   4 -12 847.863 231.376  23
  -4   4 -12 796.514 213.252  20
   4  -4 -12 917.739 198.505  17
   4  -4 -13 1015.81 201.126  24
  -4   4 -13 1217.74 195.712  23
  -4   4 -13 1261.69 212.278  20
   4  -4 -13 903.574 167.358  17
  -4  -5 -12 6316.89 427.563  13
   4   5 -12 5665.31 398.939  25
  -4  -5 -12 5685.67 365.341  12
   4   5 -12 5803.40 382.089  22
  -4  -5 -11 2489.01 299.473  12
  -4  -5 -11 2636.56 338.883  13
   4   5 -11 2528.05 316.512  25
   4   5 -11 2295.74 295.417  22
  -4  -5 -11 2774.76 343.114  19
  -4  -5 -10 4240.13 448.029  13
   4   5 -10 4549.48 426.834  22
   4   5 -10 4740.02 428.773  21
  -4  -5 -10 4200.24 415.907  19
   4   5  -9 6920.43 532.466  21
  -4  -5  -9 8087.88 560.115  19
   4   5  -8 8130.85 779.360   5
   4   5  -8 9571.19 617.586  21
  -4  -5  -8 8598.44 583.748  10
  -4  -5  -8 9140.26 596.144  19
  -4  -5  -8 9046.41 850.411   9
  -4  -5  -8 8973.39 611.811  15
  -4   5   8 8324.06 736.538   4
  -4   5   7 23541.3 1236.92   4
   4   5  -7 24590.4 959.520  21
  -4  -5  -7 24552.0 967.592  10
  -4  -5  -7 25202.4 944.844  19
  -4  -5  -7 25476.4 1419.34   9
  -4  -5  -7 26137.2 998.938  15
   4   5  -7 27499.1 1403.13   5
  -4   5   6 16238.7 1022.36   4
   4   5  -6 16876.7 784.177  21
  -4  -5  -6 16629.7 794.257  10
  -4  -5  -6 15221.9 1080.02   9
   4   5  -6 14143.0 998.516   5
  -4   5   5 5871.29 601.051   4
   4   5  -5 4973.25 595.170   5
   4   5  -5 5120.59 552.192   6
  -4  -5  -5 5166.84 624.704   9
  -4   5   4 64283.7 1898.46   4
   4   5  -4 69606.4 1917.02   6
   4   5  -4 68845.6 1971.93   5
  -4   5   3 13196.2 854.580   4
   4   5  -3 14062.2 860.728   6
   4   5  -3 12992.4 822.585   5
  -4   5   2 53799.3 1635.89   4
   4   5  -2 53191.8 1659.97   6
  -4   5   1 63114.2 1725.15   4
   4   5  -1 72242.3 1926.59   6
  -4   5   0 9893.15 590.077   7
  -4   5   0 8479.26 631.877   4
   4   5   0 9303.54 707.291   6
  -4   5  -1 65833.3 1664.68   4
  -4   5  -1 67246.5 1596.49   7
   4   5   1 63476.7 1836.13   6
  -4   5  -2 52866.0 1472.87   7
   4   5   2 53200.4 1715.04   6
  -4   5  -3 13690.1 790.153   7
   4   5   3 12965.9 881.993   6
   4  -5  -3 13772.6 720.532   8
  -4   5  -4 67045.9 1819.93   7
   4  -5  -4 67310.4 1681.99   8
  -4   5  -5 6195.77 600.141   7
   4  -5  -5 5587.35 534.481   8
  -4   5  -6 15587.3 681.167  14
  -4   5  -6 16000.3 981.402   7
  -4   5  -6 17482.5 839.011  23
   4  -5  -6 15738.7 740.568  22
   4  -5  -6 14667.8 885.151   8
   4  -5  -7 25306.6 950.857  24
  -4   5  -7 24437.5 1006.96  23
   4  -5  -7 24028.1 914.987  22
  -4   5  -7 26460.0 1299.37   7
   4  -5  -7 25296.5 1196.56   8
  -4   5  -7 25177.3 877.631  14
  -4   5  -8 9007.40 778.850   7
   4  -5  -8 8439.46 588.181  24
  -4   5  -8 8571.75 623.986  23
   4  -5  -8 8206.57 551.365  22
  -4   5  -8 7933.58 570.722  20
   4  -5  -8 7440.91 682.543   8
  -4   5  -8 8004.59 515.047  14
  -4   5  -9 7617.84 495.374  12
   4  -5  -9 7167.10 537.496  24
  -4   5  -9 7027.87 570.000  23
   4  -5  -9 7956.76 533.450  22
  -4   5  -9 8025.94 570.956  20
  -4   5  -9 6798.33 466.786  14
   4  -5 -10 4083.98 414.257  24
  -4   5 -10 4528.30 444.379  23
   4  -5 -10 4197.68 379.815  22
  -4   5 -10 3854.35 398.210  20
  -4   5 -10 4520.68 359.801  14
   4  -5 -11 2561.94 329.930  24
  -4   5 -11 2320.61 315.882  23
  -4   5 -11 2013.11 292.242  20
   4  -5 -11 2281.11 263.063  17
   4  -5 -12 6026.38 407.766  24
  -4   5 -12 5834.56 397.969  23
  -4   5 -12 5727.92 407.127  20
   4  -5 -12 5874.78 359.220  17
  -4  -6 -12 158.788 135.196  13
   4   6 -12 57.9962 121.624  25
   4   6 -12 226.175 132.047  22
  -4  -6 -11 1106.62 232.872  13
   4   6 -11 1254.68 221.088  25
  -4  -6 -11 1311.28 220.564  12
   4   6 -11 1508.61 245.336  22
  -4  -6 -10 1684.46 305.668  13
   4   6 -10 1629.87 283.113  22
   4   6 -10 1062.76 235.996  21
  -4  -6 -10 1928.19 301.864  19
   4   6  -9 11242.7 656.481  21
  -4  -6  -9 11646.6 649.169  10
  -4  -6  -9 12491.9 644.249  19
   4   6  -8 25259.5 986.818  21
  -4  -6  -8 24561.9 976.247  10
  -4  -6  -8 26048.4 1009.71  15
  -4   6   7 13771.0 982.008   4
   4   6  -7 11897.0 689.994  21
  -4  -6  -7 13059.7 743.239  10
  -4  -6  -7 12873.1 1045.15   9
  -4  -6  -7 13138.3 721.989  15
   4   6  -7 12308.5 950.054   5
  -4  -6  -6 1282.87 281.816  10
   4   6  -6 1199.06 280.681  21
  -4  -6  -6 294.226 256.195   9
  -4   6   6 1265.92 357.278   4
   4   6  -5 6450.59 504.607  26
   4   6  -5 6455.86 703.559   5
  -4   6   5 6797.31 677.454   4
   4   6  -5 6325.25 499.752  21
  -4  -6  -5 7036.83 549.453  10
  -4   6   4 5401.55 602.235   4
   4   6  -4 4698.64 593.292   5
   4   6  -4 5171.26 458.796  26
  -4  -6  -4 4928.51 461.400  10
   4   6  -4 5790.66 605.635   6
  -4   6   3 15697.5 980.172   4
   4   6  -3 16960.4 994.598   6
   4   6  -2 818.666 318.034   6
  -4   6   2 889.802 289.417   4
  -4   6   1 51803.3 1686.72   4
   4   6  -1 58582.3 1847.12   6
   4   6   0 8846.37 742.521   6
  -4   6   0 7847.74 661.169   4
  -4   6  -1 53303.5 1495.22   7
   4   6   1 54947.7 1810.41   6
  -4   6  -1 53773.7 1647.94   4
  -4   6  -2 1143.22 257.817   7
   4   6   2 945.456 295.814   6
  -4   6  -3 16443.4 912.910   7
   4   6   3 15485.7 998.509   6
  -4   6  -4 5436.22 568.753   7
   4  -6  -4 6440.35 487.998  22
  -4   6  -4 5843.29 481.760  23
   4  -6  -4 4858.38 476.001   8
  -4   6  -4 5323.03 405.748  14
  -4   6  -5 7399.75 678.853   7
   4  -6  -5 6814.08 509.907  24
  -4   6  -5 7415.63 561.687  23
   4  -6  -5 7493.69 532.427  22
   4  -6  -5 6723.97 587.151   8
  -4   6  -5 6360.52 452.476  14
   4  -6  -6 1113.02 292.394  24
  -4   6  -6 1041.92 297.249   7
  -4   6  -6 1034.96 292.211  23
   4  -6  -6 1045.63 264.702  22
  -4   6  -6 1431.71 253.766  14
   4  -6  -6 953.526 289.976   8
   4  -6  -7 13141.5 720.359  24
  -4   6  -7 13768.6 770.749  23
   4  -6  -7 13133.9 705.600  22
   4  -6  -7 13189.0 901.071   8
  -4   6  -7 12777.4 653.266  14
  -4   6  -7 13123.1 938.200   7
   4  -6  -8 27451.7 1013.13  24
  -4   6  -8 24568.8 1005.05  23
   4  -6  -8 25050.1 945.787  22
  -4   6  -8 24794.8 876.289  14
   4  -6  -9 11927.5 663.626  24
  -4   6  -9 10955.0 675.725  23
   4  -6  -9 11620.4 631.134  22
  -4   6  -9 10538.0 630.597  20
  -4   6  -9 11405.8 575.238  14
   4  -6 -10 1271.40 274.617  24
  -4   6 -10 2050.84 319.745  23
  -4   6 -10 1534.93 220.457  14
   4  -6 -10 1600.72 233.237  22
  -4   6 -10 1355.65 251.369  20
   4  -6 -10 1575.05 230.447  17
   4  -6 -11 1150.61 236.765  24
  -4   6 -11 1676.67 270.058  23
  -4   6 -11 1095.59 212.906  20
   4  -6 -11 1248.71 204.433  17
   4  -6 -12 149.704 165.401  24
  -4   6 -12 199.547 129.411  20
   4  -6 -12 24.6572 102.124  17
  -4  -7 -11 9226.74 488.657  13
   4   7 -11 9211.78 475.119  25
   4   7 -11 9275.27 468.267  22
  -4  -7 -10 11750.6 634.788  13
   4   7 -10 12538.5 618.333  22
   4   7 -10 11615.1 592.309  21
  -4  -7 -10 10448.2 532.140  10
   4   7  -9 8072.96 541.197  21
  -4  -7  -9 9025.62 554.546  10
   4   7  -8 25487.0 967.239  21
  -4  -7  -8 24513.6 956.995  10
  -4  -7  -8 26500.2 966.200  15
   4   7  -7 1377.44 282.258  21
  -4  -7  -7 1581.94 314.455  10
   4   7  -6 16453.5 791.458  26
   4   7  -6 17217.8 815.193  21
  -4  -7  -6 18383.9 879.068  10
   4   7  -5-190.254 182.052  26
   4   7  -5 27.6757 210.714  21
  -4  -7  -5-86.7911 204.818  10
  -4   7   5 173.357 160.550   4
   4   7  -4 3652.91 410.101  26
   4   7  -4 2542.59 451.735   5
  -4   7   4 3659.50 344.879  26
  -4  -7  -4 3718.96 426.663  10
  -4   7   4 4081.97 578.826   4
   4   7  -3 7486.93 578.707  26
  -4  -7  -3 6748.84 541.866  10
  -4   7   3 7504.50 479.311  26
   4   7  -3 5525.28 603.043   6
  -4   7   3 7738.25 739.932   4
  -4   7   2 8618.73 516.127  26
  -4  -7  -2 9253.25 600.065  10
   4   7  -2 9372.98 629.525  26
   4   7  -2 7995.32 705.084   6
  -4   7   2 7825.50 729.680   4
   4   7  -1 35310.4 1186.93  26
  -4  -7  -1 35652.3 1123.46  10
  -4   7   1 34571.5 1021.72  26
   4   7  -1 33446.3 1448.57   6
  -4   7   1 33810.0 1463.80   4
   4   7   0 176677. 2601.00  26
  -4   7   0 167918. 2248.00  26
   4  -7   0 168486. 2422.07  22
   4   7   0 174272. 3329.66   6
  -4   7   0 168346. 3156.03   4
  -4   7  -1 34747.0 1026.45  26
   4  -7  -1 33414.1 1097.64  22
   4   7   1 36592.5 1546.72   6
   4   7   1 35072.5 1157.57  26
  -4   7  -1 34577.4 1390.06   4
  -4   7  -2 8157.36 675.467   7
  -4   7  -2 9018.91 534.442  26
   4  -7  -2 8188.68 563.353  22
   4   7   2 8534.61 788.628   6
   4   7   2 8375.72 575.569  26
  -4   7  -2 8932.38 520.396  14
  -4   7  -3 6968.30 631.727   7
  -4   7  -3 7436.83 484.564  26
   4  -7  -3 6690.51 500.242  24
  -4   7  -3 8173.57 584.657  23
   4  -7  -3 7637.80 558.723  22
   4   7   3 8116.42 774.012   6
  -4   7  -3 7306.62 487.184  14
  -4   7  -4 3404.05 338.976  26
  -4   7  -4 4596.49 476.199  23
  -4   7  -4 3589.50 482.880   7
   4  -7  -4 3624.19 405.356  22
   4  -7  -4 4256.81 415.570  24
   4   7   4 3802.47 507.194   6
  -4   7  -4 3622.38 359.251  14
   4  -7  -5 565.807 243.636  24
  -4   7  -5 3.22986 112.126   7
  -4   7  -5 349.044 239.449  23
   4  -7  -5 64.7379 170.185  22
  -4   7  -5-72.6417 164.584  14
   4  -7  -5 34.0893 179.087  15
   4  -7  -5 234.860 134.253   8
   4  -7  -6 16686.5 799.225  24
  -4   7  -6 17658.1 862.864  23
   4  -7  -6 15828.1 786.249  22
  -4   7  -6 16189.8 727.562  14
   4  -7  -7 1495.02 328.219  24
  -4   7  -7 1601.62 334.118  23
  -4   7  -7 1610.84 258.319  14
   4  -7  -7 1561.44 292.667  22
   4  -7  -8 23144.5 904.152  24
  -4   7  -8 24777.7 977.279  23
   4  -7  -8 24010.1 912.456  22
  -4   7  -8 23172.7 826.249  14
   4  -7  -9 8994.55 560.652  24
  -4   7  -9 8423.41 560.778  23
   4  -7  -9 7830.88 499.710  22
   4  -7  -9 9427.55 459.321  17
  -4   7  -9 8566.89 481.652  14
   4  -7 -10 12050.7 590.565  24
  -4   7 -10 11551.9 564.036  20
   4  -7 -10 11292.0 476.121  18
   4  -7 -10 11823.9 482.325  17
  -4   7 -10 10841.8 489.570  14
   4  -7 -11 9357.88 474.982  24
  -4   7 -11 9465.63 450.628  20
   4  -7 -11 10408.1 412.259  17
  -4  -8 -10 1111.30 218.778  13
   4   8 -10 765.026 182.309  22
  -4  -8 -10 1475.73 199.282  10
   4   8  -9 4237.44 373.069  21
  -4  -8  -9 4362.37 377.885  10
   4   8  -8 1098.26 237.309  21
  -4  -8  -8 974.746 242.324  10
   4   8  -7 1601.55 292.260  21
  -4  -8  -7 1598.78 300.986  10
   4   8  -6 8822.34 592.299  21
  -4  -8  -6 9222.25 617.632  10
   4   8  -6 9669.53 603.793  26
   4   8  -5 8885.34 601.971  26
   4   8  -5 8000.51 575.759  21
  -4  -8  -5 9790.86 642.702  10
  -4   8   4 7297.32 461.982  26
   4   8  -4 6394.01 529.012  26
   4   8  -3 10088.7 897.944   5
   4   8  -3 12948.8 743.511  26
  -4   8   3 10941.4 579.535  26
  -4  -8  -3 12658.7 708.187  10
  -4   8   3 12881.5 981.027   4
  -4   8   2 4866.90 402.240  26
   4   8  -2 5199.12 504.005  26
  -4  -8  -2 5581.23 481.054  10
  -4   8   2 5799.67 644.074   4
   4   8  -1 67692.6 1652.36  26
  -4   8   1 68108.7 1449.74  26
  -4  -8  -1 72252.5 1604.14  10
   4   8  -1 71632.6 2159.69   6
  -4   8   1 69524.9 2153.54   4
   4   8   0 37603.4 1222.78  26
  -4   8   0 35020.9 1048.04  26
   4   8   0 37509.9 1594.98   6
  -4   8   0 36487.1 1528.36   4
   4   8   1 68760.9 1626.39  26
   4  -8  -1 67396.2 1608.21  22
   4   8   1 73563.4 2246.96   6
  -4   8  -1 72533.9 1495.85  26
   4   8   2 5136.45 460.567  26
   4  -8  -2 5219.49 477.188  22
   4   8   2 5193.89 643.443   6
  -4   8  -2 4970.00 416.012  26
  -4   8  -2 4821.26 385.678  14
  -4   8  -3 12148.8 615.990  26
   4  -8  -3 11722.5 690.060  22
   4   8   3 12356.0 970.305   6
  -4   8  -3 11578.4 600.754  14
  -4   8  -4 7535.81 484.207  26
   4  -8  -4 7935.87 577.063  22
   4  -8  -4 6595.81 515.659  15
  -4   8  -4 6518.34 465.713  14
   4  -8  -5 8388.39 590.874  22
   4  -8  -5 8181.34 563.433  24
   4  -8  -5 7794.13 548.150  15
  -4   8  -5 8448.94 525.981  14
   4  -8  -6 9016.35 593.011  24
   4  -8  -6 8687.11 587.250  22
   4  -8  -6 8214.57 561.072  15
  -4   8  -6 8870.02 536.819  14
  -4   8  -7 1490.55 254.594  14
   4  -8  -7 1248.33 288.920  24
   4  -8  -7 1124.40 256.438  22
  -4   8  -8 1052.24 213.973  14
   4  -8  -8 807.180 239.875  24
   4  -8  -8 1345.63 244.567  22
   4  -8  -9 4405.52 379.134  24
   4  -8  -9 3647.07 316.856  22
   4  -8  -9 3985.32 310.442  18
  -4   8  -9 3861.38 315.339  14
   4  -8 -10 885.089 190.017  24
   4  -8 -10 1068.76 159.193  18
  -4   8 -10 908.460 151.718  14
  -4  -9  -9 10838.8 529.745  13
   4   9  -9 10635.7 490.914  21
  -4  -9  -9 10937.8 495.544  10
   4   9  -8 3364.17 327.379  21
  -4  -9  -8 3648.03 341.188  10
   4   9  -8 3886.80 333.971  20
   4   9  -7 49421.9 1212.27  21
  -4  -9  -7 50638.4 1263.51  10
   4   9  -6 7739.36 522.586  21
  -4  -9  -6 8363.55 556.824  10
   4   9  -6 8101.63 518.791  26
   4   9  -5 2272.01 328.303  26
   4   9  -5 2371.85 333.412  21
  -4  -9  -5 1564.35 284.022  10
   4   9  -4-8.49170 186.768  26
  -4   9   4 233.952 126.209  26
   4   9  -4 173.108 181.260  21
  -4  -9  -4 189.874 164.825  10
   4   9  -3 2604.15 370.521  26
  -4  -9  -3 2070.51 305.247  10
  -4   9   3 2171.02 278.571  26
  -4  -9  -2 9123.49 585.665  10
   4   9  -2 7990.32 582.751  26
  -4   9   2 8733.26 527.147  26
   4   9  -1 1569.33 314.821  26
  -4   9   1 2427.42 298.649  26
  -4  -9  -1 2424.89 323.209  10
   4   9   0 64046.6 1578.53  26
  -4   9   0 60698.7 1374.15  26
   4   9   1 2184.56 329.665  26
  -4   9  -1 2422.10 305.958  26
   4  -9  -1 2257.48 289.673  18
   4   9   2 9364.24 591.735  26
  -4   9  -2 8613.15 528.326  26
   4  -9  -2 8719.09 517.326  18
  -4   9  -2 8283.44 487.123  14
  -4   9  -3 2092.02 278.768  14
  -4   9  -3 2033.27 290.675  26
   4  -9  -3 2289.19 287.069  18
  -4   9  -4 78.4080 150.823  14
   4  -9  -4 259.247 195.108  22
  -4   9  -4 145.263 134.482  26
   4  -9  -4 110.375 149.222  18
   4  -9  -4 241.047 184.005  15
  -4   9  -5 1943.08 263.939  14
  -4   9  -5 2182.14 264.380  26
   4  -9  -5 1507.03 281.729  22
   4  -9  -5 2390.31 289.119  18
   4  -9  -5 1789.87 309.756  15
   4  -9  -6 7169.95 503.913  22
   4  -9  -6 7454.70 464.152  18
   4  -9  -6 7788.67 513.226  15
  -4   9  -6 7672.80 468.369  14
   4  -9  -7 48071.0 1180.84  22
   4  -9  -7 50306.3 1109.08  18
   4  -9  -7 47434.2 1147.39  15
  -4   9  -7 49358.7 1116.88  14
   4  -9  -8 3553.91 294.796  18
  -4   9  -8 3271.57 294.883  14
   4  -9  -9 10403.9 428.863  18
  -4   9  -9 10156.8 440.333  14
   4  10  -8 4312.86 302.580  21
  -4 -10  -8 3993.39 305.309  10
   4  10  -8 3757.84 270.758  20
   4  10  -7 213.483 153.230  21
  -4 -10  -7 256.376 171.067  10
   4  10  -7 302.742 153.537  20
   4  10  -6 4001.71 344.917  21
  -4 -10  -6 4571.29 386.518  10
   4  10  -6 4538.87 354.605  26
   4  10  -5 7476.75 490.023  26
   4  10  -5 7036.50 467.276  21
  -4 -10  -5 7650.58 504.112  10
   4  10  -4 19581.5 811.634  26
  -4  10   4 19352.3 669.882  26
   4  10  -4 19147.5 777.671  21
  -4 -10  -4 19477.3 794.070  10
  -4  10   3 3417.70 315.748  26
   4  10  -3 4260.92 415.792  26
   4  10  -3 4377.89 404.567  21
  -4 -10  -3 3657.12 370.533  10
   4  10  -2 11952.4 672.659  26
  -4  10   2 11940.6 586.253  26
  -4 -10  -2 11661.0 615.609  10
  -4  10   1 7729.51 489.756  26
   4  10  -1 8515.71 573.520  26
   4  10   0 25208.9 954.415  26
  -4  10   0 22683.4 825.433  26
   4  10   1 8873.33 568.424  26
  -4  10  -1 8278.87 507.926  26
   4 -10  -1 8864.54 495.230  18
   4  10   2 12754.6 651.483  26
  -4  10  -2 12529.9 613.295  26
   4 -10  -2 11899.5 572.822  18
  -4  10  -2 11857.8 543.056  14
  -4  10  -3 4207.04 366.544  26
   4 -10  -3 3968.29 343.813  18
   4 -10  -3 3727.79 381.183  15
  -4  10  -3 3668.96 320.880  14
  -4  10  -4 18685.3 695.452  26
   4 -10  -4 19691.9 723.296  18
   4 -10  -4 17762.1 759.703  15
  -4  10  -4 19526.6 707.559  14
  -4  10  -5 7642.50 430.478  26
   4 -10  -5 8281.26 465.341  18
   4 -10  -5 7449.93 492.632  15
  -4  10  -5 7057.24 428.140  14
   4 -10  -6 4752.79 348.895  18
   4 -10  -6 4239.99 357.328  15
  -4  10  -6 4527.81 339.394  14
  -4  10  -7 34.6767 115.068  14
   4 -10  -7 94.4701 118.020  18
   4 -10  -7 162.637 144.590  15
   4 -10  -8 4136.89 275.823  18
  -4  10  -8 3835.78 271.889  14
   4  11  -6 10794.7 453.901  21
  -4 -11  -6 11248.2 483.744  10
   4  11  -5 260.349 140.760  26
   4  11  -5 531.386 159.928  21
  -4 -11  -5 81.0376 131.993  10
   4  11  -4 299.015 154.264  26
   4  11  -4 40.6673 128.975  21
  -4 -11  -4 193.646 154.278  10
  -4  11   3 22024.2 676.604  26
   4  11  -3 22509.5 795.710  26
   4  11  -3 21778.3 746.591  21
  -4 -11  -3 22971.9 753.773  10
   4  11  -2 1623.81 268.449  26
  -4  11   2 1992.82 246.568  26
   4  11  -2 1839.72 254.602  21
  -4 -11  -2 2079.82 264.919  10
   4  11  -1 14407.2 661.668  26
  -4  11   1 13814.7 592.366  26
   4  11   0 2384.37 295.740  26
  -4  11   0 2101.88 253.949  26
   4  11   1 15921.4 671.421  26
  -4  11  -1 14456.3 606.631  26
   4 -11  -1 13875.4 560.040  18
   4  11   2 1951.14 250.805  26
  -4  11  -2 1846.76 247.973  26
   4 -11  -2 1770.35 236.521  18
   4 -11  -2 1842.86 261.579  15
  -4  11  -3 21969.5 716.218  26
   4 -11  -3 22723.1 717.764  18
   4 -11  -3 21169.8 766.459  15
  -4  11  -3 24048.2 685.610  14
  -4  11  -4 125.910 110.816  14
  -4  11  -4-47.0963 117.933  26
   4 -11  -4 53.4418 128.653  18
   4 -11  -4 271.303 161.788  15
  -4  11  -5 478.673 128.522  26
  -4  11  -5 567.627 143.166  14
   4 -11  -5 366.615 144.322  18
   4 -11  -5 344.589 157.692  15
   4 -11  -6 10397.8 435.984  18
   4 -11  -6 10135.6 444.172  15
  -4  11  -6 11045.7 436.609  14
  -4  12   3 2135.12 192.409  26
   4  12  -3 2477.63 240.837  26
   4  12  -3 2092.30 211.024  21
  -4  12   2 3072.36 241.369  26
   4  12  -2 3223.21 261.780  21
   4  12  -2 3011.32 270.733  26
  -4  12   1 11609.9 463.294  26
   4  12  -1 12468.8 522.768  26
   4  12  -1 12277.5 489.782  21
   4  12   0 1337.09 207.622  26
   4  12   0 925.849 174.673  21
   4 -12   0 787.725 181.761  15
  -4  12  -1 11352.6 472.187  26
   4  12   1 11967.9 480.530  26
   4 -12  -1 11801.5 513.257  15
  -4  12  -2 3067.75 256.126  26
   4 -12  -2 3415.01 286.364  15
  -4  12  -3 2338.58 217.473  26
   4 -12  -3 2503.77 243.158  15
  -5   0   0-154.298 165.672   7
   5   0   0 0.66435 158.200   6
  -5   0  -1 149635. 2533.70   7
   5   0  -1 147413. 2413.18   6
   5   0   1 148185. 2324.08   6
  -5   0  -2 5075.35 497.747   7
   5   0  -2 5687.37 512.187   6
   5   0   2 5772.82 468.321   6
  -5   0  -2 5266.78 498.551   9
  -5   0  -3 2023.31 340.086   7
   5   0  -3 2277.54 343.205   6
  -5   0  -3 1744.88 337.990   9
  -5   0  -4 1500.11 301.554   7
  -5   0  -4 1943.21 367.513   9
   5   0  -4 1891.00 329.839   8
  -5   0  -5 1356.56 292.785   7
  -5   0  -5 559.040 265.369   9
   5   0  -5 852.552 246.060   8
  -5   0  -6 176463. 3398.59   9
   5   0  -6 179709. 3067.21   8
  -5   0  -7 13489.7 629.773  14
  -5   0  -7 13279.4 718.533  13
  -5   0  -7 13288.3 836.750   7
   5   0  -7 13629.5 686.213  22
  -5   0  -7 12224.3 661.067  20
  -5   0  -7 13731.4 1013.90   9
   5   0  -7 12267.0 607.058  16
   5   0  -7 13142.2 870.197   8
  -5   0  -8 1300.25 282.977  13
   5   0  -8 1013.52 237.032  22
  -5   0  -8 1705.57 299.102  20
  -5   0  -8 1208.37 361.531   9
   5   0  -8 1052.11 223.055  16
   5   0  -8 1153.76 340.346   8
  -5   0  -9 61932.3 1566.65  13
  -5   0  -9 65684.4 1552.26  12
   5   0  -9 63202.5 1493.40  22
  -5   0  -9 62773.5 1522.23  20
   5   0  -9 63453.6 1355.94  16
  -5   0 -10 93.1276 153.940  13
  -5   0 -10 110.079 162.121  12
   5   0 -10-44.1710 169.326  22
  -5   0 -10 101.650 160.589  20
  -5   0 -11 150.495 185.697  12
   5   0 -11 74.2079 135.338  22
  -5   0 -12 115.630 137.821  12
   5   0 -12 133.027 126.567  22
   5   0 -12 125.070 114.090  17
  -5   0 -13 7328.11 407.815  12
   5   0 -13 7844.68 368.828  22
  -5  -1 -13 860.278 175.588  12
   5   1 -13 929.999 160.633  22
  -5  -1 -12 16188.6 680.198  12
   5   1 -12 16831.1 648.474  22
  -5  -1 -11 7552.55 527.643  13
  -5  -1 -11 8101.90 529.139  12
   5   1 -11 7172.15 478.933  22
  -5  -1 -10 7315.77 558.846  13
  -5  -1 -10 6091.43 486.660  12
   5   1 -10 7145.12 515.970  22
  -5  -1  -9 23374.9 980.709  13
   5   1  -9 24600.1 948.304  22
   5   1  -9 25184.8 855.539  16
  -5  -1  -8 30951.8 1116.09  13
   5   1  -8 32690.2 1083.95  22
  -5  -1  -8 31795.6 1077.48  20
  -5  -1  -8 32461.9 1574.69   9
   5   1  -8 31577.7 965.446  16
   5   1  -8 33280.6 1396.53   8
  -5  -1  -7 17376.6 824.885  13
   5   1  -7 19486.7 823.372  22
  -5  -1  -7 17790.4 789.609  20
  -5  -1  -7 18709.0 1180.33   9
   5   1  -7 18701.6 739.413  16
   5   1  -7 18514.4 1033.22   8
  -5  -1  -6 43869.5 1460.13   7
  -5  -1  -6 45317.4 1757.93   9
   5   1  -6 46659.1 1594.07   8
  -5  -1  -5 4780.24 495.559   7
  -5  -1  -5 5030.25 585.359   9
   5   1  -5 4949.44 527.266   8
  -5  -1  -4 22995.8 1036.01   7
   5   1  -4 22601.8 1065.28   6
  -5  -1  -4 22280.1 1126.09   9
  -5  -1  -3 36774.5 1294.45   7
  -5   1   3 36041.2 1240.17   7
   5   1  -3 37121.9 1317.19   6
  -5  -1  -3 35788.5 1338.28   9
  -5   1   2 31317.9 1148.50   7
  -5  -1  -2 30561.4 1174.69   7
   5   1  -2 30754.7 1167.37   6
  -5  -1  -2 30564.4 1170.63   9
  -5   1   1 21315.9 949.090   7
   5  -1   1 22289.9 863.646   6
  -5  -1  -1 20338.1 955.160   7
   5   1  -1 19231.3 914.921   6
  -5  -1  -1 20981.2 917.124   9
  -5   1   0 10672.9 682.114   7
   5  -1   0 10116.6 612.429   6
   5   1   0 9253.92 635.666   6
  -5   1  -1 20180.3 930.098   7
   5  -1  -1 18900.1 848.062   6
   5   1   1 19617.1 893.315   6
  -5   1  -2 30250.6 1146.82   7
   5  -1  -2 28406.0 1068.35   6
   5   1   2 28910.2 1068.68   6
  -5   1  -2 28065.7 1100.54   9
   5  -1  -2 28726.9 1037.47   8
  -5   1  -3 36036.0 1273.09   7
   5   1   3 35317.1 1168.53   6
  -5   1  -3 35353.4 1309.06   9
   5  -1  -3 35957.6 1214.14   8
  -5   1  -4 23048.2 1044.56   7
  -5   1  -4 21341.5 1077.27   9
   5  -1  -4 21890.3 991.455   8
  -5   1  -5 4580.00 494.057   7
  -5   1  -5 4160.21 538.848   9
   5  -1  -5 3918.90 455.275   8
  -5   1  -6 42191.9 1472.93   7
  -5   1  -6 42748.6 1672.94   9
   5  -1  -6 43122.1 1495.39   8
  -5   1  -7 19414.3 748.886  14
  -5   1  -7 17007.3 807.467  13
   5  -1  -7 19824.6 826.100  22
   5  -1  -7 18544.1 737.316  16
  -5   1  -7 19070.2 1014.39   7
   5  -1  -7 17532.1 1000.89   8
  -5   1  -8 31250.7 1107.62  13
  -5   1  -8 29633.5 1018.31  12
   5  -1  -8 33814.3 1091.33  22
  -5   1  -8 30879.2 1057.81  20
   5  -1  -8 30014.2 943.014  16
   5  -1  -8 31221.3 1352.40   8
  -5   1  -9 25087.1 996.139  13
  -5   1  -9 22993.2 906.596  12
   5  -1  -9 24121.0 925.122  22
  -5   1  -9 25549.3 975.581  20
   5  -1  -9 23588.3 838.244  16
  -5   1 -10 7206.20 512.510  12
   5  -1 -10 7241.50 513.611  22
  -5   1 -10 6745.93 514.409  20
  -5   1 -11 7111.75 488.190  12
   5  -1 -11 7271.00 486.602  22
  -5   1 -11 8370.19 537.076  20
  -5   1 -12 15762.3 652.493  12
   5  -1 -12 15643.3 609.338  22
   5  -1 -12 14993.9 562.300  17
  -5   1 -13 698.227 163.275  12
  -5   1 -13 680.118 183.118  23
   5  -1 -13 807.406 144.022  17
  -5  -2 -13 6224.29 362.522  12
   5   2 -13 6111.23 327.172  22
  -5  -2 -12 4304.43 368.516  13
   5   2 -12 4653.99 332.809  25
  -5  -2 -12 3959.19 352.656  12
   5   2 -12 4437.32 348.542  22
  -5  -2 -11 9758.35 591.687  13
   5   2 -11 10497.3 538.844  25
  -5  -2 -11 9761.54 581.296  12
   5   2 -11 10698.3 580.250  22
  -5  -2 -10 3168.53 375.784  13
   5   2 -10 3334.29 336.632  25
   5   2 -10 3112.25 362.117  22
  -5  -2  -9 10405.2 665.289  13
   5   2  -9 9510.29 607.143  22
   5   2  -9 9081.20 514.580  16
  -5  -2  -8 57737.1 1533.07  13
   5   2  -8 60723.9 1491.11  22
  -5   2   8 57136.1 1957.03   4
  -5  -2  -8 58402.5 2127.17   9
   5   2  -8 58134.0 1288.98  16
   5   2  -8 55726.6 1816.51   8
  -5  -2  -7 30100.9 1087.68  13
   5   2  -7 31841.2 1061.91  22
  -5  -2  -7 30019.1 1028.59  10
  -5   2   7 31662.8 1460.06   4
  -5  -2  -7 29686.4 1496.61   9
   5   2  -7 31328.1 956.611  16
   5   2  -7 30903.6 1347.08   8
   5   2  -6 50208.9 1293.73  22
  -5  -2  -6 50634.8 1876.11   9
   5   2  -6 47717.2 1161.27  16
   5   2  -6 50159.8 1686.55   8
  -5  -2  -5 37464.1 1328.74   7
   5   2  -5 35454.7 1390.88   6
  -5  -2  -5 38231.5 1560.57   9
  -5  -2  -4 9967.86 699.040   7
   5   2  -4 10252.6 744.794   6
  -5  -2  -4 10637.3 800.390   9
  -5   2   3 21002.3 918.674   7
  -5  -2  -3 20811.4 991.746   7
   5   2  -3 20721.4 1023.13   6
  -5  -2  -3 22932.1 1100.55   9
  -5   2   2 18202.2 866.481   7
  -5  -2  -2 18158.4 929.434   7
   5   2  -2 18054.6 943.816   6
  -5  -2  -2 19078.1 956.694   9
  -5   2   1 6774.48 538.040   7
   5   2  -1 6690.12 577.698   6
  -5  -2  -1 7206.77 570.365   9
  -5   2   0 30914.2 1133.83   7
   5   2   0 32242.4 1209.03   6
  -5   2  -1 6433.14 541.473   7
   5   2   1 6290.21 542.682   6
   5  -2  -1 6153.37 463.112   8
  -5   2  -2 17833.2 892.239   7
   5   2   2 18761.1 918.103   6
   5  -2  -2 18211.6 817.314   8
  -5   2  -3 19726.1 965.004   7
   5   2   3 19483.9 938.702   6
   5  -2  -3 19712.1 891.272   8
  -5   2  -4 10724.2 731.770   7
   5   2   4 10952.1 709.192   6
   5  -2  -4 10691.0 695.396   8
  -5   2  -5 35202.7 1342.02   7
   5  -2  -5 33971.4 1275.29   8
  -5   2  -6 50739.6 1197.89  14
  -5   2  -6 47702.7 1596.42   7
   5  -2  -6 49153.6 1254.43  22
   5  -2  -6 49368.5 1166.39  16
   5  -2  -6 51266.2 1635.46   8
  -5   2  -7 30470.8 941.077  14
  -5   2  -7 32708.5 1014.03  12
   5  -2  -7 31990.5 1045.56  22
   5  -2  -7 31922.1 964.256  16
  -5   2  -7 33612.5 1379.08   7
   5  -2  -7 30051.9 1299.62   8
  -5   2  -8 56676.6 1263.26  14
  -5   2  -8 56064.7 1814.14   7
  -5   2  -8 58528.2 1388.36  12
   5  -2  -8 56334.0 1405.11  22
  -5   2  -8 59323.2 1445.67  20
   5  -2  -8 56417.3 1293.30  16
   5  -2  -8 59684.0 1870.93   8
  -5   2  -9 9606.98 592.435  12
   5  -2  -9 9743.28 598.691  22
  -5   2  -9 9684.38 617.217  20
  -5   2 -10 3165.87 347.697  12
   5  -2 -10 3426.05 361.096  22
  -5   2 -10 3534.84 385.042  20
  -5   2 -11 9332.58 545.402  12
   5  -2 -11 10228.3 548.410  22
  -5   2 -11 10532.4 591.021  20
  -5   2 -12 4646.64 364.088  12
  -5   2 -12 4152.45 379.930  23
   5  -2 -12 4493.77 330.472  22
  -5   2 -12 4700.01 371.532  20
   5  -2 -12 4667.61 332.811  17
  -5   2 -13 6433.55 362.675  12
  -5   2 -13 5837.90 360.008  23
   5  -2 -13 6513.38 330.133  17
  -5  -3 -12 1678.47 250.386  13
   5   3 -12 1186.90 200.373  25
  -5  -3 -12 1095.68 200.008  12
   5   3 -12 1228.70 204.403  22
   5   3 -11 6104.36 428.074  25
  -5  -3 -11 5909.42 452.490  12
   5   3 -11 5763.79 431.179  22
  -5  -3 -11 6156.85 474.117  13
  -5  -3 -10 5741.86 497.460  13
   5   3 -10 4627.06 407.252  25
   5   3 -10 5306.34 442.103  22
  -5  -3  -9 8291.75 599.985  13
   5   3  -9 9119.90 597.825  22
   5   3  -9 8440.36 535.081  21
  -5  -3  -8 5021.85 479.582  13
   5   3  -8 4686.95 439.021  22
   5   3  -8 4779.33 423.512  21
  -5  -3  -8 4580.95 631.763   9
   5   3  -8 4155.35 370.602  16
   5   3  -8 4076.60 529.070   8
  -5  -3  -7 14707.4 779.336  13
  -5   3   7 13500.9 966.348   4
   5   3  -7 13992.4 722.961  22
  -5  -3  -7 13199.3 713.910  10
  -5  -3  -7 13610.3 1033.03   9
   5   3  -7 13081.8 632.927  16
   5   3  -7 12842.7 893.428   8
  -5  -3  -6 4307.88 438.477  13
   5   3  -6 4092.13 394.936  22
  -5  -3  -6 3021.70 361.700  10
   5   3  -6 3769.28 503.528   6
  -5  -3  -6 3020.60 532.348   9
   5   3  -6 3265.59 330.970  16
  -5   3   6 4056.28 552.772   4
   5   3  -5 32148.5 1357.95   6
  -5   3   5 35194.8 1480.65   4
  -5  -3  -5 34965.9 1545.82   9
  -5  -3  -4 5457.31 530.070   7
   5   3  -4 5315.06 566.516   6
  -5  -3  -4 4633.20 554.196   9
  -5   3   4 4600.69 543.078   4
  -5  -3  -3 3267.19 434.849   7
   5   3  -3 2717.39 433.802   6
  -5  -3  -3 2559.49 414.654   9
  -5   3   3 2925.01 428.639   4
  -5   3   2 2432.23 317.738   7
   5   3  -2 2348.35 401.273   6
  -5  -3  -2 3771.31 455.466   9
  -5   3   2 2995.18 436.984   4
  -5   3   1 52456.0 1447.50   7
  -5   3   1 53983.5 1602.06   4
   5   3  -1 53655.4 1649.13   6
  -5  -3  -1 53344.6 1566.12   9
  -5   3   0 2418.13 346.950   7
   5   3   0 1712.25 335.680   6
  -5   3   0 1517.69 300.904   4
  -5   3  -1 52880.4 1511.72   7
   5   3   1 50852.7 1591.78   6
  -5   3  -2 2895.90 393.082   7
   5   3   2 3714.65 454.973   6
   5  -3  -2 3364.39 358.370   8
  -5   3  -3 3221.82 419.591   7
   5   3   3 3672.05 464.588   6
   5  -3  -3 2537.86 335.902   8
  -5   3  -4 4200.57 474.708   7
   5   3   4 4273.39 486.274   6
   5  -3  -4 5011.80 491.374   8
  -5   3  -5 34226.2 1351.90   7
   5   3   5 31170.6 1286.95   6
   5  -3  -5 33412.6 1278.82   8
  -5   3  -6 3923.43 365.530  14
  -5   3  -6 4123.23 502.645   7
   5  -3  -6 3034.15 346.822  22
   5  -3  -6 3956.45 347.819  16
   5  -3  -6 3384.78 438.230   8
  -5   3  -7 13214.7 631.605  14
  -5   3  -7 14924.8 956.342   7
   5  -3  -7 13324.3 691.815  22
   5  -3  -7 12786.4 623.009  16
   5  -3  -7 14337.8 909.681   8
  -5   3  -8 4545.47 384.582  14
  -5   3  -8 5313.70 614.851   7
   5  -3  -8 4647.23 436.396  22
  -5   3  -9 7875.25 515.418  12
   5  -3  -9 8782.09 564.354  22
  -5   3  -9 8178.73 552.306  20
  -5   3  -9 8208.04 487.561  14
  -5   3 -10 5567.87 434.620  12
   5  -3 -10 5297.40 439.045  22
  -5   3 -10 5240.98 450.056  20
  -5   3 -11 6536.75 440.169  12
   5  -3 -11 5789.07 411.514  22
  -5   3 -11 4936.77 444.135  23
  -5   3 -11 6406.30 451.286  20
  -5   3 -12 1307.40 206.572  12
  -5   3 -12 991.615 219.002  23
   5  -3 -12 1556.06 218.965  22
  -5   3 -12 1150.53 203.730  20
   5  -3 -12 1122.70 190.329  17
  -5  -4 -12 3796.94 324.977  13
  -5  -4 -12 4250.90 325.140  12
   5   4 -12 3685.51 292.681  25
   5   4 -12 4323.55 316.169  22
   5   4 -11 13375.1 603.699  25
  -5  -4 -11 11281.7 583.900  12
   5   4 -11 12065.0 585.021  22
  -5  -4 -11 11384.7 607.857  13
  -5  -4 -10 3139.87 373.450  13
   5   4 -10 3256.06 360.402  22
  -5  -4  -9 29535.3 1098.83  13
   5   4  -9 30381.9 1055.81  22
   5   4  -9 31443.6 1020.61  21
  -5  -4  -8 160.584 183.997  13
   5   4  -8 281.917 177.646  22
   5   4  -8 679.623 213.454  21
  -5  -4  -8 508.541 202.174  10
  -5  -4  -7 27439.5 1070.74  13
  -5   4   7 28048.6 1386.37   4
   5   4  -7 27845.7 983.140  21
  -5  -4  -7 28703.0 1052.65  10
  -5  -4  -7 27572.1 1491.13   9
   5   4  -7 29104.7 1348.04   8
  -5   4   6 29249.4 1402.93   4
   5   4  -6 30972.4 1371.10   6
  -5  -4  -6 29240.7 1069.77  10
   5   4  -6 29602.1 998.191  21
  -5  -4  -6 33564.9 1609.20   9
   5   4  -6 30684.5 950.384  16
  -5   4   5 16154.6 1029.53   4
   5   4  -5 15643.9 977.858   6
  -5  -4  -5 16223.3 795.930  10
   5   4  -5 16263.1 728.425  21
  -5  -4  -5 16626.7 1114.04   9
   5   4  -5 15271.2 684.133  16
   5   4  -4 2521.26 437.226   6
  -5  -4  -4 3287.48 493.306   9
  -5   4   4 2327.09 395.070   4
  -5  -4  -3 9826.80 727.801   7
  -5   4   3 8698.77 724.104   4
   5   4  -3 10164.1 794.323   6
  -5  -4  -3 10021.6 787.236   9
   5   4  -2 913.460 271.675   6
  -5  -4  -2 1181.12 284.565   9
  -5   4   2 1082.01 285.022   4
  -5   4   1 30166.3 1103.18   7
   5   4  -1 31764.6 1343.91   6
  -5   4   1 29624.3 1226.83   4
  -5  -4  -1 31586.2 1280.26   9
  -5   4   0 31838.3 1166.46   7
  -5   4   0 34270.3 1273.43   4
   5   4   0 33224.4 1361.35   6
  -5   4  -1 30776.2 1179.45   7
   5   4   1 28275.5 1264.63   6
  -5   4  -2 1249.30 299.032   7
   5   4   2 744.624 254.191   6
  -5   4  -3 11878.2 782.846   7
   5   4   3 10155.9 779.417   6
   5  -4  -3 9853.82 636.008   8
  -5   4  -4 2177.47 361.899   7
   5   4   4 2471.20 412.176   6
  -5   4  -5 14708.0 666.673  14
  -5   4  -5 15750.5 951.002   7
  -5   4  -5 14106.6 751.523  23
   5  -4  -5 15882.0 735.622  22
   5   4   5 15936.2 986.720   6
   5  -4  -5 15231.5 639.618  16
   5  -4  -5 15863.6 899.686   8
  -5   4  -6 30182.4 954.048  14
  -5   4  -6 31300.0 1371.13   7
  -5   4  -6 27849.9 1068.78  23
   5  -4  -6 31520.1 1049.47  22
   5   4   6 29706.0 1351.06   6
   5  -4  -6 30702.5 1286.23   8
  -5   4  -7 30919.8 1395.58   7
  -5   4  -7 24728.9 1032.73  23
  -5   4  -7 27883.8 922.259  14
   5  -4  -7 26450.3 978.092  22
   5  -4  -7 28313.5 1278.07   8
  -5   4  -8-92.3139 240.467  23
  -5   4  -8 56.5195 153.001  14
   5  -4  -8 221.284 179.307  22
  -5   4  -9 29482.2 1095.96  23
   5  -4  -9 29965.0 1005.75  22
  -5   4  -9 28927.3 905.646  14
  -5   4 -10 2732.61 300.624  12
  -5   4 -10 2879.60 378.719  23
   5  -4 -10 2631.27 319.575  22
  -5   4 -10 2744.65 321.897  20
  -5   4 -11 12635.6 634.709  23
   5  -4 -11 11198.9 538.549  22
  -5   4 -11 12479.8 585.190  20
   5  -4 -11 12012.9 524.188  17
  -5   4 -12 4617.92 350.130  23
  -5   4 -12 4025.73 309.540  20
   5  -4 -12 4069.71 288.051  17
  -5  -5 -12 4514.09 323.862  13
   5   5 -12 4389.45 298.250  25
  -5  -5 -12 4128.83 282.909  12
   5   5 -12 4453.68 298.174  22
  -5  -5 -11 6329.69 440.653  13
   5   5 -11 6637.79 419.211  25
  -5  -5 -11 6321.63 414.639  12
   5   5 -11 6725.78 428.079  22
  -5  -5 -10 5147.91 443.808  13
   5   5 -10 4547.31 401.296  22
  -5  -5  -9 9519.24 623.615  13
   5   5  -9 10194.1 616.386  22
   5   5  -9 9862.54 585.217  21
  -5  -5  -9 9002.34 561.854  10
  -5  -5  -8 218.852 212.068  13
   5   5  -8 85.1050 171.643  22
   5   5  -8-30.5687 151.762  21
  -5  -5  -8 159.648 176.080  10
   5   5  -7 8642.66 571.914  21
  -5  -5  -7 8897.36 609.727  10
  -5   5   6 15700.1 1055.21   4
   5   5  -6 15063.2 746.109  21
  -5  -5  -6 16878.7 840.764  10
  -5  -5  -6 14084.7 1073.21   9
  -5   5   5 7415.24 716.052   4
   5   5  -5 9749.31 601.929  26
   5   5  -5 9076.13 777.587   6
   5   5  -5 8858.19 576.921  21
  -5  -5  -5 8253.41 587.388  10
  -5  -5  -5 9117.59 850.828   9
   5   5  -5 8388.31 515.259  16
   5   5  -4 1319.67 278.658  26
  -5  -5  -4 1296.53 278.467  10
   5   5  -4 1321.77 324.648   6
  -5  -5  -4 1136.63 335.898   9
   5   5  -4 1239.83 258.331  16
  -5   5   4 1298.49 347.430   4
   5   5  -3 35671.6 1129.43  26
  -5   5   3 34482.0 1466.95   4
  -5  -5  -3 35546.1 1156.87  10
   5   5  -3 34591.1 1480.48   6
  -5  -5  -3 37045.7 1588.60   9
   5   5  -3 32626.4 1009.96  16
  -5   5   2 33146.1 1398.81   4
   5   5  -2 33446.4 1461.72   6
  -5  -5  -2 32567.8 1435.27   9
   5   5  -1 1235.88 332.939   6
  -5  -5  -1 1280.85 294.526   9
  -5   5   1 1187.57 312.104   4
  -5   5   0-11.4070 120.689   7
  -5   5   0 44.0311 153.554   4
  -5   5  -1 397.315 204.638   7
   5   5   1 1042.51 328.255   6
  -5   5  -2 32784.8 1278.59   7
   5   5   2 33173.9 1468.44   6
  -5   5  -3 35617.4 994.410  14
  -5   5  -3 36223.0 1382.46   7
   5  -5  -3 33888.0 1056.83  22
   5   5   3 35095.2 1535.68   6
  -5   5  -4 1241.23 259.669  23
  -5   5  -4 1091.43 305.077   7
   5  -5  -4 1390.11 266.655  22
  -5   5  -4 1203.80 213.869  14
   5   5   4 1074.91 318.851   6
   5  -5  -4 1177.95 288.679   8
  -5   5  -5 9621.84 773.932   7
  -5   5  -5 9225.83 626.744  23
   5  -5  -5 8663.70 570.359  22
   5   5   5 8369.04 775.460   6
  -5   5  -5 8778.58 528.612  14
   5  -5  -5 9601.85 700.324   8
  -5   5  -6 15129.7 994.524   7
  -5   5  -6 14143.4 774.841  23
  -5   5  -6 15625.1 702.037  14
   5  -5  -6 15881.3 770.175  22
   5   5   6 15085.7 1037.00   6
   5  -5  -6 14685.4 880.292   8
  -5   5  -7 9601.81 658.122  23
   5  -5  -7 9482.46 598.442  22
  -5   5  -7 9307.98 554.128  14
  -5   5  -8 109.147 213.285  23
  -5   5  -8 267.456 183.130  14
   5  -5  -8 360.696 201.843  22
  -5   5  -9 9375.92 615.032  23
   5  -5  -9 9802.22 576.439  22
  -5   5  -9 9011.47 508.873  14
  -5   5 -10 4211.43 411.655  23
   5  -5 -10 4790.03 385.048  22
  -5   5 -10 5506.79 363.544  14
  -5   5 -11 5987.66 427.203  23
   5  -5 -11 6106.30 380.754  22
   5  -5 -11 6095.89 359.368  17
  -5   5 -12 4787.10 328.928  23
   5  -5 -12 4108.52 261.631  17
  -5  -6 -11 23271.5 749.094  13
   5   6 -11 23077.7 703.562  25
   5   6 -11 22941.5 706.149  22
  -5  -6 -10 34071.7 1024.52  13
   5   6 -10 36093.1 1004.11  22
  -5  -6  -9 7865.57 545.665  13
   5   6  -9 7383.82 516.731  22
   5   6  -9 7514.62 503.102  21
  -5  -6  -9 6832.28 484.054  10
  -5  -6  -8 8822.25 616.123  13
   5   6  -8 9694.23 592.506  21
  -5  -6  -8 10663.5 647.673  10
   5   6  -7 33055.9 1104.11  21
  -5  -6  -7 33010.4 1158.09  10
   5   6  -6 23360.8 943.801  21
  -5  -6  -6 24605.2 1022.94  10
  -5   6   5 14101.8 1004.11   4
   5   6  -5 14615.0 750.684  21
  -5  -6  -5 14690.5 810.608  10
  -5  -6  -5 16727.5 1186.72   9
   5   6  -5 15268.7 768.231  26
  -5   6   4 7351.28 468.134  26
  -5   6   4 8570.96 793.362   4
   5   6  -4 7828.12 744.107   6
  -5  -6  -4 7027.28 560.342  10
  -5  -6  -4 6925.73 749.130   9
   5   6  -4 6994.51 480.746  16
   5   6  -4 7638.37 563.085  26
  -5   6   3 1498.88 250.101  26
   5   6  -3 1551.75 304.858  26
  -5  -6  -3 1331.35 289.197  10
   5   6  -3 1195.90 332.105   6
  -5  -6  -3 801.670 279.382   9
   5   6  -3 1251.31 251.069  16
  -5   6   3 1616.19 371.431   4
  -5   6   2 16289.2 1035.87   4
   5   6  -2 16250.9 808.194  26
  -5  -6  -2 15499.5 798.772  10
   5   6  -2 16763.1 1082.25   6
   5   6  -2 15470.9 724.865  16
  -5   6   1 63796.7 1984.62   4
  -5  -6  -1 69464.4 1618.82  10
   5   6  -1 67546.2 2155.57   6
   5   6  -1 68720.6 1618.03  26
   5   6   0 5090.77 470.262  26
  -5   6   0 5738.12 433.066  26
   5  -6   0 5380.94 442.069  22
  -5  -6   0 4884.09 447.632  10
   5   6   0 6021.53 668.743   6
  -5   6   0 5874.26 616.243   4
  -5   6  -1 65191.3 1300.01  14
   5   6   1 66042.3 1549.23  26
  -5   6  -1 67661.7 1411.01  26
   5  -6  -1 65797.1 1515.38  22
   5   6   1 66964.7 2174.10   6
  -5   6  -1 64909.8 1773.80   7
  -5   6  -2 16998.6 687.334  14
   5   6   2 14967.5 742.721  26
  -5   6  -2 15397.1 908.966   7
  -5   6  -2 17555.8 802.547  23
   5  -6  -2 17131.0 788.060  22
  -5   6  -2 15882.3 694.506  26
   5   6   2 15538.9 1060.23   6
  -5   6  -3 1259.65 225.239  26
  -5   6  -3 1305.13 283.273  23
  -5   6  -3 277.417 177.891   7
  -5   6  -3 1328.29 235.922  14
   5  -6  -3 1183.60 270.369  22
   5   6   3 1015.63 318.373   6
  -5   6  -4 7265.85 478.132  26
  -5   6  -4 7144.14 553.620  23
  -5   6  -4 6058.75 608.506   7
   5  -6  -4 7469.42 549.572  22
   5   6   4 7031.37 726.897   6
  -5   6  -4 6974.38 472.820  14
  -5   6  -5 15770.3 1003.51   7
  -5   6  -5 15499.5 802.174  23
   5  -6  -5 14537.5 751.752  22
   5   6   5 13281.7 984.240   6
  -5   6  -5 14194.3 675.936  14
  -5   6  -6 23640.3 980.970  23
   5  -6  -6 23818.9 945.398  22
  -5   6  -6 23092.3 862.509  14
  -5   6  -7 30428.5 1101.59  23
   5  -6  -7 30214.0 1045.48  22
  -5   6  -7 30794.8 984.095  14
  -5   6  -8 9653.68 631.378  23
   5  -6  -8 9910.22 597.743  22
  -5   6  -8 9782.02 544.901  14
  -5   6  -9 7170.40 523.149  23
   5  -6  -9 7811.79 504.942  22
  -5   6  -9 7327.29 440.547  14
  -5   6 -10 35195.0 1007.88  23
   5  -6 -10 32069.8 895.007  22
   5  -6 -10 33222.9 802.089  17
  -5   6 -10 34148.1 821.770  14
  -5   6 -11 22769.6 713.155  23
   5  -6 -11 22293.1 630.427  22
   5  -6 -11 22702.1 595.830  17
  -5  -7 -10 9942.87 511.208  13
   5   7 -10 9846.61 486.920  22
  -5  -7 -10 9614.29 448.710  10
  -5  -7  -9 12723.6 643.077  13
   5   7  -9 11766.8 600.926  22
   5   7  -9 11859.2 577.278  21
  -5  -7  -9 12019.7 588.190  10
  -5  -7  -8 2938.69 365.988  13
   5   7  -8 3074.69 343.388  21
  -5  -7  -8 3145.42 360.020  10
   5   7  -7 5229.38 446.842  21
  -5  -7  -7 5513.95 490.294  10
   5   7  -6 4950.67 448.850  21
  -5  -7  -6 4818.48 471.760  10
   5   7  -5 125.297 185.078  26
   5   7  -5 76.8586 156.963  21
  -5  -7  -5 67.7805 191.175  10
   5   7  -4 1795.54 321.071  26
   5   7  -4 1693.09 292.125  21
  -5  -7  -4 1655.84 311.111  10
  -5   7   4 1648.55 247.705  26
   5   7  -3 17822.3 884.656  26
  -5   7   3 17403.6 740.087  26
   5   7  -3 16188.2 1066.63   6
  -5  -7  -3 18546.4 885.021  10
  -5  -7  -3 18397.9 1217.35   9
   5   7  -3 18492.3 759.976  16
  -5   7   3 16854.9 1106.12   4
  -5   7   2 3204.40 341.202  26
   5   7  -2 2419.86 370.910  26
  -5  -7  -2 2928.21 372.504  10
   5   7  -2 3328.82 505.620   6
   5   7  -2 2792.15 327.353  16
  -5   7   2 2886.01 475.004   4
   5   7  -1 52209.3 1484.38  26
  -5   7   1 50069.9 1262.00  26
  -5  -7  -1 52667.3 1427.79  10
   5   7  -1 53671.1 1946.08   6
  -5   7   1 51039.5 1851.84   4
   5   7   0-62.3362 201.492  26
   5  -7   0-33.7333 163.486  22
  -5   7   0 59.3221 149.981  26
   5   7   0 482.506 283.212   6
  -5   7   0 75.1563 184.599   4
   5   7   1 52510.6 1438.12  26
  -5   7  -1 51716.2 1287.64  26
   5  -7  -1 51060.6 1381.43  22
   5   7   1 53208.6 1974.63   6
  -5   7  -2 3180.79 335.589  14
   5   7   2 2934.13 359.417  26
  -5   7  -2 2736.27 332.127  26
   5  -7  -2 2253.12 325.444  22
  -5   7  -3 16147.3 979.776   7
   5  -7  -3 17032.8 820.091  22
   5   7   3 18662.6 1191.89   6
  -5   7  -3 18250.2 757.136  26
  -5   7  -3 16821.5 721.737  14
  -5   7  -4 1685.35 270.001  14
  -5   7  -4 2121.25 366.455  23
   5  -7  -4 1762.61 298.341  22
  -5   7  -4 1762.43 251.913  26
  -5   7  -5 159.172 157.207  14
  -5   7  -5 612.860 268.998  23
   5  -7  -5 82.0850 170.690  22
  -5   7  -6 4990.00 481.144  23
   5  -7  -6 4565.92 435.151  22
  -5   7  -6 4834.73 405.279  14
  -5   7  -7 5805.55 504.730  23
   5  -7  -7 4388.48 423.937  22
  -5   7  -7 5198.28 400.269  14
  -5   7  -8 3728.04 403.575  23
   5  -7  -8 3518.11 361.557  22
  -5   7  -8 3468.58 321.556  14
  -5   7  -9 11273.0 594.564  23
   5  -7  -9 12378.9 578.334  22
   5  -7  -9 12137.0 468.005  17
  -5   7  -9 11847.9 515.124  14
   5  -7 -10 9530.00 444.412  22
   5  -7 -10 9404.87 390.991  18
   5  -7 -10 9338.40 380.842  17
  -5   7 -10 9788.47 414.461  14
  -5  -8  -9 266.004 147.286  13
   5   8  -9 225.259 150.053  22
   5   8  -9 16.6816 125.824  21
  -5  -8  -9 248.629 138.363  10
  -5  -8  -8 3995.27 371.636  13
   5   8  -8 4625.44 375.379  21
  -5  -8  -8 4717.94 389.039  10
   5   8  -7 1645.79 265.962  21
  -5  -8  -7 1883.03 284.238  10
   5   8  -6 9294.77 571.627  21
  -5  -8  -6 10111.0 624.171  10
   5   8  -5 1215.74 269.014  26
   5   8  -5 1427.24 274.813  21
  -5  -8  -5 1198.64 245.385  10
  -5   8   4 15995.3 664.095  26
   5   8  -4 15897.2 798.047  26
  -5  -8  -4 16507.8 812.926  10
   5   8  -4 16567.0 779.774  21
  -5   8   3 9874.68 550.184  26
  -5  -8  -3 11746.7 685.556  10
   5   8  -3 10103.0 661.781  26
   5   8  -2 4619.47 473.430  26
  -5   8   2 4566.63 403.386  26
  -5  -8  -2 4827.75 450.069  10
   5   8  -2 4254.21 391.366  16
   5   8  -1 8425.08 617.582  26
  -5  -8  -1 8347.77 567.161  10
   5   8  -1 8280.66 528.355  16
   5   8   0 396.758 224.056  26
  -5   8   0 322.548 184.410  26
   5   8   1 8559.00 600.394  26
  -5   8  -1 7651.91 501.388  26
   5  -8  -1 7556.70 558.967  22
   5   8   2 4697.47 447.312  26
  -5   8  -2 4066.04 374.265  26
   5  -8  -2 4004.86 426.512  22
  -5   8  -2 4863.58 382.555  14
   5  -8  -3 9539.45 612.987  22
  -5   8  -3 9579.33 542.453  26
  -5   8  -3 10148.5 552.200  14
   5  -8  -4 16626.7 801.254  22
  -5   8  -4 16937.0 687.136  26
   5  -8  -4 16295.6 738.104  15
  -5   8  -4 17391.9 720.925  14
  -5   8  -5 1351.12 233.223  14
   5  -8  -5 1448.50 279.174  22
   5  -8  -6 9081.40 572.513  22
  -5   8  -6 9202.99 511.326  14
  -5   8  -7 1700.97 245.009  14
   5  -8  -7 1848.88 271.783  22
   5  -8  -8 4311.68 360.538  22
  -5   8  -8 3596.53 300.869  14
   5  -8  -9 112.205 119.998  22
   5  -8  -9 69.5400 100.334  18
  -5   8  -9 24.4898 104.409  14
  -5  -9  -8 930.439 187.483  13
   5   9  -8 1018.21 183.308  22
   5   9  -8 735.657 160.862  21
  -5  -9  -8 597.772 167.592  10
   5   9  -7 406.010 166.140  21
  -5  -9  -7 645.437 189.121  10
   5   9  -6 5690.19 418.291  21
  -5  -9  -6 6342.38 455.739  10
   5   9  -5 3015.80 345.076  26
   5   9  -5 2096.95 290.635  21
  -5  -9  -5 2159.63 307.508  10
   5   9  -4 4666.74 420.955  26
  -5   9   4 4182.02 328.025  26
  -5  -9  -4 4617.50 433.835  10
   5   9  -4 3898.63 381.140  21
   5   9  -3 19637.5 850.767  26
  -5   9   3 19171.2 713.879  26
  -5  -9  -3 20657.4 843.192  10
   5   9  -3 19952.7 822.851  21
   5   9  -2 9511.52 613.745  26
  -5   9   2 8741.22 509.712  26
  -5  -9  -2 9368.46 578.500  10
   5   9  -1 4071.02 423.178  26
  -5   9   1 3291.97 335.474  26
  -5  -9  -1 4243.24 392.334  10
   5   9  -1 4163.34 368.358  16
   5   9   0 3196.86 378.001  26
  -5   9   0 2580.98 298.129  26
   5   9   1 3600.58 389.086  26
  -5   9  -1 3999.77 364.433  26
   5  -9  -1 4445.15 349.452  18
   5   9   2 9299.17 564.561  26
  -5   9  -2 9555.39 534.978  26
   5  -9  -2 9492.05 502.492  18
  -5   9  -2 9800.94 496.288  14
  -5   9  -3 19162.1 728.622  26
   5  -9  -3 20150.5 724.465  18
   5  -9  -3 18681.2 778.213  15
  -5   9  -3 19937.5 710.709  14
  -5   9  -4 4559.05 360.217  26
   5  -9  -4 3804.44 387.182  22
   5  -9  -4 4583.06 362.301  18
   5  -9  -4 3868.16 367.287  15
  -5   9  -4 4977.30 371.894  14
  -5   9  -5 2324.93 267.210  14
   5  -9  -5 2682.90 326.021  22
   5  -9  -5 2453.78 276.782  18
   5  -9  -5 2573.51 288.226  15
   5  -9  -6 5462.25 418.095  22
   5  -9  -6 5644.86 372.302  18
  -5   9  -6 5690.92 377.127  14
  -5   9  -7 461.172 142.101  14
   5  -9  -7 667.748 151.897  18
  -5   9  -8 1212.90 178.245  14
   5  -9  -8 889.810 153.181  18
   5  10  -6 3152.67 278.375  21
  -5 -10  -6 3552.89 305.376  10
   5  10  -5 455.198 177.662  21
  -5 -10  -5 143.176 139.951  10
   5  10  -4 7776.39 474.931  26
  -5  10   4 8176.70 396.182  26
  -5 -10  -4 8500.84 489.021  10
   5  10  -4 8158.33 476.243  21
  -5  10   3 5070.79 344.364  26
   5  10  -3 4987.59 409.019  26
  -5 -10  -3 4824.21 383.362  10
   5  10  -3 5195.57 402.193  21
   5  10  -2 9337.21 549.336  26
  -5  10   2 9038.93 472.109  26
  -5 -10  -2 8795.52 498.999  10
   5  10  -1 6735.86 477.557  26
  -5  10   1 5812.07 402.588  26
   5  10   0 564.863 211.098  26
  -5  10   0 390.398 160.129  26
   5  10   1 7451.49 485.523  26
  -5  10  -1 5957.99 406.222  26
   5  10   1 7043.16 425.695  16
   5  10   2 8436.96 488.378  26
  -5  10  -2 9203.10 488.889  26
   5 -10  -2 9483.71 460.640  18
   5 -10  -2 8844.29 515.259  15
  -5  10  -3 4892.50 355.995  26
   5 -10  -3 5150.28 355.441  18
   5 -10  -3 4664.56 378.105  15
  -5  10  -3 4613.72 325.343  14
  -5  10  -4 7137.84 394.252  26
   5 -10  -4 7842.06 420.310  18
   5 -10  -4 7384.68 439.647  15
  -5  10  -4 7740.45 401.840  14
  -5  10  -5 244.396 116.912  14
   5 -10  -5 94.3298 114.785  18
   5 -10  -5 131.346 114.192  15
   5 -10  -6 3591.66 265.208  18
  -5  10  -6 3274.74 260.097  14
   5  11  -4 303.237 133.308  21
  -5 -11  -4 187.889 119.562  10
   5  11  -3 1660.18 224.256  26
  -5  11   3 1545.08 186.305  26
   5  11  -3 1481.21 207.360  21
  -5 -11  -3 1272.56 191.846  10
   5  11  -2 7618.55 433.814  26
  -5  11   2 7128.29 373.172  26
   5  11  -2 7057.24 405.882  21
  -5  11   1 7065.19 383.869  26
   5  11  -1 6611.24 398.301  21
   5  11   0 495.285 170.973  26
  -5  11   0 4.93654 115.797  26
  -5  11  -1 7472.99 400.242  26
   5 -11  -1 6381.55 401.169  15
  -5  11  -2 6805.87 373.780  26
   5 -11  -2 6855.71 345.160  18
   5  11   2 7561.18 361.702  16
   5 -11  -2 6700.33 397.640  15
  -5  11  -3 1254.48 175.118  26
   5 -11  -3 1445.92 184.206  18
   5  11   3 1511.88 179.898  16
   5 -11  -3 1245.12 194.571  15
  -5  11  -4 8.00417 87.7385  14
  -5  11  -4 126.960 89.3050  26
   5 -11  -4 213.310 98.3646  18
   5 -11  -4 108.294 105.776  15
  -6   0   0 1607.24 338.159   7
   6   0   0 1256.84 282.472   6
  -6   0  -1 77743.0 2070.71   7
  -6   0   1 79706.9 2097.05   7
   6   0  -1 76874.0 1956.04   6
   6   0   1 79734.6 1907.00   6
  -6   0  -2 37602.6 1454.65   7
  -6   0   2 39006.7 1481.01   7
   6   0  -2 39492.4 1437.54   6
  -6   0  -2 39316.8 1437.19   9
  -6   0  -3 26188.6 1226.60   7
  -6   0   3 23169.2 1148.55   7
   6   0  -3 22801.5 1116.32   6
  -6   0  -3 23621.0 1180.84   9
   6   0  -3 23582.7 1102.24   8
  -6   0  -4-37.2066 152.442   7
   6   0  -4-105.394 134.244  11
  -6   0  -4-251.907 180.942  10
   6   0  -4-128.602 140.716  16
   6   0  -4-308.405 191.628   8
  -6   0  -5 3286.62 372.723  13
  -6   0  -5 3188.89 458.928   7
   6   0  -5 3146.81 321.493  11
   6   0  -5 3601.21 373.039  22
  -6   0  -5 2866.76 369.121  10
  -6   0  -5 3405.76 516.064   9
   6   0  -5 3044.19 333.997  16
   6   0  -5 3693.86 470.970   8
  -6   0  -6 165562. 2450.56  13
  -6   0  -6 168832. 3115.25   7
   6   0  -6 176255. 2443.87  22
  -6   0  -6 171253. 2463.36  10
  -6   0  -6 169496. 3499.62   9
   6   0  -6 171232. 2276.86  16
   6   0  -6 177990. 3243.56   8
  -6   0  -7 1607.38 261.413  14
  -6   0  -7 1898.58 306.744  13
   6   0  -7 2317.85 324.024  22
   6   0  -7 2090.95 293.477  16
  -6   0  -8 62824.0 1308.21  14
  -6   0  -8 58343.5 1487.95  13
   6   0  -8 61570.6 1465.73  22
   6   0  -8 59987.6 1334.36  16
  -6   0  -9 45.5879 157.413  13
  -6   0  -9 41.6580 154.142  12
   6   0  -9 135.697 180.474  22
   6   0  -9 33.6714 150.015  16
  -6   0 -10 14729.1 671.271  12
   6   0 -10 14334.2 666.595  22
  -6   0 -11 26708.0 825.061  12
   6   0 -11 26171.7 814.255  22
   6   0 -11 26207.4 685.234  17
  -6   0 -12 623.387 151.087  12
   6   0 -12 539.060 145.004  22
  -6  -1 -12 1614.77 202.745  12
   6   1 -12 2100.55 228.559  22
  -6  -1 -11 12246.1 571.132  12
   6   1 -11 11894.2 556.645  22
  -6  -1 -10 5765.05 451.811  13
  -6  -1 -10 5780.93 448.946  12
   6   1 -10 6052.52 441.024  22
  -6  -1  -9 9445.58 603.224  13
   6   1  -9 8883.32 559.748  22
   6   1  -9 8725.21 501.035  16
  -6  -1  -8 4170.01 437.306  13
   6   1  -8 4399.30 429.406  22
   6   1  -8 4091.18 370.783  16
  -6  -1  -7 632.979 236.940  13
   6   1  -7 799.674 216.626  22
  -6  -1  -6 13307.0 715.417  13
   6   1  -6 13727.0 699.653  22
  -6  -1  -6 11940.1 677.529  10
  -6  -1  -6 11272.6 940.254   9
   6   1  -6 12798.9 640.042  16
   6   1  -6 13354.1 922.465   8
  -6  -1  -5 31402.8 1045.88  13
  -6  -1  -5 31809.2 1354.81   7
   6   1  -5 32224.9 1035.44  22
  -6  -1  -5 30368.0 1080.07  10
  -6  -1  -5 32857.3 1526.90   9
   6   1  -5 32625.9 998.556  16
   6   1  -5 30878.4 1362.41   8
  -6  -1  -4 32545.6 1367.95   7
   6   1  -4 34540.8 973.763  11
   6   1  -4 33744.5 1415.98   6
   6   1  -4 34423.2 1030.84  22
  -6  -1  -4 34410.2 1129.89  10
  -6  -1  -4 34388.6 1495.95   9
   6   1  -4 33565.8 1004.09  16
   6   1  -4 30648.9 1331.64   8
  -6  -1  -3 58476.2 1826.74   7
  -6   1   3 58111.9 1760.99   7
   6   1  -3 62370.8 1886.15   6
  -6  -1  -3 58601.8 1875.88   9
  -6  -1  -2 292.357 245.849   7
  -6   1   2 437.475 242.611   7
   6   1  -2 140.369 201.613   6
  -6   1   1 26868.4 1207.20   7
  -6  -1  -1 30126.2 1323.36   7
   6   1  -1 31458.3 1299.46   6
  -6   1   0 18317.6 994.647   7
  -6  -1   0 16398.0 981.865   7
   6  -1   0 15611.4 834.529   6
   6   1   0 16753.2 938.878   6
  -6   1  -1 31323.7 1308.74   7
   6  -1  -1 29026.9 1164.09   6
   6   1   1 28883.0 1210.59   6
   6  -1  -1 29563.8 1119.17   8
  -6   1  -2-157.006 244.105   7
   6   1   2 125.157 160.073   6
   6  -1  -2 403.782 208.356   8
  -6   1  -3 60056.0 1836.04   7
   6  -1  -3 59626.8 1709.44   8
  -6   1  -4 34226.5 1406.96   7
   6  -1  -4 34282.1 972.072  11
   6  -1  -4 33952.9 1018.82  22
  -6   1  -4 34796.5 1112.44  10
   6  -1  -4 33836.0 974.309  16
   6  -1  -4 33981.9 1335.09   8
  -6   1  -5 33358.9 1396.99   7
   6  -1  -5 31026.7 925.997  11
   6  -1  -5 31290.3 1014.71  22
  -6   1  -5 30024.1 1038.34  10
   6  -1  -5 31079.3 954.210  16
   6  -1  -5 31962.2 1334.39   8
  -6   1  -6 12343.1 634.079  14
  -6   1  -6 11514.7 838.954   7
   6  -1  -6 13394.6 692.341  22
   6  -1  -6 11220.4 592.818  16
   6  -1  -6 10950.0 809.821   8
  -6   1  -7 1146.86 221.759  14
   6  -1  -7 532.094 214.194  22
   6  -1  -7 925.352 218.070  16
  -6   1  -8 4746.67 382.311  14
  -6   1  -8 3636.51 375.740  12
   6  -1  -8 4209.16 410.788  22
   6  -1  -8 3612.04 355.803  16
  -6   1  -9 8963.40 540.760  12
   6  -1  -9 9401.23 579.526  22
  -6   1 -10 5716.30 423.345  12
   6  -1 -10 5825.93 447.876  22
  -6   1 -11 11769.6 536.502  12
   6  -1 -11 11788.4 548.686  22
  -6   1 -12 1458.62 196.216  12
  -6   1 -12 1304.52 216.442  23
   6  -1 -12 1374.90 183.066  22
   6  -1 -12 1543.92 176.228  17
  -6  -2 -12 8543.91 413.634  12
   6   2 -12 8252.21 396.673  22
  -6  -2 -11 14302.2 628.500  13
  -6  -2 -11 14541.8 612.926  12
   6   2 -11 15391.9 621.668  22
  -6  -2 -10 1439.71 265.134  13
  -6  -2 -10 1834.17 276.503  12
   6   2 -10 1907.82 267.836  22
  -6  -2  -9 2142.53 327.535  13
   6   2  -9 2125.39 309.828  22
   6   2  -9 2115.55 268.143  16
  -6  -2  -8 18495.2 853.058  13
   6   2  -8 19262.5 829.095  22
   6   2  -8 18334.8 733.754  16
  -6  -2  -7 16810.2 816.180  13
   6   2  -7 19170.6 834.473  22
  -6  -2  -7 18795.2 839.563  10
   6   2  -7 18297.0 750.262  16
  -6  -2  -6 48968.7 1360.62  13
   6   2  -6 47106.2 1290.66  22
  -6  -2  -6 45982.1 1329.94  10
  -6   2   6 49896.0 1907.82   4
  -6  -2  -6 47190.2 1902.16   9
   6   2  -6 46403.7 1203.56  16
   6   2  -6 47865.2 1745.43   8
  -6  -2  -5 4408.30 425.785  13
  -6  -2  -5 4580.43 539.213   7
   6   2  -5 4180.21 400.523  22
  -6  -2  -5 3471.01 405.523  10
  -6  -2  -5 5222.16 632.767   9
   6   2  -5 3745.98 361.416  16
   6   2  -5 4329.42 560.481   8
  -6  -2  -4 8928.95 734.433   7
   6   2  -4 9138.70 546.107  22
   6   2  -4 9075.47 768.897   6
  -6  -2  -4 9026.94 607.690  10
  -6  -2  -4 8202.64 756.349   9
   6   2  -4 9207.42 545.039  16
  -6  -2  -3 27092.0 1266.23   7
   6   2  -3 25876.2 1265.65   6
  -6  -2  -3 26340.1 1003.56  10
  -6  -2  -3 28137.8 1334.14   9
   6   2  -3 25910.4 882.190  16
  -6   2   2 7766.77 657.545   7
  -6  -2  -2 5901.08 615.298   7
   6   2  -2 7797.98 679.503   6
  -6   2   1 13161.7 819.460   7
  -6  -2  -1 12481.5 886.578   7
   6   2  -1 11728.5 838.540   6
  -6   2   0 10485.3 766.735   7
   6   2   0 10085.6 769.010   6
  -6   2  -1 11315.5 796.925   7
   6   2   1 10263.3 762.171   6
  -6   2  -2 7095.24 645.415   7
   6   2   2 7283.73 643.784   6
   6  -2  -2 8075.36 596.131   8
  -6   2  -3 26107.4 1217.00   7
   6  -2  -3 25957.0 852.312  11
  -6   2  -3 24640.6 933.724  10
   6   2   3 27779.2 1225.29   6
   6  -2  -3 25366.8 1100.51   8
  -6   2  -4 9593.20 561.398  14
  -6   2  -4 8612.21 719.916   7
   6  -2  -4 9017.34 515.620  11
   6  -2  -4 9313.11 560.374  22
  -6   2  -4 8081.76 552.179  10
   6  -2  -4 9785.83 526.277  16
   6  -2  -4 9671.83 707.575   8
  -6   2  -5 4731.76 408.901  14
  -6   2  -5 3487.28 488.098   7
   6  -2  -5 3549.91 369.580  22
  -6   2  -5 3816.56 398.126  10
   6  -2  -5 4346.23 378.718  16
   6  -2  -5 3718.28 465.559   8
  -6   2  -6 48176.1 1222.84  14
  -6   2  -6 48960.5 1723.06   7
   6  -2  -6 46142.4 1268.08  22
   6  -2  -6 46105.2 1169.41  16
   6  -2  -6 46614.2 1630.90   8
  -6   2  -7 19297.1 767.226  14
   6  -2  -7 19628.5 838.291  22
   6  -2  -7 18295.3 748.961  16
  -6   2  -8 18980.1 735.097  14
   6  -2  -8 17905.0 799.276  22
   6  -2  -8 17812.2 731.378  16
  -6   2  -9 2037.33 252.763  14
  -6   2  -9 1598.91 241.052  12
   6  -2  -9 2266.78 313.136  22
  -6   2 -10 2031.09 247.735  12
   6  -2 -10 1875.68 271.307  22
  -6   2 -11 14495.7 563.468  12
  -6   2 -11 13611.3 636.234  23
   6  -2 -11 14484.2 590.084  22
  -6   2 -12 8306.12 373.046  12
  -6   2 -12 7658.40 419.872  23
   6  -2 -12 8373.23 382.124  22
   6  -2 -12 7489.15 341.723  17
  -6  -3 -11 37.4794 146.314  13
  -6  -3 -11 254.038 149.497  12
   6   3 -11 243.001 136.912  22
  -6  -3 -10 2564.62 317.584  13
   6   3 -10 2974.57 316.471  22
  -6  -3  -9 3975.93 402.957  13
   6   3  -9 3315.24 365.663  22
   6   3  -9 3837.17 325.198  16
  -6  -3  -8 10840.2 653.126  13
   6   3  -8 11271.1 641.841  22
  -6  -3  -8 10879.6 627.438  10
   6   3  -8 10083.0 544.572  16
  -6  -3  -7 1902.41 314.460  13
   6   3  -7 2013.04 308.816  22
  -6  -3  -7 1459.11 287.911  10
   6   3  -7 1722.86 274.024  16
  -6  -3  -6 1945.32 312.124  13
   6   3  -6 2422.59 332.299  22
  -6  -3  -6 2374.49 353.779  10
  -6  -3  -6 2357.05 462.321   9
   6   3  -6 2658.56 326.286  16
  -6   3   6 2521.85 459.670   4
   6   3  -6 2604.30 453.495   8
  -6  -3  -5 27950.8 1010.31  13
   6   3  -5 29593.6 1394.21   6
   6   3  -5 29314.3 1001.94  22
  -6   3   5 28819.9 1441.92   4
  -6  -3  -5 27638.7 1058.06  10
  -6  -3  -5 28772.5 1480.47   9
   6   3  -5 27993.1 944.211  16
  -6  -3  -4 18327.0 1034.91   7
   6   3  -4 19455.0 793.941  22
   6   3  -4 19818.7 1147.77   6
  -6   3   4 18639.0 1148.14   4
  -6  -3  -4 20340.5 908.134  10
  -6  -3  -4 19143.8 1163.12   9
   6   3  -4 19543.5 798.811  16
  -6  -3  -3 20831.2 1123.69   7
   6   3  -3 19426.0 1132.73   6
  -6   3   3 20323.7 1156.38   4
  -6  -3  -3 21582.0 929.609  10
  -6  -3  -3 19977.1 1145.42   9
   6   3  -3 20251.9 804.601  16
  -6  -3  -2 17066.1 1035.48   7
  -6   3   2 18892.7 1088.45   4
  -6  -3  -2 19389.4 867.723  10
   6   3  -2 18277.0 1087.58   6
   6   3  -2 18643.5 770.193  16
  -6   3   1 5451.59 527.434   7
  -6  -3  -1 6846.64 674.324   7
  -6   3   1 7210.25 674.589   4
   6   3  -1 6397.55 645.617   6
   6   3  -1 5861.84 436.991  16
  -6   3   0 244.537 180.567   7
   6   3   0 10.7369 146.085   6
  -6   3  -1 6448.29 605.113   7
  -6   3  -1 5591.24 461.948  10
   6   3   1 6373.99 629.143   6
  -6   3  -2 19523.5 755.691  14
  -6   3  -2 18830.3 1025.64   7
   6  -3  -2 19004.6 728.549  11
   6   3   2 20682.0 1118.10   6
  -6   3  -3 19892.5 776.879  14
  -6   3  -3 22248.2 1142.87   7
   6  -3  -3 19523.3 743.120  11
   6  -3  -3 22446.8 850.254  22
  -6   3  -3 19149.2 823.292  10
   6   3   3 21582.9 1138.20   6
   6  -3  -3 19179.8 699.737  16
  -6   3  -4 19755.4 784.158  14
  -6   3  -4 20147.8 1097.24   7
  -6   3  -4 18031.1 822.271  23
   6  -3  -4 18687.0 795.931  22
  -6   3  -4 17256.4 776.917  10
   6   3   4 17733.5 1019.43   6
   6  -3  -4 20285.9 741.047  16
   6  -3  -4 18259.1 960.137   8
  -6   3  -5 27780.0 932.932  14
  -6   3  -5 26398.2 1272.02   7
   6  -3  -5 28502.3 993.574  22
   6  -3  -5 26649.5 868.827  16
   6  -3  -5 27858.5 1221.59   8
  -6   3  -6 2307.13 301.936  14
  -6   3  -6 1853.11 410.608   7
   6  -3  -6 2089.59 318.780  22
   6  -3  -6 2479.83 293.465  16
   6  -3  -6 2106.29 377.662   8
  -6   3  -7 1856.34 267.982  14
   6  -3  -7 1794.10 293.075  22
   6  -3  -7 1942.47 270.456  16
  -6   3  -8 11622.4 580.832  14
  -6   3  -8 10209.4 669.819  23
   6  -3  -8 11148.9 632.480  22
  -6   3  -9 3762.52 414.679  23
   6  -3  -9 3486.88 364.468  22
  -6   3  -9 3707.14 322.710  14
  -6   3 -10 1877.00 294.843  23
   6  -3 -10 2291.63 282.269  22
  -6   3 -11 207.009 165.621  23
   6  -3 -11 348.223 144.973  22
   6  -3 -11 359.127 141.105  17
  -6  -4 -11 20928.5 694.824  13
   6   4 -11 20831.0 595.479  25
  -6  -4 -11 21386.2 683.551  12
   6   4 -11 21886.2 678.431  22
  -6  -4 -10 3667.53 349.607  13
   6   4 -10 3302.69 299.862  25
   6   4 -10 3531.03 332.597  22
  -6  -4  -9 850.136 245.001  13
   6   4  -9 568.204 182.837  22
  -6  -4  -8 12253.7 685.503  13
   6   4  -8 13031.6 680.475  22
  -6  -4  -8 12616.0 675.413  10
   6   4  -8 13646.9 596.222  16
  -6  -4  -7 5965.68 505.985  13
   6   4  -7 7574.24 538.396  22
  -6  -4  -7 6675.40 531.204  10
   6   4  -7 6821.78 461.493  16
  -6  -4  -6 6248.31 519.016  13
   6   4  -6 6187.11 493.463  22
  -6  -4  -6 5334.19 498.538  10
   6   4  -6 6163.41 459.641  16
  -6   4   5 10606.1 892.455   4
   6   4  -5 10202.8 854.069   6
   6   4  -5 9455.69 594.973  22
  -6  -4  -5 10067.5 668.983  10
  -6  -4  -5 10071.5 873.100   9
   6   4  -5 9705.64 578.072  16
  -6   4   4 65137.9 2112.99   4
   6   4  -4 63686.6 1449.05  22
   6   4  -4 62182.8 2059.12   6
  -6  -4  -4 62754.9 1605.57  10
  -6  -4  -4 64222.3 2174.77   9
   6   4  -4 63139.1 1431.82  16
  -6  -4  -3 8922.97 758.366   7
  -6   4   3 8236.58 770.673   4
   6   4  -3 8974.82 794.657   6
  -6  -4  -3 9154.92 627.739  10
  -6  -4  -3 9222.21 802.261   9
   6   4  -3 8017.20 535.485  16
  -6  -4  -2 32907.6 1451.92   7
  -6   4   2 36014.5 1510.68   4
  -6  -4  -2 34734.6 1178.80  10
   6   4  -2 35144.8 1544.54   6
   6   4  -2 34627.8 1069.17  16
  -6   4   1 70940.4 2049.78   4
   6  -4   1 69011.5 1314.82  11
  -6  -4  -1 70839.1 1641.50  10
   6   4  -1 68996.8 2148.70   6
   6   4  -1 72884.6 1548.22  16
  -6   4   0 30230.9 1257.20   7
   6  -4   0 28775.6 868.527  11
  -6  -4   0 29355.1 1051.56  10
   6   4   0 29813.6 1415.96   6
   6   4   0 29049.2 983.816  16
  -6   4  -1 68354.3 1358.42  14
  -6   4  -1 69431.2 1932.51   7
   6  -4  -1 67128.3 1337.68  11
  -6  -4   1 72096.8 1609.57  10
   6   4   1 68832.1 2141.65   6
  -6   4  -2 33276.2 975.450  14
  -6   4  -2 33184.8 1369.95   7
   6  -4  -2 31869.4 939.317  11
   6  -4  -2 32224.6 1021.19  22
   6   4   2 34101.5 1506.43   6
  -6   4  -3 8391.47 513.650  14
  -6   4  -3 8839.25 730.521   7
   6  -4  -3 8685.51 547.546  22
   6   4   3 8311.03 756.631   6
  -6   4  -4 63233.3 1386.18  14
  -6   4  -4 59314.2 1891.81   7
  -6   4  -4 63429.8 1532.54  23
   6  -4  -4 61527.1 1450.66  22
   6   4   4 62082.9 2018.73   6
   6  -4  -4 62246.9 1266.24  16
  -6   4  -5 10577.0 584.719  14
  -6   4  -5 9624.60 792.893   7
  -6   4  -5 9329.70 628.541  23
   6  -4  -5 9691.62 604.648  22
   6  -4  -5 9138.45 512.814  16
   6  -4  -5 10390.6 727.618   8
  -6   4  -6 5809.19 441.639  14
  -6   4  -6 5677.57 511.139  23
   6  -4  -6 5915.30 475.600  22
  -6   4  -7 6007.33 436.305  14
  -6   4  -7 6370.82 536.082  23
   6  -4  -7 6087.91 479.617  22
  -6   4  -8 12563.4 704.223  23
   6  -4  -8 12197.7 652.758  22
  -6   4  -8 11996.3 585.075  14
  -6   4  -9 756.774 177.947  14
  -6   4  -9 559.212 221.989  23
   6  -4  -9 607.733 196.913  22
  -6   4 -10 3659.63 368.462  23
   6  -4 -10 3810.60 330.390  22
  -6   4 -10 3851.10 282.005  14
  -6   4 -11 22306.6 722.672  23
   6  -4 -11 20651.9 641.346  22
   6  -4 -11 20569.2 584.609  17
  -6  -5 -10 12338.9 573.755  13
   6   5 -10 10996.0 492.065  25
   6   5 -10 11354.9 533.701  22
  -6  -5  -9 1108.26 232.249  13
   6   5  -9 639.647 201.117  22
  -6  -5  -9 817.201 202.505  10
  -6  -5  -8 2145.55 314.211  13
   6   5  -8 1795.27 280.243  22
   6   5  -8 1540.46 235.336  21
  -6  -5  -8 1645.75 278.964  10
  -6  -5  -7 1578.90 270.606  13
   6   5  -7 1927.46 303.298  22
   6   5  -7 1552.02 246.680  21
  -6  -5  -7 1365.57 287.528  10
  -6  -5  -6 3802.97 401.354  13
   6   5  -6 4768.94 432.095  22
  -6  -5  -6 4966.18 482.677  10
   6   5  -6 3845.28 371.291  21
   6   5  -6 4300.41 375.932  16
   6   5  -5 124.885 176.271  22
   6   5  -5 523.389 186.369  21
  -6  -5  -5 256.238 228.414  10
   6   5  -5 352.129 185.113  16
   6   5  -4 12930.7 671.858  22
  -6  -5  -4 10963.8 702.546  10
   6   5  -4 12518.0 655.060  21
   6   5  -4 11957.0 638.358  16
  -6  -5  -3 264.327 207.293  10
   6   5  -3 680.377 297.561   6
  -6  -5  -3 426.615 177.222   9
   6   5  -3 562.500 205.126  16
  -6   5   3 8.37684 204.479   4
  -6   5   2 14870.5 999.670   4
  -6  -5  -2 16388.6 838.137  10
   6   5  -2 16470.7 1103.90   6
   6   5  -2 16990.9 780.386  16
  -6   5   1 11046.3 858.704   4
  -6  -5  -1 11123.5 688.348  10
   6   5  -1 11123.2 917.466   6
   6   5  -1 11282.5 642.339  16
  -6  -5   0 19102.6 867.911  10
   6   5   0 17891.8 1156.01   6
   6   5   0 19153.0 836.023  16
  -6   5  -1 10435.3 542.886  14
  -6   5  -1 11337.1 795.367   7
   6  -5  -1 10986.7 622.186  22
   6   5   1 9816.72 840.274   6
  -6   5  -2 15847.8 675.681  14
  -6   5  -2 15495.8 935.494   7
   6  -5  -2 14381.3 708.163  22
   6   5   2 15404.2 1054.56   6
  -6   5  -3 633.430 183.993  14
  -6   5  -3-1.85742 173.741  23
  -6   5  -3 539.762 236.014   7
   6  -5  -3 439.596 178.756  22
  -6   5  -4 11295.1 593.609  14
  -6   5  -4 12784.8 707.427  23
  -6   5  -4 12122.1 595.367  26
   6  -5  -4 11496.1 653.918  22
  -6   5  -5 350.283 174.659  14
  -6   5  -5 308.844 208.224  23
   6  -5  -5 164.223 165.934  22
  -6   5  -6 3996.37 375.970  14
  -6   5  -6 4519.71 451.357  23
   6  -5  -6 3609.33 385.437  22
  -6   5  -7 1436.12 242.671  14
  -6   5  -7 1834.86 320.068  23
   6  -5  -7 2180.97 315.263  22
  -6   5  -8 1459.74 234.995  14
  -6   5  -8 2151.41 311.634  23
   6  -5  -8 2037.71 295.413  22
  -6   5  -9 885.123 180.625  14
  -6   5  -9 835.194 239.242  23
   6  -5  -9 751.908 193.944  22
  -6   5 -10 12363.3 579.562  23
   6  -5 -10 12027.2 533.834  22
  -6   5 -10 11452.3 446.991  14
  -6  -6 -10 2835.37 270.338  13
   6   6 -10 3148.36 259.341  25
   6   6 -10 2637.05 254.498  22
  -6  -6  -9 3850.17 353.741  13
   6   6  -9 3660.06 332.247  22
  -6  -6  -9 3368.27 307.829  10
  -6  -6  -8 2001.19 300.580  13
   6   6  -8 2732.07 320.008  22
  -6  -6  -8 2524.93 313.856  10
  -6  -6  -7 13735.9 706.236  13
   6   6  -7 13127.2 676.306  22
  -6  -6  -7 13200.9 709.352  10
   6   6  -7 12509.2 619.761  21
  -6  -6  -6 12162.5 676.081  13
   6   6  -6 13174.9 686.111  22
  -6  -6  -6 12765.3 739.154  10
   6   6  -6 11710.3 632.670  21
  -6   6   5 21144.2 748.792  26
   6   6  -5 21273.5 867.210  22
  -6  -6  -5 20231.1 937.569  10
   6   6  -5 21161.7 859.132  21
   6   6  -5 20343.5 764.670  16
  -6   6   4 10869.0 567.510  26
  -6  -6  -4 10689.9 707.752  10
   6   6  -4 9794.22 598.114  21
   6   6  -4 9565.34 562.607  16
  -6   6   3 20824.3 790.330  26
  -6  -6  -3 23665.3 1026.48  10
   6   6  -3 22293.7 857.336  16
  -6   6   2 4682.20 398.231  26
  -6  -6  -2 4996.93 486.889  10
   6   6  -2 5182.54 444.689  16
  -6   6   1 7373.40 497.410  26
  -6  -6  -1 7727.20 585.184  10
   6   6  -1 7141.53 521.921  16
  -6   6   1 8169.29 783.351   4
  -6   6   0 1356.89 236.796  26
  -6  -6   0 1445.43 288.800  10
   6   6   0 613.888 316.856   6
   6   6   0 1354.47 278.278  16
  -6   6  -1 7942.33 472.233  14
  -6   6  -1 7744.03 511.521  26
   6  -6  -1 6644.85 507.179  22
  -6   6  -2 5125.95 394.817  14
  -6   6  -2 4395.42 395.590  26
   6  -6  -2 4196.12 422.287  22
  -6   6  -3 23878.2 851.273  26
  -6   6  -3 24448.4 942.938  23
   6  -6  -3 20662.4 874.529  22
  -6   6  -3 21766.0 804.909  14
  -6   6  -4 9108.31 518.622  26
  -6   6  -4 9392.21 612.649  23
   6  -6  -4 9962.89 615.957  22
  -6   6  -4 9925.19 560.585  14
   6  -6  -5 19699.6 853.427  22
  -6   6  -5 18502.3 752.769  14
  -6   6  -6 12202.9 684.893  23
   6  -6  -6 11903.5 656.670  22
  -6   6  -6 11654.2 596.963  14
  -6   6  -7 12850.3 682.093  23
   6  -6  -7 12024.2 637.153  22
  -6   6  -7 12572.5 597.517  14
  -6   6  -8 2155.17 307.925  23
   6  -6  -8 1550.30 263.716  22
  -6   6  -8 2541.59 273.544  14
  -6   6  -9 4178.79 373.473  23
   6  -6  -9 3539.98 320.349  22
  -6   6  -9 3429.39 277.462  14
  -6   6 -10 3303.54 299.619  23
   6  -6 -10 3159.75 268.180  22
   6  -6 -10 2862.39 218.348  17
  -6   6 -10 2866.40 217.380  14
  -6  -7  -9 3128.32 279.360  13
   6   7  -9 2787.20 255.703  22
  -6  -7  -9 2786.21 263.913  10
  -6  -7  -8 1196.39 216.565  13
   6   7  -8 1479.09 232.214  22
   6   7  -8 1283.01 204.513  21
  -6  -7  -8 1457.50 242.974  10
  -6  -7  -7 4917.70 398.015  13
   6   7  -7 4775.26 392.117  22
  -6  -7  -7 5232.30 436.587  10
   6   7  -7 4787.61 378.887  21
  -6  -7  -6 1016.92 247.654  13
   6   7  -6 632.039 203.740  22
   6   7  -6 857.646 219.768  21
  -6  -7  -6 929.696 257.801  10
  -6   7   5 6499.68 399.788  26
   6   7  -5 6861.19 486.162  22
  -6  -7  -5 7465.45 559.610  10
   6   7  -5 7009.09 502.287  21
  -6   7   4 14756.6 642.391  26
  -6  -7  -4 14489.1 782.622  10
   6   7  -4 14719.0 715.246  21
   6   7  -4 15313.7 654.679  16
  -6   7   3 49627.2 1213.37  26
  -6  -7  -3 49590.0 1423.50  10
   6   7  -3 45140.8 1241.94  21
   6   7  -3 47662.7 1190.79  16
  -6   7   2 187.315 172.097  26
  -6  -7  -2 257.487 174.170  10
   6   7  -2 88.5885 161.348  16
  -6   7   1 2840.98 333.702  26
  -6  -7  -1 2788.78 374.595  10
   6   7  -1 3172.03 357.582  16
  -6   7   0 1102.13 227.276  26
   6  -7   0 1041.20 224.279  22
   6   7   0 1339.26 272.223  16
  -6   7  -1 2669.33 323.527  26
   6  -7  -1 3024.41 352.820  22
  -6   7  -2 288.549 153.107  14
  -6   7  -2 76.7955 143.471  26
   6  -7  -2 171.950 157.366  22
  -6   7  -3 47419.1 1169.02  26
   6  -7  -3 46293.3 1289.51  22
  -6   7  -3 47599.9 1170.12  14
  -6   7  -4 14433.1 625.385  26
   6  -7  -4 14500.1 728.843  22
  -6   7  -4 14131.5 651.583  14
   6  -7  -5 6824.06 505.082  22
  -6   7  -5 7263.63 468.319  14
  -6   7  -6 586.884 169.753  14
   6  -7  -6 700.316 213.392  22
   6  -7  -7 4734.09 398.966  22
  -6   7  -7 5056.44 363.381  14
  -6   7  -8 1207.69 195.421  14
   6  -7  -8 1601.08 240.821  22
   6  -7  -9 2819.39 260.026  22
   6  -7  -9 2544.95 201.318  17
  -6   7  -9 2648.76 224.746  14
  -6  -8  -8 2804.99 248.594  13
   6   8  -8 2797.46 239.079  22
  -6  -8  -8 3459.62 281.319  10
   6   8  -8 3041.30 254.425  21
  -6  -8  -7 11284.7 509.721  13
   6   8  -7 10682.1 490.125  22
  -6  -8  -7 10741.9 537.675  10
   6   8  -7 9979.22 481.695  21
  -6  -8  -6 7440.83 442.168  13
   6   8  -6 7743.32 449.118  22
  -6  -8  -6 8556.63 522.823  10
   6   8  -6 7543.22 458.800  21
   6   8  -5 4616.66 358.724  22
  -6  -8  -5 4267.08 396.879  10
   6   8  -5 4420.97 376.262  21
  -6   8   4 3808.99 317.916  26
  -6  -8  -4 4045.10 411.710  10
   6   8  -4 4005.03 372.696  21
  -6   8   3 1710.39 244.776  26
   6   8  -3 2238.84 299.419  21
  -6  -8  -3 1729.43 283.714  10
   6   8  -3 2202.86 264.168  16
  -6   8   2 6221.22 432.554  26
  -6  -8  -2 5863.71 474.543  10
   6   8  -2 6131.84 425.129  16
  -6   8   1 10198.4 555.128  26
  -6  -8  -1 10561.9 605.157  10
   6   8  -1 10496.4 569.164  16
  -6   8   0 10156.0 558.900  26
   6   8   0 9346.38 556.958  16
  -6   8  -1 10000.9 548.367  26
   6   8   1 9970.59 572.998  16
  -6   8  -2 6042.57 428.423  26
   6  -8  -2 6061.82 466.226  22
  -6   8  -2 5621.62 379.001  14
  -6   8  -3 2218.18 267.147  14
  -6   8  -3 2063.83 258.537  26
   6  -8  -3 2502.73 317.890  22
  -6   8  -4 4474.92 336.170  26
   6  -8  -4 3928.90 383.244  22
  -6   8  -4 4344.17 350.514  14
   6  -8  -5 4594.49 404.455  22
  -6   8  -5 4484.22 343.602  14
   6  -8  -6 7340.13 460.838  22
  -6   8  -6 7310.84 414.143  14
   6  -8  -7 10739.3 514.261  22
  -6   8  -7 10824.7 466.817  14
   6  -8  -8 2973.39 258.795  22
   6  -8  -8 3177.55 238.832  18
  -6   8  -8 3085.43 241.756  14
   6   9  -6 1076.93 175.111  22
   6   9  -6 1009.46 177.335  21
  -6  -9  -6 1049.07 198.816  10
   6   9  -5 1521.20 222.011  21
  -6  -9  -5 1696.13 242.790  10
  -6   9   4 2904.76 247.841  26
   6   9  -4 2751.28 292.225  21
  -6  -9  -4 2770.85 307.388  10
  -6   9   3 3388.55 291.925  26
  -6  -9  -3 3442.68 341.469  10
   6   9  -3 3637.52 339.470  21
  -6   9   2 7727.85 437.697  26
  -6  -9  -2 7829.70 489.651  10
   6   9  -2 7807.57 487.950  21
   6   9  -2 8617.80 438.961  16
  -6   9   1 4782.61 359.802  26
   6   9  -1 4824.47 349.330  16
  -6   9   0 1454.72 223.696  26
   6   9   0 1734.80 245.256  16
  -6   9  -1 4877.57 364.031  26
   6   9   1 5210.97 380.843  16
  -6   9  -2 7944.81 442.760  26
   6  -9  -2 7673.93 399.104  18
   6   9   2 7831.15 460.580  16
   6  -9  -2 7215.33 440.717  15
  -6   9  -3 3194.99 287.351  26
   6  -9  -3 3122.50 270.035  18
  -6   9  -3 3260.81 277.036  14
  -6   9  -4 2450.91 237.155  26
   6  -9  -4 2527.69 251.078  18
  -6   9  -4 2713.25 254.729  14
  -6   9  -5 1623.32 199.237  14
   6  -9  -5 1789.63 215.177  18
  -6   9  -6 985.356 157.678  14
   6  -9  -6 987.488 157.593  18
  -6 -10  -4 3435.15 273.186  10
   6  10  -4 3190.01 263.747  21
  -6  10   3 2636.64 221.930  26
   6  10  -3 3206.64 278.828  21
  -6 -10  -3 2388.23 245.643  10
  -6  10   2 9134.56 414.262  26
   6  10  -2 8535.07 447.214  21
  -6  10   1 373.711 149.452  26
   6  10  -1 304.397 135.238  21
  -6  10   0 58.5643 116.518  26
   6  10   0 309.062 111.075  16
  -6  10  -1 350.917 138.657  26
   6  10   1 325.576 134.232  16
   6 -10  -1 208.306 127.164  15
  -6  10  -2 8552.46 409.228  26
   6 -10  -2 7838.11 399.528  15
  -6  10  -3 2507.05 220.743  26
   6 -10  -3 2684.46 217.715  18
   6  10   3 3274.77 261.602  16
  -6  10  -4 2742.30 212.290  26
   6 -10  -4 3201.53 230.223  18
   6  10   4 3407.67 257.871  16
  -6  10  -4 3288.20 222.567  14
  -7   0   0 20.5695 216.133   7
  -7   0   0-477.177 194.853  10
   7   0   0-411.502 195.480   6
   7   0   0-96.8770 128.520  16
  -7   0  -1 481.618 236.981   7
  -7   0   1-76.6052 326.380   7
   7   0  -1 129.294 170.681  11
  -7   0   1 255.388 194.030  10
  -7   0  -1 336.357 206.517  10
   7   0  -1-510.790 225.010   6
   7   0  -1-5.92811 133.527  16
  -7   0  -2 60782.7 1985.69   7
  -7   0   2 61345.2 1994.53   7
   7   0  -2 60140.8 1363.01  11
  -7   0   2 54881.3 1424.07  10
  -7   0  -2 58587.1 1531.04  10
   7   0  -2 58528.8 1304.75  16
   7   0  -2 58970.7 1786.14   8
  -7   0  -3 65771.6 2061.98   7
  -7   0   3 64500.7 2033.84   7
   7   0  -3 67419.5 1429.47  11
  -7   0   3 59926.7 1444.98  10
  -7   0  -3 67671.8 1635.35  10
   7   0  -3 64066.3 1384.71  16
   7   0  -3 63306.4 1900.47   8
  -7   0  -4 1936.87 383.778   7
   7   0  -4 1768.40 270.923  11
   7   0  -4 1491.23 266.314  22
  -7   0  -4 1088.32 277.042  10
   7   0  -4 1370.74 245.867  16
   7   0  -5 25932.7 856.346  11
   7   0  -5 27161.2 941.295  22
  -7   0  -5 25538.7 998.324  10
   7   0  -5 26488.2 905.502  16
  -7   0  -6 3293.79 344.797  14
   7   0  -6 2924.27 333.741  22
  -7   0  -6 3283.19 370.758  10
   7   0  -6 3086.00 326.441  16
  -7   0  -7 4675.03 388.241  14
   7   0  -7 4435.93 407.436  22
   7   0  -7 4564.55 384.368  16
  -7   0  -8 1577.39 223.248  14
  -7   0  -8 1419.35 238.019  12
   7   0  -8 1511.27 254.288  22
   7   0  -8 1505.33 229.634  16
  -7   0  -9 30081.2 852.881  12
   7   0  -9 29325.5 897.007  22
  -7   0 -10 3499.24 287.704  12
   7   0 -10 3768.84 318.264  22
  -7  -1 -10 3711.88 295.423  12
   7   1 -10 3192.35 295.621  22
  -7  -1  -9 5151.73 381.102  12
   7   1  -9 4689.94 381.127  22
   7   1  -9 5288.94 363.265  16
  -7  -1  -8 3573.96 310.889  14
   7   1  -8 3232.29 340.164  22
   7   1  -8 3725.93 333.208  16
  -7  -1  -7 5555.84 411.364  14
  -7  -1  -7 6114.65 468.751  13
   7   1  -7 6066.29 462.494  22
  -7  -1  -7 6928.17 498.390  10
   7   1  -7 5782.76 426.790  16
  -7  -1  -6-43.8809 116.874  13
   7   1  -6 328.391 172.469  22
  -7  -1  -6 299.854 209.962  10
   7   1  -6 47.8517 158.529  16
   7   1  -5 8544.63 495.756  11
   7   1  -5 8387.79 534.872  22
  -7  -1  -5 8134.40 586.668  10
   7   1  -5 9374.12 554.330  16
   7   1  -4 42717.2 1113.81  11
  -7  -1  -4 43980.2 1340.31  10
   7   1  -4 43887.3 1171.85  16
  -7  -1  -3 10506.7 854.589   7
  -7   1   3 8788.68 756.732   7
   7   1  -3 9803.51 561.143  11
  -7  -1  -3 11012.0 684.789  10
   7   1  -3 9564.64 561.123  16
   7   1  -3 9368.02 769.728   8
  -7  -1  -2 803.786 301.757   7
  -7   1   2 335.434 254.711   7
   7   1  -2 755.486 207.570  11
  -7   1   2 282.437 189.288  10
  -7  -1  -2 887.548 241.747  10
   7   1  -2 1396.68 315.807   6
   7   1  -2 520.504 179.106  16
   7   1  -2 788.535 290.392   8
  -7   1   1 12913.2 910.355   7
  -7  -1  -1 11698.5 911.528   7
   7  -1   1 12576.3 637.339  11
  -7   1   1 11267.0 668.969  10
  -7  -1  -1 10727.5 669.191  10
   7   1  -1 13047.6 904.907   6
   7   1  -1 11343.2 594.487  16
  -7   1   0 12832.6 921.249   7
  -7  -1   0 13310.5 960.262   7
   7  -1   0 13459.6 660.556  11
  -7   1   0 12459.6 712.279  10
  -7  -1   0 13253.8 738.637  10
   7   1   0 13614.1 924.951   6
   7   1   0 12406.7 610.544  16
  -7   1  -1 13391.7 926.813   7
  -7  -1   1 11426.4 905.624   7
   7  -1  -1 11504.7 606.093  11
  -7   1  -1 11762.2 691.713  10
  -7  -1   1 11237.6 670.340  10
   7  -1  -1 11677.5 561.656  16
   7   1   1 11355.9 581.168  16
  -7   1  -2 570.182 256.847   7
   7  -1  -2 675.558 203.235  11
  -7  -1   2 1103.53 322.604   7
  -7  -1   2 283.208 170.357  10
  -7   1  -2 534.319 213.971  10
   7  -1  -2 807.088 189.573  16
  -7   1  -3 9155.99 786.395   7
  -7  -1   3 9190.33 813.669   7
   7  -1  -3 10223.7 570.818  11
  -7   1  -3 8941.28 604.915  10
   7  -1  -3 9934.37 547.259  16
   7  -1  -3 10541.3 762.605   8
   7  -1  -4 41072.8 1100.80  11
   7  -1  -4 43345.7 1177.47  22
  -7   1  -4 42020.0 1268.34  10
   7  -1  -4 43344.3 1126.95  16
  -7   1  -5 9168.52 561.850  14
   7  -1  -5 9738.58 579.659  22
  -7   1  -5 8423.20 577.800  10
   7  -1  -5 8437.59 512.958  16
  -7   1  -6 135.504 138.880  14
   7  -1  -6-5.17658 152.586  22
  -7   1  -6 98.5611 159.938  10
   7  -1  -6 233.937 166.639  16
  -7   1  -7 6119.84 434.264  14
   7  -1  -7 6285.25 472.030  22
   7  -1  -7 5607.73 411.228  16
  -7   1  -8 3971.41 332.225  14
   7  -1  -8 3954.73 368.670  22
   7  -1  -8 3329.25 319.639  16
  -7   1  -9 5264.79 336.353  14
   7  -1  -9 5395.82 404.357  22
  -7   1 -10 3010.04 308.586  23
   7  -1 -10 3629.68 311.625  22
  -7  -2 -10 6014.55 370.693  12
   7   2 -10 6175.14 379.293  22
  -7  -2  -9 4790.48 370.937  12
   7   2  -9 5220.43 390.968  22
   7   2  -9 4757.21 337.302  16
  -7  -2  -8 4886.93 406.117  13
   7   2  -8 4492.12 392.942  22
   7   2  -8 4508.28 354.831  16
  -7  -2  -7 10292.6 541.847  14
  -7  -2  -7 10777.2 601.869  13
   7   2  -7 11042.9 599.259  22
  -7  -2  -7 10639.9 612.718  10
   7   2  -7 11580.5 582.325  16
   7   2  -6 18797.3 785.780  22
  -7  -2  -6 17642.3 826.734  10
   7   2  -6 18156.7 751.303  16
   7   2  -5 14324.6 690.981  22
   7   2  -5 13825.9 668.498  16
   7   2  -4 38989.4 1048.06  11
  -7  -2  -4 38466.4 1255.95  10
   7   2  -4 39758.7 1128.71  16
  -7  -2  -3 53731.5 1884.08   7
   7   2  -3 53838.9 1267.82  11
   7  -2   3 55934.0 1251.21  11
   7   2  -3 54826.8 1910.21   6
  -7  -2  -3 57697.6 1543.89  10
  -7   2   3 59688.0 2039.08   4
   7   2  -3 55896.4 1333.36  16
  -7   2   2 8520.13 717.776   7
  -7  -2  -2 8249.58 773.973   7
   7  -2   2 7618.27 490.463  11
   7   2  -2 8451.72 540.828  11
   7   2  -2 8188.61 755.362   6
  -7  -2  -2 9170.84 639.116  10
  -7   2   2 8750.98 795.312   4
   7   2  -2 9206.17 552.824  16
  -7   2   1 9001.26 746.150   7
  -7  -2  -1 8884.88 803.334   7
   7  -2   1 8834.98 526.250  11
  -7  -2  -1 9283.03 635.554  10
   7   2  -1 9278.64 779.119   6
   7   2  -1 8899.86 537.429  16
  -7   2   0 3424.43 467.877   7
   7  -2   0 2810.74 316.277  11
  -7  -2   0 2505.04 495.063   7
  -7   2   0 1887.01 311.745  10
  -7  -2   0 3053.88 389.137  10
   7   2   0 3002.19 451.489   6
   7   2   0 3023.34 332.448  16
  -7   2  -1 9372.44 779.389   7
  -7  -2   1 8748.93 806.411   7
   7  -2  -1 9058.27 537.172  11
  -7   2  -1 8409.64 583.534  10
  -7  -2   1 10562.0 654.097  10
   7   2   1 7774.69 686.438   6
   7   2   1 8674.63 529.199  16
  -7   2  -2 9453.78 791.876   7
  -7  -2   2 8871.40 800.616   7
   7  -2  -2 8471.53 520.972  11
  -7   2  -2 8057.63 569.503  10
  -7  -2   2 7863.50 548.241  10
   7  -2  -2 9034.15 499.973  16
   7   2   2 8539.28 515.089  16
  -7   2  -3 53846.3 1316.94  14
  -7   2  -3 54772.3 1871.50   7
   7  -2  -3 55023.7 1279.62  11
  -7   2  -3 50073.6 1373.91  10
   7  -2  -3 54102.4 1213.37  16
  -7   2  -4 38089.3 1106.31  14
   7  -2  -4 38649.4 1120.53  22
  -7   2  -4 35724.2 1148.37  10
   7  -2  -4 38158.9 1033.98  16
  -7   2  -5 13164.1 652.609  14
   7  -2  -5 12194.4 644.947  22
  -7   2  -5 12948.8 681.168  10
   7  -2  -5 13017.1 624.122  16
  -7   2  -6 17617.1 735.878  14
  -7   2  -6 16245.9 787.285  23
   7  -2  -6 18212.1 782.831  22
   7  -2  -6 16807.3 692.321  16
  -7   2  -7 10798.3 557.528  14
  -7   2  -7 9105.00 601.378  23
   7  -2  -7 10410.1 590.522  22
   7  -2  -7 11276.9 562.008  16
  -7   2  -8 3806.58 321.660  14
  -7   2  -8 3894.30 385.707  23
   7  -2  -8 4485.55 386.489  22
  -7   2  -9 4906.12 415.385  23
   7  -2  -9 4748.22 379.022  22
  -7   2  -9 5093.92 334.889  14
  -7   2 -10 5862.92 403.459  23
   7  -2 -10 6419.92 387.178  22
  -7  -3 -10 6345.49 374.136  12
   7   3 -10 6904.20 384.675  22
  -7  -3  -9 3701.65 322.905  13
   7   3  -9 3845.81 332.810  22
   7   3  -9 3656.28 280.729  16
  -7  -3  -8 1203.70 234.933  13
   7   3  -8 1148.58 215.489  22
  -7  -3  -8 1235.03 228.125  10
   7   3  -8 1398.93 216.784  16
   7   3  -7 3290.58 341.883  22
  -7  -3  -7 3046.26 359.641  10
   7   3  -7 2917.28 308.760  16
   7   3  -6 4985.43 415.312  22
  -7  -3  -6 4758.02 453.110  10
   7   3  -6 5444.70 431.168  16
   7   3  -5 28601.6 948.169  22
  -7  -3  -5 27855.5 1063.71  10
   7   3  -5 28659.1 946.144  16
  -7  -3  -4 14808.1 799.067  10
   7   3  -4 15811.4 730.681  16
   7   3  -3 17744.1 728.523  11
  -7  -3  -3 16250.0 833.770  10
   7   3  -3 18146.9 784.947  16
   7  -3   2 997.461 209.869  11
  -7  -3  -2 489.341 311.855   7
  -7  -3  -2 662.528 226.830  10
   7   3  -2 1159.89 295.644   6
   7   3  -2 1087.27 253.364  16
  -7   3   2 1581.04 383.871   4
  -7   3   1 2944.93 425.940   7
   7  -3   1 2157.01 276.770  11
  -7  -3  -1 1229.25 352.414   7
  -7  -3  -1 2229.74 352.842  10
   7   3  -1 888.711 273.003   6
   7   3  -1 2336.09 309.862  16
  -7   3   0 3406.44 322.113  14
   7  -3   0 3405.01 341.109  11
  -7   3   0 3455.33 446.866   7
  -7  -3   0 3432.48 564.659   7
  -7  -3   0 3846.10 410.172  10
   7   3   0 3291.10 485.954   6
   7   3   0 3663.40 381.945  16
  -7   3  -1 1954.94 259.066  14
  -7   3  -1 1810.35 330.624   7
   7  -3  -1 1575.67 254.883  11
  -7  -3   1 2430.03 494.414   7
  -7  -3   1 2423.49 344.194  10
   7   3   1 1879.14 366.244   6
   7   3   1 2517.67 322.115  16
  -7   3  -2 823.742 204.719  14
  -7   3  -2 633.690 273.648   7
   7  -3  -2 1138.75 238.679  11
   7   3   2 1323.39 244.339  16
  -7   3  -3 17209.3 732.003  14
   7  -3  -3 17216.2 745.127  22
   7  -3  -3 16884.8 664.742  16
   7   3   3 18180.0 754.499  16
  -7   3  -4 15927.3 709.924  14
   7  -3  -4 15892.4 730.381  22
   7  -3  -4 15487.1 647.066  16
   7   3   4 17403.7 720.753  16
  -7   3  -5 26279.2 900.502  14
  -7   3  -5 27641.3 984.178  23
   7  -3  -5 26885.6 944.686  22
   7  -3  -5 27052.2 854.863  16
  -7   3  -6 4927.45 398.216  14
  -7   3  -6 5710.88 482.237  23
   7  -3  -6 5197.06 433.695  22
   7  -3  -6 4600.88 366.579  16
  -7   3  -7 3233.87 320.643  14
  -7   3  -7 3174.16 364.806  23
   7  -3  -7 4082.27 386.558  22
  -7   3  -8 1028.76 195.431  14
  -7   3  -8 1457.78 263.563  23
   7  -3  -8 1300.09 234.694  22
  -7   3  -9 4212.02 372.151  23
   7  -3  -9 3736.05 328.986  22
  -7   3  -9 3851.86 294.094  14
  -7   3 -10 6365.64 391.585  23
   7  -3 -10 6411.87 373.509  22
  -7  -4  -9 8009.71 445.059  13
   7   4  -9 7766.17 437.199  22
  -7  -4  -8 1332.51 232.255  13
   7   4  -8 1430.98 243.842  22
  -7  -4  -8 1549.49 241.667  10
   7   4  -8 1609.44 215.931  16
  -7  -4  -7 3176.48 344.039  13
   7   4  -7 2856.37 322.064  22
  -7  -4  -7 3111.40 356.665  10
   7   4  -7 2660.81 288.464  16
   7   4  -6 964.667 213.020  22
  -7  -4  -6 604.800 214.638  10
   7   4  -6 887.806 213.836  16
   7   4  -5 8452.27 523.297  22
  -7  -4  -5 8022.14 586.140  10
   7   4  -5 6983.23 482.510  16
  -7  -4  -4 41492.5 1305.41  10
   7   4  -4 43740.5 1181.76  16
  -7  -4  -3 10504.1 677.003  10
   7   4  -3 11753.9 639.337  16
  -7  -4  -2 22981.1 980.099  10
   7   4  -2 23524.8 895.427  16
   7  -4   1 5010.71 378.502  11
  -7  -4  -1 4960.40 485.339  10
   7   4  -1 4502.67 423.257  16
   7  -4   0 8820.93 501.415  11
  -7  -4   0 9971.39 649.922  10
   7   4   0 9861.49 601.913  16
  -7   4  -1 4913.20 374.881  14
  -7  -4   1 4120.29 428.580  10
   7   4   1 4310.58 408.821  16
  -7   4  -2 22737.0 814.066  14
   7   4   2 24153.9 900.074  16
  -7   4  -3 11152.8 584.437  14
   7  -4  -3 10094.9 583.841  22
   7   4   3 10424.0 597.825  16
  -7   4  -4 43094.8 1129.83  14
   7  -4  -4 42470.2 1188.69  22
   7   4   4 42259.7 1145.96  16
  -7   4  -5 7486.23 476.866  14
  -7   4  -5 7828.07 535.264  23
   7  -4  -5 8078.69 532.865  22
   7   4   5 6883.55 463.510  16
  -7   4  -6 649.694 190.380  14
  -7   4  -6 986.251 246.250  23
   7  -4  -6 485.899 196.697  22
  -7   4  -7 2681.46 284.048  14
  -7   4  -7 3623.49 379.298  23
   7  -4  -7 3143.98 338.794  22
  -7   4  -8 1252.78 205.946  14
  -7   4  -8 1103.32 239.048  23
   7  -4  -8 1452.31 246.646  22
  -7   4  -9 9018.68 489.775  23
   7  -4  -9 7861.69 440.918  22
  -7   4  -9 7894.32 392.247  14
  -7  -5  -9 6304.77 361.103  13
   7   5  -9 6590.31 374.054  22
  -7  -5  -9 6142.56 345.992  10
  -7  -5  -8 4544.73 353.346  13
   7   5  -8 3593.55 316.691  22
  -7  -5  -8 4348.12 352.569  10
  -7  -5  -7 1484.88 239.671  13
   7   5  -7 1752.02 258.332  22
  -7  -5  -7 1152.96 243.218  10
   7   5  -7 1480.49 201.822  16
   7   5  -6 9548.03 537.174  22
  -7  -5  -6 8993.02 583.752  10
   7   5  -6 8367.13 468.904  16
  -7   5   5 2644.76 283.071  26
  -7  -5  -5 2988.39 382.133  10
   7   5  -5 3253.08 329.461  16
  -7  -5  -4 10846.3 678.917  10
   7   5  -4 11018.0 596.381  16
  -7  -5  -3 974.989 244.822  10
   7   5  -3 812.602 214.610  16
  -7  -5  -2 8303.27 600.361  10
   7   5  -2 8125.10 548.455  16
  -7  -5  -1 4019.61 433.120  10
   7   5  -1 4401.89 422.762  16
  -7  -5   0 881.936 238.422  10
   7   5   0 430.626 215.714  16
  -7   5  -1 3642.75 322.179  14
   7   5   1 3653.96 388.851  16
  -7   5  -2 7561.10 469.921  14
   7  -5  -2 8053.14 519.939  22
   7   5   2 7350.97 521.334  16
  -7   5  -3 1403.18 239.775  14
  -7   5  -3 944.314 218.450  26
   7  -5  -3 1126.87 260.056  22
   7   5   3 1072.81 240.386  16
  -7   5  -4 10301.8 552.699  14
  -7   5  -4 11609.1 556.112  26
   7  -5  -4 10599.2 605.834  22
   7   5   4 10527.1 595.159  16
  -7   5  -5 3186.52 318.411  14
  -7   5  -5 4023.81 391.851  23
   7  -5  -5 3275.64 357.710  22
   7   5   5 3955.86 375.107  16
  -7   5  -6 10150.3 582.029  23
   7  -5  -6 8334.18 526.170  22
   7   5   6 9116.67 505.539  16
  -7   5  -6 8739.02 488.060  14
  -7   5  -7 1611.98 226.418  14
  -7   5  -7 1871.07 283.004  23
   7  -5  -7 1746.76 269.520  22
  -7   5  -8 3878.68 347.327  23
   7  -5  -8 3425.54 321.168  22
  -7   5  -8 4240.61 312.881  14
  -7   5  -9 6926.08 401.184  23
   7  -5  -9 6224.03 370.022  22
  -7   5  -9 6524.16 326.894  14
  -7  -6  -8 20001.0 605.076  13
   7   6  -8 20716.2 627.192  22
  -7  -6  -8 20111.1 667.406  10
   7   6  -7-17.1276 145.168  22
  -7  -6  -7 146.775 158.103  10
   7   6  -6 15798.7 634.556  22
  -7  -6  -6 15351.5 722.446  10
   7   6  -6 16014.9 571.353  16
  -7   6   5 7358.20 422.299  26
  -7  -6  -5 8010.23 558.365  10
   7   6  -5 8026.93 454.039  16
  -7   6   4 6282.60 411.415  26
  -7  -6  -4 6139.86 516.764  10
   7   6  -4 6744.44 445.611  16
  -7   6   3 3542.20 335.489  26
  -7  -6  -3 2996.83 384.299  10
   7   6  -3 3500.97 345.864  16
  -7   6   2 9561.54 535.608  26
  -7  -6  -2 10197.6 649.862  10
   7   6  -2 11162.6 605.863  16
  -7   6   1 1831.78 265.768  26
  -7  -6  -1 1911.80 310.763  10
   7   6  -1 2213.14 316.575  16
  -7   6   0 4414.30 388.717  26
  -7  -6   0 3770.56 386.526  10
   7   6   0 4394.12 420.025  16
  -7   6  -1 1618.50 255.878  26
   7   6   1 1947.54 308.055  16
  -7   6  -2 10198.1 554.960  26
   7  -6  -2 10385.6 576.503  22
   7   6   2 10323.0 603.125  16
  -7   6  -2 10145.6 517.333  14
  -7   6  -3 3486.79 331.125  26
   7  -6  -3 3028.61 345.692  22
   7   6   3 2658.55 325.133  16
  -7   6  -3 2794.67 294.323  14
  -7   6  -4 5666.87 378.434  26
   7  -6  -4 5655.93 444.394  22
   7   6   4 5875.40 446.217  16
  -7   6  -4 5318.96 391.714  14
   7  -6  -5 8067.94 510.051  22
   7   6   5 8445.63 507.679  16
  -7   6  -5 8286.78 474.226  14
   7  -6  -6 16097.2 682.965  22
   7   6   6 16103.3 640.503  16
  -7   6  -6 15615.1 615.607  14
  -7   6  -7 252.027 132.115  14
   7  -6  -7-6.58184 133.040  22
   7   6   7 265.616 150.544  16
   7  -6  -8 19755.9 650.361  22
  -7   6  -8 18550.5 565.719  14
   7   7  -7 1090.17 164.745  22
  -7  -7  -7 1484.59 216.827  10
  -7  -7  -6 15345.7 647.395  10
   7   7  -6 14905.6 536.502  21
  -7   7   5 11544.8 457.605  26
  -7  -7  -5 10971.5 591.043  10
   7   7  -5 11170.7 504.706  21
   7   7  -5 11379.6 463.532  16
  -7   7   4 11935.6 519.167  26
  -7  -7  -4 13420.8 677.776  10
   7   7  -4 13540.8 584.556  21
   7   7  -4 12006.1 521.997  16
  -7   7   3 6442.38 412.017  26
  -7  -7  -3 6233.26 482.638  10
   7   7  -3 6707.26 440.890  21
   7   7  -3 6353.50 412.217  16
  -7   7   2 6612.74 436.931  26
  -7  -7  -2 6324.67 482.222  10
   7   7  -2 5836.81 420.876  21
   7   7  -2 6424.74 431.057  16
  -7   7   1 2227.16 271.774  26
  -7  -7  -1 2809.15 340.945  10
   7   7  -1 2185.42 289.348  16
  -7   7   0 2284.78 274.914  26
   7   7   0 2226.54 282.800  16
  -7   7  -1 2591.26 297.872  26
   7   7   1 2345.49 296.294  16
  -7   7  -2 6116.72 409.762  26
   7  -7  -2 6012.68 430.522  22
   7   7   2 7251.65 468.760  16
  -7   7  -2 6642.62 398.967  14
  -7   7  -3 6640.59 407.066  26
   7  -7  -3 5813.96 423.796  22
   7   7   3 6381.47 441.587  16
  -7   7  -3 6138.87 384.997  14
  -7   7  -4 12189.0 502.900  26
   7  -7  -4 12853.5 606.962  22
   7   7   4 12369.1 582.362  16
  -7   7  -4 12380.3 538.175  14
   7  -7  -5 11480.1 555.957  22
   7   7   5 11975.7 544.457  16
  -7   7  -5 11449.4 503.914  14
   7  -7  -6 12721.1 557.567  22
   7   7   6 14611.5 552.567  16
  -7   7  -6 14176.0 530.783  14
  -7   7  -7 1442.53 175.783  14
   7  -7  -7 1423.65 205.965  22
   7   7   7 1197.36 169.840  16
  -7  -8  -5 7075.72 421.950  10
   7   8  -5 6773.68 350.860  21
  -7   8   4 13500.4 478.572  26
  -7  -8  -4 13993.1 601.116  10
   7   8  -4 13288.4 525.265  21
  -7   8   3 26789.7 726.355  26
  -7  -8  -3 27059.9 843.462  10
   7   8  -3 27434.8 779.265  21
   7   8  -3 26396.0 703.653  16
  -7   8   2 5671.27 361.060  26
  -7  -8  -2 5045.71 379.956  10
   7   8  -2 4860.55 357.664  21
   7   8  -2 4579.00 330.506  16
  -7   8   1 623.404 162.510  26
   7   8  -1 514.899 171.180  21
  -7  -8  -1 255.709 145.418  10
   7   8  -1 548.719 167.763  16
  -7   8   0 4133.50 325.526  26
   7   8   0 4312.51 345.238  16
  -7   8  -1 578.198 170.904  26
   7   8   1 124.984 129.532  16
  -7   8  -2 5173.37 347.505  26
   7   8   2 5514.89 383.825  16
  -7   8  -3 26090.0 710.017  26
   7  -8  -3 27234.1 677.333  18
   7   8   3 25882.2 776.192  16
  -7   8  -3 26712.3 684.886  14
  -7   8  -4 12836.6 460.063  26
   7   8   4 13452.4 545.042  16
  -7   8  -4 13293.5 486.407  14
   7  -8  -5 6683.68 336.182  18
   7   8   5 7179.53 379.707  16
  -7   8  -5 6963.31 346.878  14
  -7   9   3 7268.62 333.848  26
  -7  -9  -3 7187.96 368.843  10
   7   9  -3 7533.27 368.223  21
  -7   9   2 3852.65 264.299  26
   7   9  -2 2944.55 253.050  21
  -7  -9  -2 2907.59 248.802  10
   7   9  -2 3500.39 243.818  16
  -7   9   1 5662.24 328.403  26
   7   9  -1 5381.17 333.003  21
   7   9  -1 5755.91 316.209  16
  -7   9   0 1974.26 211.749  26
   7   9   0 1719.89 208.797  21
   7   9   0 1891.88 212.823  16
  -7   9  -1 5246.53 319.183  26
   7   9   1 5199.10 322.127  16
  -7   9  -2 3151.72 245.800  26
   7   9   2 3675.70 272.804  16
  -7   9  -3 7118.21 326.791  26
   7   9   3 8034.96 379.136  16
   8   0   0 13774.6 663.606  11
  -8   0   0 14070.6 744.165  10
   8   0  -1 192.709 181.931  11
   8   0   1 88.7716 155.796  11
  -8   0   1-56.6405 146.932  10
  -8   0  -1 55.6521 179.306  10
   8   0  -1-478.766 169.779  16
   8   0  -2-173.893 178.230  11
   8   0   2-150.146 170.910  11
  -8   0  -2-37.7791 183.211  10
   8   0  -2 51.4737 143.211  16
   8   0  -3 20770.0 774.374  11
   8   0   3 22055.7 809.890  11
  -8   0  -3 20269.5 879.314  10
   8   0  -3 21335.8 769.447  16
  -8   0  -4 762.259 206.321  14
   8   0  -4 440.088 173.293  11
  -8   0  -4 334.337 195.856  10
   8   0  -4 452.431 170.731  16
  -8   0  -5 1428.07 233.826  14
   8   0  -5 1226.47 226.309  22
  -8   0  -5 1264.72 246.019  10
   8   0  -5 1227.17 226.790  16
  -8   0  -6 6711.28 425.907  14
   8   0   6 6202.45 375.589  11
   8   0  -6 6648.76 427.112  22
  -8   0  -6 6006.29 435.558  10
   8   0  -6 6125.87 404.743  16
  -8   0  -7 3384.82 287.942  14
   8   0  -7 3581.66 313.660  22
   8   0  -7 3358.18 295.675  16
  -8   0  -8 1672.74 190.505  14
  -8   0  -8 1399.69 211.419  23
   8   0  -8 1682.72 225.310  22
   8   0  -8 1721.57 209.218  16
  -8  -1  -8 9045.48 390.426  14
   8   1  -8 9307.76 452.348  22
   8   1  -8 8747.48 413.597  16
  -8  -1  -7 7402.65 407.760  14
   8   1  -7 7808.89 448.186  22
  -8  -1  -7 6754.54 424.137  10
   8   1  -7 8439.61 440.315  16
  -8  -1  -6 1014.18 219.387  14
   8   1  -6 929.585 204.895  22
  -8  -1  -6 660.130 191.788  10
   8   1  -6 981.507 204.989  16
  -8  -1  -5 234.912 153.110  10
   8   1  -5 288.896 173.612  16
   8   1  -4 18226.1 695.121  11
   8  -1   4 19261.3 699.584  11
  -8  -1  -4 19491.6 852.098  10
   8   1  -4 19615.9 741.781  16
   8   1  -3 4386.44 369.557  11
   8  -1   3 3985.73 352.738  11
  -8  -1  -3 4156.41 431.809  10
   8   1  -3 4780.16 390.607  16
   8   1  -2 872.898 237.068  11
   8  -1   2 365.481 168.854  11
  -8  -1  -2 373.916 201.132  10
   8   1  -2 745.807 194.833  16
   8  -1   1 21058.0 792.021  11
   8   1  -1 21221.0 811.964  11
  -8  -1  -1 20057.3 891.248  10
   8   1  -1 22384.1 798.224  16
   8  -1   0 11095.7 586.876  11
   8   1   0 12208.8 634.563  11
  -8   1   0 9582.66 614.778  10
  -8  -1   0 10406.5 645.878  10
   8   1   0 11594.7 571.312  16
   8  -1  -1 21149.8 799.317  11
  -8   1  -1 19589.0 866.976  10
  -8  -1   1 19989.5 862.868  10
   8   1   1 22121.3 758.122  16
   8  -1  -2 707.752 190.102  11
  -8  -1   2 313.179 175.329  10
  -8   1  -2 578.698 214.250  10
   8  -1  -2 684.560 178.936  16
  -8   1  -3 4633.67 397.843  14
   8  -1  -3 3820.83 356.608  11
  -8   1  -3 3736.34 400.779  10
   8  -1  -3 4158.72 344.033  16
  -8   1  -4 19527.3 764.011  14
  -8   1  -4 18287.3 796.522  10
   8  -1  -4 19264.0 710.747  16
  -8   1  -5 480.901 172.210  14
   8  -1  -5 358.321 152.405  22
  -8   1  -5 426.716 180.868  10
   8  -1  -5 585.739 187.285  16
  -8   1  -6 976.299 196.436  14
   8  -1  -6 1089.14 207.345  22
   8  -1  -6 902.861 181.565  16
  -8   1  -7 7120.65 403.163  14
   8  -1  -7 7481.59 442.666  22
   8  -1  -7 7286.06 409.899  16
  -8   1  -8 8456.56 392.199  14
  -8   1  -8 9416.69 459.554  23
   8  -1  -8 9317.94 453.111  22
  -8  -2  -8 5756.78 330.938  12
   8   2  -8 5792.84 352.556  22
   8   2  -8 5607.02 329.002  16
  -8  -2  -7 1228.43 184.207  14
   8   2  -7 1235.34 203.475  22
  -8  -2  -7 914.878 192.083  10
   8   2  -7 1458.20 210.345  16
  -8  -2  -6 22327.9 744.654  14
   8   2  -6 23428.3 750.315  22
  -8  -2  -6 23476.9 848.205  10
   8   2  -6 24372.8 772.714  16
  -8  -2  -5 3822.38 386.215  10
   8   2  -5 3563.89 331.229  16
   8   2  -4 33595.7 904.363  11
   8  -2   4 34113.9 874.022  11
  -8  -2  -4 34501.0 1125.13  10
   8   2  -4 33454.2 967.855  16
   8   2  -3 8235.84 488.750  11
   8  -2   3 8315.96 471.917  11
  -8  -2  -3 7764.82 566.884  10
   8   2  -3 7744.71 492.371  16
   8  -2   2 708.931 178.095  11
   8   2  -2 676.783 211.149  11
  -8  -2  -2 556.571 211.613  10
   8   2  -2 607.251 191.052  16
   8  -2   1 5435.21 408.773  11
   8   2  -1 6263.20 462.086  11
  -8  -2  -1 6131.44 514.756  10
   8   2  -1 5850.52 430.867  16
  -8   2   0 5098.64 378.694  14
   8  -2   0 4937.16 395.114  11
  -8  -2   0 4482.41 438.638  10
   8   2   0 4983.26 399.548  16
  -8   2  -1 5760.52 413.326  14
   8  -2  -1 5487.12 419.787  11
  -8  -2   1 5787.86 472.500  10
   8   2   1 5947.64 422.986  16
  -8   2  -2 505.146 171.007  14
   8  -2  -2 494.724 172.810  11
  -8  -2   2 434.880 184.113  10
   8   2   2 792.698 187.053  16
  -8   2  -3 8183.13 497.408  14
   8  -2  -3 8870.81 465.353  16
  -8   2  -4 34536.9 983.127  14
   8  -2  -4 32956.5 882.252  16
  -8   2  -5 3413.59 326.519  14
   8  -2  -5 3721.38 338.346  22
   8  -2  -5 3415.53 304.661  16
  -8   2  -6 23154.0 750.566  14
   8  -2  -6 23955.0 790.579  22
   8  -2  -6 23421.4 719.196  16
  -8   2  -7 1336.56 197.934  14
   8  -2  -7 1304.27 223.046  22
  -8   2  -8 5790.23 359.524  23
   8  -2  -8 5905.80 365.018  22
  -8   2  -8 5695.97 320.956  14
  -8  -3  -8 9292.57 418.650  12
   8   3  -8 9340.00 417.027  22
  -8  -3  -8 9680.01 427.719  10
   8   3  -8 9456.51 390.929  16
  -8  -3  -7 3203.62 256.154  14
   8   3  -7 3585.80 295.235  22
  -8  -3  -7 3167.08 303.450  10
   8   3  -7 3098.57 271.995  16
  -8  -3  -6 6359.86 448.178  10
   8   3  -6 6407.00 402.771  16
  -8  -3  -5 3401.56 365.795  10
   8   3  -5 3387.36 319.418  16
  -8  -3  -4 8746.31 578.019  10
   8   3  -4 8995.07 509.116  16
   8  -3   3 2292.17 248.487  11
   8   3  -3 1384.40 217.967  11
  -8  -3  -3 1414.14 293.235  10
   8   3  -3 1463.56 261.749  16
   8  -3   2 23480.6 751.907  11
   8   3  -2 25345.2 838.603  11
  -8  -3  -2 25034.7 973.649  10
   8   3  -2 24602.4 855.788  16
   8  -3   1 9691.96 506.380  11
   8   3  -1 10577.3 575.656  11
  -8  -3  -1 9171.09 612.950  10
   8   3  -1 9433.60 540.894  16
  -8   3   0 1801.76 238.173  14
   8  -3   0 1516.41 230.717  11
  -8  -3   0 1307.81 266.891  10
   8   3   0 2028.63 281.939  16
   8  -3  -1 9310.09 506.094  11
  -8  -3   1 9757.40 597.002  10
   8   3   1 9057.05 523.816  16
  -8   3  -2 25943.7 838.329  14
   8   3   2 24281.5 816.735  16
  -8   3  -3 2215.83 267.330  14
   8   3   3 2105.80 260.240  16
  -8   3  -4 8951.03 497.851  14
   8  -3  -4 9154.91 507.441  22
   8  -3  -4 8140.24 424.041  16
  -8   3  -5 3340.52 312.290  14
   8  -3  -5 4176.15 358.525  22
  -8   3  -6 6422.80 392.667  14
   8  -3  -6 7036.53 430.372  22
  -8   3  -7 2946.84 263.172  14
   8  -3  -7 3312.12 292.776  22
  -8   3  -8 9850.81 438.838  23
   8  -3  -8 9955.14 450.253  22
  -8   3  -8 9927.13 408.780  14
   8   4  -7 7158.80 372.863  22
  -8  -4  -7 6700.28 409.261  10
   8   4  -7 7051.99 355.535  16
  -8  -4  -6 6796.12 448.704  10
   8   4  -6 7053.17 397.837  16
  -8  -4  -5 6393.91 471.519  10
   8   4  -5 7073.59 426.585  16
  -8  -4  -4 4149.40 415.039  10
   8   4  -4 4898.07 379.957  16
  -8  -4  -3 3889.27 415.478  10
   8   4  -3 4238.08 371.318  16
   8   4  -2 8640.03 476.144  11
  -8  -4  -2 7757.69 548.612  10
   8   4  -2 9460.00 537.340  16
   8   4  -1 18418.3 719.223  11
  -8  -4  -1 17482.2 796.043  10
   8   4  -1 18296.9 739.891  16
  -8  -4   0 307.308 180.473  10
   8   4   0-45.2540 145.441  16
  -8   4  -1 17009.7 637.534  14
  -8  -4   1 16353.6 734.903  10
  -8   4  -2 8650.97 475.273  14
   8   4   2 9325.18 521.665  16
  -8   4  -3 4689.75 351.967  14
  -8   4  -3 4276.15 331.934  26
   8   4   3 5289.77 396.783  16
  -8   4  -4 4516.82 350.357  14
   8  -4  -4 4880.75 381.169  22
   8   4   4 4476.57 341.930  16
  -8   4  -5 7227.13 419.489  14
   8  -4  -5 7296.94 448.378  22
   8  -4  -6 6436.39 398.033  22
  -8   4  -6 7314.63 405.804  14
   8  -4  -7 7337.97 406.321  22
  -8   4  -7 7937.34 390.949  14
  -8  -5  -6 1659.70 247.307  10
   8   5  -6 1685.11 198.679  16
  -8   5   5 683.555 164.138  26
  -8  -5  -5 638.659 198.502  10
   8   5  -5 800.472 174.005  16
  -8   5   4 16936.3 602.740  26
  -8  -5  -4 16833.5 745.394  10
   8   5  -4 16603.9 630.471  16
  -8   5   3 613.847 160.095  26
  -8  -5  -3 551.009 208.474  10
   8   5  -3 576.513 186.923  16
  -8   5   2 5473.05 385.013  26
  -8  -5  -2 5489.40 464.314  10
   8   5  -2 5282.99 405.463  16
  -8   5   1 4469.27 355.965  26
   8   5  -1 5307.09 372.383  11
  -8  -5  -1 4831.91 433.990  10
   8   5  -1 4228.23 377.859  16
  -8   5   0 1599.13 240.655  26
  -8  -5   0 978.151 224.064  10
   8   5   0 1233.64 238.060  16
  -8   5  -1 4658.17 360.651  26
   8   5   1 4517.88 378.702  16
  -8   5  -2 5578.77 385.082  26
   8   5   2 5425.45 402.472  16
  -8   5  -2 5050.31 350.048  14
  -8   5  -3 949.408 186.470  14
  -8   5  -3 1088.37 182.025  26
   8   5   3 1110.44 228.175  16
   8  -5  -4 15598.7 617.220  22
   8   5   4 17046.8 637.805  16
  -8   5  -4 15667.0 590.060  14
  -8   5  -5 566.986 160.703  14
   8  -5  -5 748.415 174.494  22
   8   5   5 425.472 145.554  16
  -8   5  -6 1774.50 205.361  14
   8  -5  -6 1589.70 216.503  22
  -8   6   5 817.145 139.603  26
  -8  -6  -5 695.240 188.632  10
   8   6  -5 648.577 134.476  16
  -8   6   4 12190.4 473.848  26
  -8  -6  -4 11857.0 577.827  10
   8   6  -4 11677.7 480.004  16
  -8   6   3 3125.33 276.677  26
  -8  -6  -3 3261.38 328.619  10
   8   6  -3 3330.21 290.613  16
  -8   6   2 25796.2 764.493  26
  -8  -6  -2 25811.6 862.002  10
   8   6  -2 25984.7 782.768  16
  -8   6   1 197.872 137.434  26
  -8  -6  -1 232.813 159.825  10
   8   6  -1 352.755 162.158  16
  -8   6   0 15.6917 126.804  26
   8   6   0 110.281 151.540  16
  -8   6  -1 150.363 127.257  26
   8   6   1 190.340 151.425  16
  -8   6  -2 25151.0 738.110  26
   8   6   2 26693.1 809.588  16
  -8   6  -2 25776.6 692.551  14
  -8   6  -3 3115.17 265.639  26
   8   6   3 3766.51 317.272  16
  -8   6  -3 3598.58 279.451  14
   8  -6  -4 12128.1 501.510  22
   8   6   4 13224.7 527.981  16
  -8   6  -4 12669.8 494.826  14
  -8   6  -5 734.859 149.307  14
   8  -6  -5 769.922 161.181  22
   8   6   5 680.606 153.480  16
  -8   7   3 367.857 122.825  26
  -8  -7  -3 461.294 160.449  10
   8   7  -3 428.540 132.576  16
  -8   7   2 9199.10 414.783  26
  -8  -7  -2 9955.93 471.998  10
   8   7  -2 8823.92 412.328  16
  -8   7   1 6217.92 360.962  26
  -8  -7  -1 5512.39 349.389  10
   8   7  -1 6423.95 368.544  16
  -8   7   0 6928.34 381.883  26
   8   7   0 6547.08 380.910  16
  -8   7  -1 6713.51 367.774  26
   8   7   1 6314.83 372.379  16
  -8   7  -2 9034.21 401.117  26
   8   7   2 9222.46 436.446  16
  -8   7  -3 267.772 104.883  14
  -8   7  -3 231.990 101.624  26
   8   7   3 322.237 134.559  16
  -9   0   0-1.17600 123.285  14
   9   0   0-196.373 149.002  11
  -9   0   1 8132.50 421.415  14
  -9   0  -1 8704.39 465.326  14
   9   0  -1 7585.81 434.282  11
   9   0   1 7485.42 429.720  11
  -9   0  -2 5970.13 394.772  14
   9   0  -2 5223.98 361.152  11
   9   0   2 5887.93 386.714  11
   9   0  -2 5452.67 338.268  16
  -9   0  -3 239.838 137.237  14
   9   0   3 184.691 135.913  11
   9   0  -3 254.774 130.936  16
  -9   0  -4 284.122 129.861  14
   9   0   4 346.247 129.470  11
   9   0  -4 566.734 156.834  16
  -9   0  -5 2351.38 237.695  14
   9   0   5 2079.64 207.665  11
   9   0  -5 1936.94 210.489  16
  -9   0  -6 1341.09 172.925  14
   9   0  -6 1358.19 168.375  16
  -9  -1  -6 3878.79 261.737  14
   9   1  -6 4140.82 271.226  16
  -9  -1  -5 533.810 134.017  14
  -9  -1  -5 387.771 149.405  10
   9   1  -5 457.985 135.672  16
  -9  -1  -4 3771.48 306.435  14
   9  -1   4 3757.05 269.457  11
  -9  -1  -4 2987.46 303.984  10
   9   1  -4 3875.93 291.365  16
  -9  -1  -3 1698.70 230.964  14
   9   1  -3 2307.10 244.508  11
   9  -1   3 2157.37 229.360  11
  -9  -1  -3 2294.14 290.332  10
   9   1  -3 1808.03 220.076  16
   9   1  -2 21195.0 684.594  11
   9  -1   2 21614.5 674.405  11
  -9  -1  -2 19704.8 768.525  10
   9   1  -2 20378.6 650.043  16
   9  -1   1 6053.23 382.726  11
   9   1  -1 6809.44 411.702  11
  -9  -1  -1 6450.12 459.244  10
   9   1  -1 6608.22 378.009  16
  -9   1   0 13238.1 528.213  14
   9  -1   0 13026.2 551.827  11
   9   1   0 13198.2 571.002  11
   9   1   0 13788.2 521.354  16
  -9   1  -1 7281.89 415.067  14
   9  -1  -1 6842.91 403.586  11
   9   1   1 6991.60 420.747  11
  -9   1  -2 21800.0 699.262  14
   9   1   2 20684.5 693.453  11
  -9   1  -3 2498.24 259.922  14
   9   1   3 2611.35 261.696  11
   9  -1  -3 2442.62 230.740  16
  -9   1  -4 3747.84 291.796  14
   9   1   4 4306.13 311.876  11
   9  -1  -4 3984.10 277.541  16
  -9   1  -5 407.379 142.986  14
   9   1   5 279.296 118.096  11
   9  -1  -5 112.110 110.007  16
  -9   1  -6 3945.50 262.373  14
   9   1   6 4154.29 247.245  11
  -9  -2  -5 518.997 146.438  14
  -9  -2  -5 452.763 140.432  10
   9   2  -5 503.822 124.609  16
  -9  -2  -4 488.462 151.239  14
  -9  -2  -4 378.001 152.772  10
   9   2  -4 427.665 145.755  16
   9   2  -3 563.925 148.111  11
   9  -2   3 367.742 123.806  11
  -9  -2  -3 400.262 173.879  10
   9   2  -3 502.121 156.208  16
   9  -2   2 6923.02 374.802  11
   9   2  -2 7124.54 402.640  11
  -9  -2  -2 6784.37 459.400  10
   9   2  -2 7114.36 398.467  16
   9  -2   1 7424.48 402.303  11
   9   2  -1 8144.57 439.549  11
  -9  -2  -1 7841.49 494.230  10
   9   2  -1 8252.20 426.608  16
   9  -2   0 679.528 166.936  11
   9   2   0 666.642 182.606  11
  -9  -2   0 570.169 180.176  10
   9   2   0 606.708 160.309  16
  -9   2  -1 8375.70 417.225  14
   9   2   1 8677.78 463.001  11
   9   2   1 7763.44 396.342  16
  -9   2  -2 6328.83 372.768  14
   9   2   2 7181.57 420.498  11
  -9   2  -3 301.359 123.341  14
   9   2   3 657.250 163.751  11
  -9   2  -4 303.109 125.207  14
   9   2   4 505.511 163.815  11
  -9   2  -5 347.987 118.614  14
   9   2   5 463.569 135.524  11
  -9  -3  -5 2011.84 209.556  14
  -9   3   5 2122.07 188.470  26
  -9  -3  -5 2044.42 232.883  10
   9   3  -5 2317.60 219.366  16
  -9  -3  -4 845.360 183.507  10
   9   3  -4 695.769 159.158  16
   9   3  -3 6355.36 327.959  11
  -9  -3  -3 7100.05 448.950  10
   9   3  -3 6474.13 374.510  16
   9   3  -2 12969.7 498.224  11
  -9  -3  -2 11778.9 574.298  10
   9   3  -2 12910.2 523.596  16
   9   3  -1 8467.31 434.364  11
  -9  -3  -1 9136.09 516.522  10
   9   3  -1 9444.07 460.150  16
   9   3   0 1170.18 210.666  11
  -9  -3   0 1062.37 209.088  10
   9   3   0 1209.38 196.095  16
  -9   3  -1 9146.08 408.531  14
   9   3   1 9332.65 470.357  11
   9   3   1 8961.13 425.018  16
  -9   3  -2 13358.8 501.583  14
   9   3   2 12761.0 545.308  11
   9   3   2 12545.1 472.676  16
  -9   3  -3 7032.91 368.262  14
  -9   3  -3 7060.53 350.782  26
   9   3   3 7202.57 406.492  11
  -9   3  -4 858.099 160.098  14
   9   3   4 908.268 179.012  11
  -9   3  -5 1941.93 196.396  14
   9   3   5 2307.25 226.214  11
  -9   4   4 14714.8 470.568  26
  -9  -4  -4 14257.9 564.192  10
   9   4  -4 15375.7 509.567  16
  -9   4   3 708.411 140.205  26
  -9  -4  -3 661.963 181.831  10
   9   4  -3 707.909 159.342  16
  -9   4   2 2394.49 235.382  26
  -9  -4  -2 2078.26 260.304  10
   9   4  -2 2200.58 234.652  16
  -9   4   1 3046.48 265.216  26
   9   4  -1 3215.18 250.996  11
  -9  -4  -1 3127.34 300.491  10
   9   4  -1 3067.77 275.024  16
  -9   4   0 724.044 160.820  26
   9   4   0 1024.39 182.886  11
  -9  -4   0 763.366 177.388  10
   9   4   0 959.775 176.409  16
  -9   4  -1 3127.78 267.096  26
   9   4   1 3043.50 268.767  11
   9   4   1 3175.45 262.851  16
  -9   4  -2 2010.16 209.865  26
   9   4   2 2007.55 235.624  11
   9   4   2 1971.51 217.298  16
  -9   4  -2 2380.06 213.360  14
  -9   4  -3 607.985 125.765  14
  -9   4  -3 921.064 143.831  26
   9   4   3 1021.73 188.087  11
   9   4   3 581.702 129.371  16
   9   4   4 15450.8 534.747  11
  -9   4  -4 14017.3 463.291  14
  -9   5   2 8723.71 386.272  26
  -9  -5  -2 8898.27 432.713  10
   9   5  -2 9303.12 407.404  16
  -9   5   1 2174.72 215.043  26
  -9  -5  -1 2481.77 243.721  10
   9   5  -1 2388.88 229.444  16
  -9   5   0 18324.8 565.058  26
   9   5   0 16918.2 495.651  11
   9   5   0 17303.4 559.320  16
  -9   5  -1 2538.63 222.206  26
   9   5   1 2431.84 216.649  11
   9   5   1 2152.24 221.032  16
  -9   5  -2 8843.57 364.518  26
   9   5   2 9301.62 392.718  11
   9   5   2 9712.16 404.476  16
   0   0   0    0.00    0.00   0

TITL jhc1908 in P2(1)2(1)2(1)
REM P2(1)2(1)2(1) (#19 in standard setting)
CELL 1.54184   8.220382  11.253299  12.985227  90.0000  90.0000  90.0000
ZERR    4.00   0.000162   0.000251   0.000245   0.0000   0.0000   0.0000
LATT -1
SYMM -x+1/2,-y, z+1/2
SYMM -x, y+1/2,-z+1/2
SYMM  x+1/2,-y+1/2,-z
SFAC C H O
UNIT 36.00 72.00 32.00
TREF
HKLF 4
END
;
_shelx_hkl_checksum                18590
_olex2_date_sample_data_collection  2019-07-17
_olex2_date_sample_submission      2019-07-16
_olex2_exptl_crystal_mounting_method  'oil on 200 micrometre micromount'
_olex2_submission_original_sample_id  Flor-Cry-2
_olex2_submission_special_instructions  'No special instructions were received'
_oxdiff_exptl_absorpt_empirical_details
;
Empirical correction (ABSPACK) includes:
- Absorption correction using spherical harmonics
- Frame scaling
;
_oxdiff_exptl_absorpt_empirical_full_max  1.222
_oxdiff_exptl_absorpt_empirical_full_min  0.851
