# Supplementary material for: Unforeseen crystal forms of the natural osmolyte floridoside
Source: Commun Chem. 2020 Sep 11;3:128. doi: 10.1038/s42004-020-00376-z (PMC9814874; doi:10.1038/s42004-020-00376-z)
Supplement: Supplementary file 4 — Supplementary Data 2 (FII) [file 42004_2020_376_MOESM4_ESM.cif]

data_jhc1901
_audit_creation_date               2019-03-29
_audit_creation_method
;
Olex2 1.2
(compiled 2018.05.29 svn.r3508 for OlexSys, GUI svn.r5506)
;
_shelx_SHELXL_version_number       '2018/3'
_audit_contact_author_address      ?
_audit_contact_author_email        ?
_audit_contact_author_name         ''
_audit_contact_author_phone        ?
_publ_contact_author_id_orcid      ?
_publ_section_references
;
Dolomanov, O.V., Bourhis, L.J., Gildea, R.J, Howard, J.A.K. & Puschmann, H.
 (2009), J. Appl. Cryst. 42, 339-341.

Sheldrick, G.M. (2015). Acta Cryst. A71, 3-8.

Sheldrick, G.M. (2015). Acta Cryst. C71, 3-8.
;
_chemical_name_common              ?
_chemical_name_systematic          ?
_chemical_formula_moiety           'C9 H18 O8'
_chemical_formula_sum              'C9 H18 O8'
_chemical_formula_weight           254.23
_chemical_absolute_configuration   ad
_chemical_melting_point            ?
_chemical_oxdiff_formula           'C9 H18 O8'
_chemical_oxdiff_usercomment       'Andrew Maneffa Flor-E-CubCry'
loop_
  _atom_type_symbol
  _atom_type_description
  _atom_type_scat_dispersion_real
  _atom_type_scat_dispersion_imag
  _atom_type_scat_source
 'C' 'C' 0.0181 0.0091 'International Tables Vol C Tables 4.2.6.8 and 6.1.1.4'
 'H' 'H' 0.0000 0.0000 'International Tables Vol C Tables 4.2.6.8 and 6.1.1.4'
 'O' 'O' 0.0492 0.0322 'International Tables Vol C Tables 4.2.6.8 and 6.1.1.4'

_shelx_space_group_comment
;
The symmetry employed for this shelxl refinement is uniquely defined
by the following loop, which should always be used as a source of
symmetry information in preference to the above space-group names.
They are only intended as comments.
;
_space_group_crystal_system        'orthorhombic'
_space_group_IT_number             19
_space_group_name_H-M_alt          'P 21 21 21'
_space_group_name_Hall             'P 2ac 2ab'
loop_
  _space_group_symop_operation_xyz
 'x, y, z'
 '-x+1/2, -y, z+1/2'
 '-x, y+1/2, -z+1/2'
 'x+1/2, -y+1/2, -z'

_cell_length_a                     8.54811(10)
_cell_length_b                     9.19251(10)
_cell_length_c                     14.34851(17)
_cell_angle_alpha                  90
_cell_angle_beta                   90
_cell_angle_gamma                  90
_cell_volume                       1127.49(2)
_cell_formula_units_Z              4
_cell_measurement_reflns_used      6497
_cell_measurement_temperature      110.00(10)
_cell_measurement_theta_max        70.9730
_cell_measurement_theta_min        5.7070
_shelx_estimated_absorpt_T_max     ?
_shelx_estimated_absorpt_T_min     ?
_exptl_absorpt_coefficient_mu      1.154
_exptl_absorpt_correction_T_max    1.000
_exptl_absorpt_correction_T_min    0.538
_exptl_absorpt_correction_type     gaussian
_exptl_absorpt_process_details
;
CrysAlisPro 1.171.39.46 (Rigaku Oxford Diffraction, 2018)
Numerical absorption correction based on gaussian integration over
			a multifaceted crystal model
Empirical absorption correction using spherical harmonics,
 implemented in SCALE3 ABSPACK scaling algorithm.
;
_exptl_absorpt_special_details     ?
_exptl_crystal_colour              'clear colourless'
_exptl_crystal_colour_lustre       clear
_exptl_crystal_colour_modifier     .
_exptl_crystal_colour_primary      colourless
_exptl_crystal_density_diffrn      1.498
_exptl_crystal_density_meas        ?
_exptl_crystal_density_method      ?
_exptl_crystal_description         irregular
_exptl_crystal_F_000               544
loop_
  _exptl_crystal_face_index_h
  _exptl_crystal_face_index_k
  _exptl_crystal_face_index_l
  _exptl_crystal_face_perp_dist
 0 -1 -1 0.0705
 1 5 4 0.0556
 -5 -2 4 0.0569
 4 1 -5 0.0945
 -2 -4 -6 0.0732
 0 2 -1 0.0819
 1 1 -2 0.0949
 1 -5 -4 0.0759
 -1 0 2 0.0552
 5 -2 3 0.1053
 1 -3 5 0.1171
 5 3 1 0.0912
 -2 -2 -5 0.0860
 -5 -1 -1 0.0992

_exptl_crystal_recrystallization_method  'crystallisation from ethanol'
_exptl_crystal_size_max            0.275
_exptl_crystal_size_mid            0.153
_exptl_crystal_size_min            0.136
loop_
  _exptl_oxdiff_crystal_face_indexfrac_h
  _exptl_oxdiff_crystal_face_indexfrac_k
  _exptl_oxdiff_crystal_face_indexfrac_l
  _exptl_oxdiff_crystal_face_x
  _exptl_oxdiff_crystal_face_y
  _exptl_oxdiff_crystal_face_z
 0.0000 -1.0000 -1.0001 0.0761 0.1164 0.1423
 0.9998 5.0002 4.0003 -0.4031 -0.6882 -0.5319
 -4.9996 -2.0004 4.0002 0.3242 0.7227 -0.6937
 3.9997 1.0003 -5.0003 -0.2849 -0.4605 0.7366
 -1.9998 -4.0003 -6.0003 0.1123 0.8369 0.5307
 -0.0001 2.0000 -1.0000 -0.3302 -0.1135 -0.0440
 0.9999 1.0001 -2.0001 -0.2173 -0.1428 0.1977
 1.0001 -5.0001 -4.0004 0.4767 0.3967 0.7307
 -0.9999 -0.0001 2.0001 0.0819 0.0661 -0.2598
 4.9999 -1.9996 2.9998 0.6327 -0.6948 0.3807
 1.0002 -2.9999 5.0000 0.7397 -0.1149 -0.1153
 4.9997 3.0005 1.0000 -0.1631 -0.9984 0.2306
 -1.9999 -2.0003 -5.0002 -0.0993 0.6438 0.3264
 -4.9998 -1.0005 -0.9999 -0.1078 0.8451 -0.3548

_exptl_transmission_factor_max     ?
_exptl_transmission_factor_min     ?
_diffrn_reflns_av_R_equivalents    0.0222
_diffrn_reflns_av_unetI/netI       0.0151
_diffrn_reflns_Laue_measured_fraction_full  1.000
_diffrn_reflns_Laue_measured_fraction_max  1.000
_diffrn_reflns_limit_h_max         10
_diffrn_reflns_limit_h_min         -10
_diffrn_reflns_limit_k_max         10
_diffrn_reflns_limit_k_min         -10
_diffrn_reflns_limit_l_max         16
_diffrn_reflns_limit_l_min         -17
_diffrn_reflns_number              10041
_diffrn_reflns_point_group_measured_fraction_full  1.000
_diffrn_reflns_point_group_measured_fraction_max  1.000
_diffrn_reflns_theta_full          66.981
_diffrn_reflns_theta_max           66.981
_diffrn_reflns_theta_min           5.716
_diffrn_ambient_environment        N~2~
_diffrn_ambient_temperature        110.00(10)
_diffrn_detector                   'CCD plate'
_diffrn_detector_area_resol_mean   16.1450
_diffrn_detector_type              Eos
_diffrn_measured_fraction_theta_full  1.000
_diffrn_measured_fraction_theta_max  1.000
_diffrn_measurement_details
;
List of Runs (angles in degrees, time in seconds):

  # Type    Start    End  Width  t~exp~   \w     \q     \k     \f   Frames
--------------------------------------------------------------------------
  1  \w    -72.00  26.00   1.00    1.00    --    0.00 -37.00 -60.00   98
  2  \w     24.00 124.00   1.00    1.00    --   54.00  77.00-180.00  100
  3  \w     33.00 123.00   1.00    1.00    --   54.00  57.00 -30.00   90
  4  \w    -18.00  80.00   1.00    1.00    --   54.00 -37.00  30.00   98
  5  \w     23.00 111.00   1.00    1.00    --   54.00-125.00 -60.00   88
  6  \w     36.00 109.00   1.00    1.00    --  108.00 -94.00 154.00   73
  7  \w     86.00 176.00   1.00    1.00    --  108.00  63.00 -30.00   90
  8  \w     36.00 113.00   1.00    1.00    --  108.00-111.00 -30.00   77
  9  \w     38.00 138.00   1.00    1.00    --  108.00 -77.00 150.00  100
 10  \w     78.00 178.00   1.00    1.00    --  108.00  77.00 -60.00  100
 11  \w     35.00 178.00   1.00    1.00    --  108.00 -12.00 -90.00  143
 12  \w    -21.00  69.00   1.00    1.00    --    0.00  57.00 120.00   90
 13  \w     24.00 124.00   1.00    1.00    --   54.00  77.00 120.00  100
 14  \w     24.00 124.00   1.00    1.00    --   54.00  77.00-120.00  100
 15  \w     33.00 123.00   1.00    1.00    --   54.00  57.00  60.00   90
 16  \w     40.00 130.00   1.00    1.00    --  108.00 -63.00 -30.00   90
 17  \w     86.00 178.00   1.00    1.00    --  108.00  50.00  30.00   92
 18  \w     82.00 178.00   1.00    1.00    --  108.00  37.00  90.00   96
 19  \w     78.00 178.00   1.00    1.00    --  108.00  77.00-120.00  100
 20  \w     74.00 178.00   1.00    1.00    --  108.00  25.00-150.00  104
 21  \w     78.00 178.00   1.00    1.00    --  108.00  77.00 120.00  100
;
_diffrn_measurement_device         'four-circle diffractometer'
_diffrn_measurement_device_type    'SuperNova, Dual, Cu at home/near, Eos'
_diffrn_measurement_method         '\w scans'
_diffrn_orient_matrix_type        
 'CrysAlisPro convention (1999,Acta A55,543-557)'
_diffrn_orient_matrix_UB_11        0.0367925000
_diffrn_orient_matrix_UB_12        -0.1354284000
_diffrn_orient_matrix_UB_13        0.0593159000
_diffrn_orient_matrix_UB_21        -0.1457342000
_diffrn_orient_matrix_UB_22        -0.0766441000
_diffrn_orient_matrix_UB_23        -0.0398050000
_diffrn_orient_matrix_UB_31        0.0994282000
_diffrn_orient_matrix_UB_32        -0.0620832000
_diffrn_orient_matrix_UB_33        -0.0802025000
_diffrn_radiation_monochromator    mirror
_diffrn_radiation_probe            x-ray
_diffrn_radiation_type             CuK\a
_diffrn_radiation_wavelength       1.54184
_diffrn_source                     'micro-focus sealed X-ray tube'
_diffrn_source_type                'SuperNova (Cu) X-ray Source'
_reflns_Friedel_coverage           0.702
_reflns_Friedel_fraction_full      1.000
_reflns_Friedel_fraction_max       1.000
_reflns_number_gt                  1966
_reflns_number_total               2012
_reflns_odcompleteness_completeness  99.92
_reflns_odcompleteness_iscentric   1
_reflns_odcompleteness_theta       66.97
_reflns_special_details
;
 Reflections were merged by SHELXL according to the crystal
 class for the calculation of statistics and refinement.
 
 _reflns_Friedel_fraction is defined as the number of unique
 Friedel pairs measured divided by the number that would be
 possible theoretically, ignoring centric projections and
 systematic absences.
;
_reflns_threshold_expression       'I > 2\s(I)'
_computing_cell_refinement         'CrysAlisPro 1.171.39.46 (Rigaku OD, 2018)'
_computing_data_collection         'CrysAlisPro 1.171.39.46 (Rigaku OD, 2018)'
_computing_data_reduction          'CrysAlisPro 1.171.39.46 (Rigaku OD, 2018)'
_computing_molecular_graphics      'Olex2 (Dolomanov et al., 2009)'
_computing_publication_material    'Olex2 (Dolomanov et al., 2009)'
_computing_structure_refinement    'ShelXL (Sheldrick, 2015)'
_computing_structure_solution      'ShelXT (Sheldrick, 2015)'
_refine_diff_density_max           0.235
_refine_diff_density_min           -0.159
_refine_diff_density_rms           0.032
_refine_ls_abs_structure_details
;
 Flack x determined using 802 quotients [(I+)-(I-)]/[(I+)+(I-)]
 (Parsons, Flack and Wagner, Acta Cryst. B69 (2013) 249-259).
;
_refine_ls_abs_structure_Flack     -0.02(6)
_refine_ls_extinction_coef         0.0044(5)
_refine_ls_extinction_expression  
 'Fc^*^=kFc[1+0.001xFc^2^\l^3^/sin(2\q)]^-1/4^'
_refine_ls_extinction_method       'SHELXL-2018/3 (Sheldrick 2018)'
_refine_ls_goodness_of_fit_ref     1.036
_refine_ls_hydrogen_treatment      mixed
_refine_ls_matrix_type             full
_refine_ls_number_parameters       179
_refine_ls_number_reflns           2012
_refine_ls_number_restraints       0
_refine_ls_R_factor_all            0.0223
_refine_ls_R_factor_gt             0.0215
_refine_ls_restrained_S_all        1.036
_refine_ls_shift/su_max            0.000
_refine_ls_shift/su_mean           0.000
_refine_ls_structure_factor_coef   Fsqd
_refine_ls_weighting_details      
 'w=1/[\s^2^(Fo^2^)+(0.0284P)^2^+0.2924P] where P=(Fo^2^+2Fc^2^)/3'
_refine_ls_weighting_scheme        calc
_refine_ls_wR_factor_gt            0.0550
_refine_ls_wR_factor_ref           0.0556
_refine_special_details            ?
_olex2_refinement_description
;
1. Fixed Uiso
 At 1.2 times of:
  All C(H) groups, All C(H,H) groups
2.a Ternary CH refined with riding coordinates:
 C4(H4A), C1(H1), C3(H3A), C7(H7A), C5(H5), C2(H2A)
2.b Secondary CH2 refined with riding coordinates:
 C8(H8A,H8B), C9(H9A,H9B), C6(H6A,H6B)
;
_atom_sites_solution_hydrogens     mixed
_atom_sites_solution_primary       dual
_atom_sites_solution_secondary     ?
loop_
  _atom_site_label
  _atom_site_type_symbol
  _atom_site_fract_x
  _atom_site_fract_y
  _atom_site_fract_z
  _atom_site_U_iso_or_equiv
  _atom_site_adp_type
  _atom_site_occupancy
  _atom_site_site_symmetry_order
  _atom_site_calc_flag
  _atom_site_refinement_flags_posn
  _atom_site_refinement_flags_adp
  _atom_site_refinement_flags_occupancy
  _atom_site_disorder_assembly
  _atom_site_disorder_group
 O5 O 0.62762(13) 0.43789(13) 0.67879(8) 0.0129(3) Uani 1 1 d . . . . .
 O1 O 0.77287(14) 0.56511(12) 0.56657(8) 0.0134(3) Uani 1 1 d . . . . .
 O4 O 0.74821(15) 0.15849(13) 0.73805(8) 0.0142(3) Uani 1 1 d . . . . .
 O2 O 1.04837(14) 0.51077(13) 0.65562(9) 0.0144(3) Uani 1 1 d . . . . .
 O7 O 0.57428(15) 0.91691(13) 0.53107(9) 0.0155(3) Uani 1 1 d . . . . .
 O3 O 1.03319(14) 0.19582(13) 0.64741(9) 0.0173(3) Uani 1 1 d . . . . .
 O8 O 0.80114(15) 0.68011(16) 0.39413(9) 0.0230(3) Uani 1 1 d . . . . .
 O6 O 0.33099(15) 0.32280(16) 0.63040(11) 0.0267(3) Uani 1 1 d . . . . .
 C4 C 0.7550(2) 0.20592(17) 0.64316(11) 0.0120(3) Uani 1 1 d . . . . .
 H4A H 0.748150 0.121114 0.601977 0.014 Uiso 1 1 calc R . . . .
 C1 C 0.7640(2) 0.51965(17) 0.66018(11) 0.0119(3) Uani 1 1 d . . . . .
 H1 H 0.765505 0.605431 0.700723 0.014 Uiso 1 1 calc R . . . .
 C3 C 0.9063(2) 0.28798(18) 0.62286(12) 0.0125(4) Uani 1 1 d . . . . .
 H3A H 0.911700 0.309481 0.556043 0.015 Uiso 1 1 calc R . . . .
 C7 C 0.65295(19) 0.66243(18) 0.53481(12) 0.0130(4) Uani 1 1 d . . . . .
 H7A H 0.551893 0.632671 0.560821 0.016 Uiso 1 1 calc R . . . .
 C5 C 0.6157(2) 0.30454(19) 0.62571(12) 0.0132(4) Uani 1 1 d . . . . .
 H5 H 0.610364 0.328098 0.559173 0.016 Uiso 1 1 calc R . . . .
 C2 C 0.91176(18) 0.43034(18) 0.67731(12) 0.0116(3) Uani 1 1 d . . . . .
 H2A H 0.915471 0.406195 0.743799 0.014 Uiso 1 1 calc R . . . .
 C8 C 0.6897(2) 0.81828(19) 0.56497(12) 0.0147(4) Uani 1 1 d . . . . .
 H8A H 0.693327 0.823231 0.632464 0.018 Uiso 1 1 calc R . . . .
 H8B H 0.791582 0.846232 0.541206 0.018 Uiso 1 1 calc R . . . .
 C9 C 0.6499(2) 0.6455(2) 0.42998(12) 0.0154(4) Uani 1 1 d . . . . .
 H9A H 0.622405 0.546370 0.413627 0.018 Uiso 1 1 calc R . . . .
 H9B H 0.572190 0.710193 0.403304 0.018 Uiso 1 1 calc R . . . .
 C6 C 0.46298(19) 0.23588(19) 0.65561(14) 0.0177(4) Uani 1 1 d . . . . .
 H6A H 0.453325 0.140828 0.626818 0.021 Uiso 1 1 calc R . . . .
 H6B H 0.463822 0.222315 0.722651 0.021 Uiso 1 1 calc R . . . .
 H4 H 0.836(3) 0.116(3) 0.7550(17) 0.034(7) Uiso 1 1 d . . . . .
 H2 H 1.050(3) 0.533(3) 0.5973(19) 0.031(7) Uiso 1 1 d . . . . .
 H8 H 0.791(3) 0.721(3) 0.3403(18) 0.036(7) Uiso 1 1 d . . . . .
 H7 H 0.481(4) 0.893(3) 0.5554(19) 0.049(8) Uiso 1 1 d . . . . .
 H3 H 1.113(3) 0.243(3) 0.6423(18) 0.035(7) Uiso 1 1 d . . . . .
 H6 H 0.339(3) 0.407(3) 0.660(2) 0.050(8) Uiso 1 1 d . . . . .

loop_
  _atom_site_aniso_label
  _atom_site_aniso_U_11
  _atom_site_aniso_U_22
  _atom_site_aniso_U_33
  _atom_site_aniso_U_23
  _atom_site_aniso_U_13
  _atom_site_aniso_U_12
 O5 0.0099(5) 0.0137(6) 0.0152(6) -0.0004(5) 0.0023(4) 0.0012(5)
 O1 0.0121(6) 0.0147(6) 0.0135(6) 0.0028(5) 0.0011(5) 0.0029(5)
 O4 0.0101(6) 0.0164(6) 0.0160(6) 0.0043(5) 0.0001(5) 0.0021(5)
 O2 0.0115(6) 0.0165(6) 0.0151(7) 0.0011(5) -0.0005(5) -0.0045(5)
 O7 0.0126(6) 0.0146(6) 0.0193(6) 0.0020(5) -0.0013(5) 0.0028(5)
 O3 0.0069(6) 0.0154(6) 0.0295(7) 0.0022(6) 0.0006(5) 0.0019(5)
 O8 0.0144(7) 0.0397(8) 0.0148(6) 0.0073(6) 0.0013(5) 0.0025(6)
 O6 0.0088(6) 0.0262(8) 0.0451(9) 0.0049(7) -0.0012(6) 0.0022(6)
 C4 0.0099(8) 0.0131(7) 0.0129(7) -0.0010(6) -0.0001(7) -0.0002(7)
 C1 0.0119(8) 0.0114(7) 0.0124(8) 0.0001(6) 0.0014(7) -0.0002(7)
 C3 0.0095(8) 0.0132(8) 0.0148(8) 0.0002(7) 0.0008(6) 0.0016(6)
 C7 0.0093(8) 0.0141(8) 0.0155(8) 0.0022(7) -0.0007(6) 0.0003(7)
 C5 0.0112(9) 0.0154(8) 0.0130(8) 0.0004(6) -0.0004(6) -0.0015(7)
 C2 0.0096(8) 0.0139(8) 0.0112(7) 0.0008(7) -0.0004(6) -0.0015(7)
 C8 0.0118(8) 0.0155(8) 0.0167(8) 0.0009(7) -0.0031(7) 0.0022(7)
 C9 0.0142(8) 0.0161(8) 0.0158(8) 0.0001(7) -0.0028(7) -0.0001(7)
 C6 0.0081(8) 0.0200(9) 0.0250(10) 0.0035(8) -0.0001(7) 0.0006(7)

_geom_special_details
;
 All esds (except the esd in the dihedral angle between two l.s. planes)
 are estimated using the full covariance matrix.  The cell esds are taken
 into account individually in the estimation of esds in distances, angles
 and torsion angles; correlations between esds in cell parameters are only
 used when they are defined by crystal symmetry.  An approximate (isotropic)
 treatment of cell esds is used for estimating esds involving l.s. planes.
;
loop_
  _geom_bond_atom_site_label_1
  _geom_bond_atom_site_label_2
  _geom_bond_distance
  _geom_bond_site_symmetry_2
  _geom_bond_publ_flag
 O5 C1 1.4126(19) . ?
 O5 C5 1.447(2) . ?
 O1 C1 1.4088(18) . ?
 O1 C7 1.435(2) . ?
 O4 C4 1.431(2) . ?
 O4 H4 0.88(3) . ?
 O2 C2 1.4168(19) . ?
 O2 H2 0.86(3) . ?
 O7 C8 1.425(2) . ?
 O7 H7 0.90(3) . ?
 O3 C3 1.421(2) . ?
 O3 H3 0.82(3) . ?
 O8 C9 1.428(2) . ?
 O8 H8 0.86(3) . ?
 O6 C6 1.429(2) . ?
 O6 H6 0.88(3) . ?
 C4 H4A 0.9800 . ?
 C4 C3 1.525(2) . ?
 C4 C5 1.518(2) . ?
 C1 H1 0.9800 . ?
 C1 C2 1.526(2) . ?
 C3 H3A 0.9800 . ?
 C3 C2 1.525(2) . ?
 C7 H7A 0.9800 . ?
 C7 C8 1.529(2) . ?
 C7 C9 1.512(2) . ?
 C5 H5 0.9800 . ?
 C5 C6 1.512(2) . ?
 C2 H2A 0.9800 . ?
 C8 H8A 0.9700 . ?
 C8 H8B 0.9700 . ?
 C9 H9A 0.9700 . ?
 C9 H9B 0.9700 . ?
 C6 H6A 0.9700 . ?
 C6 H6B 0.9700 . ?

loop_
  _geom_angle_atom_site_label_1
  _geom_angle_atom_site_label_2
  _geom_angle_atom_site_label_3
  _geom_angle
  _geom_angle_site_symmetry_1
  _geom_angle_site_symmetry_3
  _geom_angle_publ_flag
 C1 O5 C5 114.18(12) . . ?
 C1 O1 C7 116.71(12) . . ?
 C4 O4 H4 111.3(16) . . ?
 C2 O2 H2 110.7(16) . . ?
 C8 O7 H7 108.9(18) . . ?
 C3 O3 H3 107.5(18) . . ?
 C9 O8 H8 109.2(17) . . ?
 C6 O6 H6 107.8(19) . . ?
 O4 C4 H4A 109.2 . . ?
 O4 C4 C3 111.52(14) . . ?
 O4 C4 C5 107.89(13) . . ?
 C3 C4 H4A 109.2 . . ?
 C5 C4 H4A 109.2 . . ?
 C5 C4 C3 109.79(13) . . ?
 O5 C1 H1 109.1 . . ?
 O5 C1 C2 111.49(12) . . ?
 O1 C1 O5 112.48(13) . . ?
 O1 C1 H1 109.1 . . ?
 O1 C1 C2 105.59(13) . . ?
 C2 C1 H1 109.1 . . ?
 O3 C3 C4 107.77(13) . . ?
 O3 C3 H3A 109.1 . . ?
 O3 C3 C2 111.18(13) . . ?
 C4 C3 H3A 109.1 . . ?
 C2 C3 C4 110.65(13) . . ?
 C2 C3 H3A 109.1 . . ?
 O1 C7 H7A 109.6 . . ?
 O1 C7 C8 110.34(13) . . ?
 O1 C7 C9 105.32(13) . . ?
 C8 C7 H7A 109.6 . . ?
 C9 C7 H7A 109.6 . . ?
 C9 C7 C8 112.42(14) . . ?
 O5 C5 C4 111.33(13) . . ?
 O5 C5 H5 109.2 . . ?
 O5 C5 C6 105.39(13) . . ?
 C4 C5 H5 109.2 . . ?
 C6 C5 C4 112.41(14) . . ?
 C6 C5 H5 109.2 . . ?
 O2 C2 C1 111.46(13) . . ?
 O2 C2 C3 111.14(13) . . ?
 O2 C2 H2A 107.8 . . ?
 C1 C2 H2A 107.8 . . ?
 C3 C2 C1 110.71(13) . . ?
 C3 C2 H2A 107.8 . . ?
 O7 C8 C7 110.93(13) . . ?
 O7 C8 H8A 109.5 . . ?
 O7 C8 H8B 109.5 . . ?
 C7 C8 H8A 109.5 . . ?
 C7 C8 H8B 109.5 . . ?
 H8A C8 H8B 108.0 . . ?
 O8 C9 C7 108.65(14) . . ?
 O8 C9 H9A 110.0 . . ?
 O8 C9 H9B 110.0 . . ?
 C7 C9 H9A 110.0 . . ?
 C7 C9 H9B 110.0 . . ?
 H9A C9 H9B 108.3 . . ?
 O6 C6 C5 112.10(14) . . ?
 O6 C6 H6A 109.2 . . ?
 O6 C6 H6B 109.2 . . ?
 C5 C6 H6A 109.2 . . ?
 C5 C6 H6B 109.2 . . ?
 H6A C6 H6B 107.9 . . ?

loop_
  _geom_hbond_atom_site_label_D
  _geom_hbond_atom_site_label_H
  _geom_hbond_atom_site_label_A
  _geom_hbond_distance_DH
  _geom_hbond_distance_HA
  _geom_hbond_distance_DA
  _geom_hbond_angle_DHA
  _geom_hbond_site_symmetry_A
  _geom_hbond_publ_flag
 O4 H4 O2 0.88(3) 1.89(3) 2.6824(17) 149(2) 3_746 yes
 O2 H2 O7 0.86(3) 1.91(3) 2.7688(18) 175(2) 4_566 yes
 O8 H8 O4 0.86(3) 1.87(3) 2.7193(18) 168(2) 2_664 yes
 O7 H7 O8 0.90(3) 1.82(3) 2.7200(18) 173(3) 4_466 yes
 O3 H3 O6 0.82(3) 2.01(3) 2.8110(19) 169(2) 1_655 yes

loop_
  _geom_torsion_atom_site_label_1
  _geom_torsion_atom_site_label_2
  _geom_torsion_atom_site_label_3
  _geom_torsion_atom_site_label_4
  _geom_torsion
  _geom_torsion_site_symmetry_1
  _geom_torsion_site_symmetry_2
  _geom_torsion_site_symmetry_3
  _geom_torsion_site_symmetry_4
  _geom_torsion_publ_flag
 O5 C1 C2 O2 178.01(13) . . . . ?
 O5 C1 C2 C3 53.74(17) . . . . ?
 O5 C5 C6 O6 64.50(18) . . . . ?
 O1 C1 C2 O2 55.57(16) . . . . ?
 O1 C1 C2 C3 -68.70(16) . . . . ?
 O1 C7 C8 O7 177.96(13) . . . . ?
 O1 C7 C9 O8 -58.44(17) . . . . ?
 O4 C4 C3 O3 55.75(17) . . . . ?
 O4 C4 C3 C2 -66.00(17) . . . . ?
 O4 C4 C5 O5 66.63(16) . . . . ?
 O4 C4 C5 C6 -51.35(18) . . . . ?
 O3 C3 C2 O2 63.06(18) . . . . ?
 O3 C3 C2 C1 -172.49(13) . . . . ?
 C4 C3 C2 O2 -177.22(13) . . . . ?
 C4 C3 C2 C1 -52.77(18) . . . . ?
 C4 C5 C6 O6 -174.05(14) . . . . ?
 C1 O5 C5 C4 58.19(17) . . . . ?
 C1 O5 C5 C6 -179.66(13) . . . . ?
 C1 O1 C7 C8 80.58(16) . . . . ?
 C1 O1 C7 C9 -157.87(13) . . . . ?
 C3 C4 C5 O5 -55.09(17) . . . . ?
 C3 C4 C5 C6 -173.08(15) . . . . ?
 C7 O1 C1 O5 63.39(17) . . . . ?
 C7 O1 C1 C2 -174.80(13) . . . . ?
 C5 O5 C1 O1 61.41(16) . . . . ?
 C5 O5 C1 C2 -56.98(17) . . . . ?
 C5 C4 C3 O3 175.28(14) . . . . ?
 C5 C4 C3 C2 53.53(17) . . . . ?
 C8 C7 C9 O8 61.75(18) . . . . ?
 C9 C7 C8 O7 60.72(18) . . . . ?

_shelx_res_file
;
TITL jhc1901_a.res in P2(1)2(1)2(1)
    jhc1901.res
    created by SHELXL-2018/3 at 16:32:40 on 29-Mar-2019
REM Old TITL jhc1901 in P2(1)2(1)2(1)
REM SHELXT solution in P2(1)2(1)2(1)
REM R1 0.088, Rweak 0.018, Alpha 0.004, Orientation as input
REM Flack x = -0.059 ( 0.129 ) from Parsons' quotients
REM Formula found by SHELXT: C9 O8
CELL 1.54184 8.548112 9.192513 14.348512 90 90 90
ZERR 4 0.000096 0.000097 0.000166 0 0 0
LATT -1
SYMM 0.5-X,-Y,0.5+Z
SYMM -X,0.5+Y,0.5-Z
SYMM 0.5+X,0.5-Y,-Z
SFAC C H O
UNIT 36 72 32
EQIV $1 2-X,-0.5+Y,1.5-Z
EQIV $2 0.5+X,1.5-Y,1-Z
EQIV $3 -0.5+X,1.5-Y,1-Z
EQIV $4 1+X,+Y,+Z
EQIV $5 1.5-X,1-Y,-0.5+Z

L.S. 16 0 0
PLAN  20
HTAB O4 O2_$1
HTAB O2 O7_$2
HTAB O7 O8_$3
HTAB O3 O6_$4
HTAB O8 O4_$5
list 4
bond $H
conf
fmap 2 53
acta
REM <olex2.extras>
REM <HklSrc "%.\\jhc1901.hkl">
REM </olex2.extras>

WGHT    0.028400    0.292400
EXTI    0.004368
FVAR       7.71922
O5    3    0.627622    0.437892    0.678788    11.00000    0.00991    0.01370 =
         0.01520   -0.00036    0.00228    0.00120
O1    3    0.772867    0.565107    0.566568    11.00000    0.01213    0.01468 =
         0.01349    0.00277    0.00111    0.00286
O4    3    0.748206    0.158487    0.738049    11.00000    0.01013    0.01640 =
         0.01603    0.00432    0.00011    0.00214
O2    3    1.048369    0.510773    0.655618    11.00000    0.01146    0.01648 =
         0.01513    0.00113   -0.00046   -0.00451
O7    3    0.574276    0.916906    0.531070    11.00000    0.01263    0.01460 =
         0.01935    0.00205   -0.00130    0.00282
O3    3    1.033194    0.195824    0.647405    11.00000    0.00688    0.01536 =
         0.02954    0.00221    0.00061    0.00194
O8    3    0.801141    0.680110    0.394127    11.00000    0.01441    0.03969 =
         0.01482    0.00734    0.00128    0.00250
O6    3    0.330986    0.322802    0.630404    11.00000    0.00882    0.02619 =
         0.04510    0.00487   -0.00123    0.00217
C4    1    0.754993    0.205925    0.643159    11.00000    0.00992    0.01313 =
         0.01294   -0.00099   -0.00014   -0.00025
AFIX  13
H4A   2    0.748150    0.121114    0.601977    11.00000   -1.20000
AFIX   0
C1    1    0.764024    0.519646    0.660182    11.00000    0.01185    0.01138 =
         0.01238    0.00015    0.00137   -0.00020
AFIX  13
H1    2    0.765505    0.605431    0.700723    11.00000   -1.20000
AFIX   0
C3    1    0.906279    0.287976    0.622861    11.00000    0.00946    0.01319 =
         0.01478    0.00023    0.00083    0.00157
AFIX  13
H3A   2    0.911700    0.309481    0.556043    11.00000   -1.20000
AFIX   0
C7    1    0.652953    0.662429    0.534809    11.00000    0.00928    0.01414 =
         0.01546    0.00216   -0.00071    0.00034
AFIX  13
H7A   2    0.551893    0.632671    0.560821    11.00000   -1.20000
AFIX   0
C5    1    0.615651    0.304544    0.625710    11.00000    0.01118    0.01543 =
         0.01301    0.00037   -0.00045   -0.00146
AFIX  13
H5    2    0.610364    0.328098    0.559173    11.00000   -1.20000
AFIX   0
C2    1    0.911760    0.430340    0.677311    11.00000    0.00963    0.01392 =
         0.01122    0.00080   -0.00036   -0.00152
AFIX  13
H2A   2    0.915471    0.406195    0.743799    11.00000   -1.20000
AFIX   0
C8    1    0.689690    0.818283    0.564971    11.00000    0.01179    0.01550 =
         0.01669    0.00086   -0.00312    0.00217
AFIX  23
H8A   2    0.693327    0.823231    0.632464    11.00000   -1.20000
H8B   2    0.791582    0.846232    0.541206    11.00000   -1.20000
AFIX   0
C9    1    0.649872    0.645520    0.429981    11.00000    0.01422    0.01614 =
         0.01580    0.00011   -0.00281   -0.00007
AFIX  23
H9A   2    0.622405    0.546370    0.413627    11.00000   -1.20000
H9B   2    0.572190    0.710193    0.403304    11.00000   -1.20000
AFIX   0
C6    1    0.462981    0.235876    0.655610    11.00000    0.00808    0.01997 =
         0.02498    0.00353   -0.00006    0.00059
AFIX  23
H6A   2    0.453325    0.140828    0.626818    11.00000   -1.20000
H6B   2    0.463822    0.222315    0.722651    11.00000   -1.20000
AFIX   0
H4    2    0.836080    0.116085    0.754970    11.00000    0.03386
H2    2    1.050291    0.533076    0.597266    11.00000    0.03116
H8    2    0.790927    0.721376    0.340311    11.00000    0.03579
H7    2    0.480550    0.892527    0.555393    11.00000    0.04894
H3    2    1.113488    0.243280    0.642309    11.00000    0.03509
H6    2    0.339089    0.406726    0.659922    11.00000    0.04969
HKLF 4


REM  jhc1901_a.res in P2(1)2(1)2(1)
REM wR2 = 0.0556, GooF = S = 1.036, Restrained GooF = 1.036 for all data
REM R1 = 0.0215 for 1966 Fo > 4sig(Fo) and 0.0223 for all 2012 data
REM 179 parameters refined using 0 restraints

END

WGHT      0.0284      0.2924

REM Highest difference peak  0.235,  deepest hole -0.159,  1-sigma level  0.032
Q1    1   0.9046  0.3606  0.6496  11.00000  0.05    0.24
Q2    1   0.8325  0.2464  0.6386  11.00000  0.05    0.22
Q3    1   0.6843  0.2598  0.6367  11.00000  0.05    0.21
Q4    1   0.5394  0.2750  0.6392  11.00000  0.05    0.18
Q5    1   0.8410  0.4705  0.6634  11.00000  0.05    0.17
Q6    1   0.6649  0.7368  0.5550  11.00000  0.05    0.14
Q7    1   0.7413  0.5790  0.7045  11.00000  0.05    0.14
Q8    1   0.6191  0.3673  0.6516  11.00000  0.05    0.14
Q9    1   0.9618  0.2543  0.6390  11.00000  0.05    0.12
Q10   1   1.2370  0.2422  0.6442  11.00000  0.05    0.12
Q11   1   0.5587  0.5960  0.5563  11.00000  0.05    0.11
Q12   1   0.7661  0.5473  0.6165  11.00000  0.05    0.11
Q13   1   0.7465  0.1828  0.6855  11.00000  0.05    0.11
Q14   1   1.1323  0.4538  0.6459  11.00000  0.05    0.10
Q15   1   0.6442  0.6619  0.4829  11.00000  0.05    0.09
Q16   1   0.7435  0.8098  0.6260  11.00000  0.05    0.09
Q17   1   0.5853  1.0017  0.5948  11.00000  0.05    0.09
Q18   1   1.0307  0.1182  0.6137  11.00000  0.05    0.09
Q19   1   0.4514  0.1820  0.7051  11.00000  0.05    0.08
Q20   1   1.0932  0.4430  0.8426  11.00000  0.05    0.08
;
_shelx_res_checksum                1855
_shelx_hkl_file
;
   0   0   2 24.2048 29.2466  12
   0   0  -2 35.7782 26.4567  12
   0   0   3 31.2777 29.9628   1
   0   0   3-8.16068 43.9593  12
   0   0  -3 29.0213 42.9066  12
   0   0   4 847706. 12515.3  13
   0   0  -4 855586. 12515.1   4
   0   0   4 882861. 12499.9  12
   0   0   5 158.879 41.4619   1
   0   0  -5 19.3775 54.6726   4
   0   0  -5-55.1432 61.6050   3
   0   0  -5 8.79962 49.7476  12
   0   0   5 167.942 61.7058  12
   0   0  -5-17.0405 50.6826   5
   0   0   5-13.5204 55.4579  13
   0   0  -6 54869.1 1015.70   5
   0   0  -6 53940.8 1079.09   4
   0   0   6 57254.5 1059.32  12
   0   0  -6 53690.8 1044.58  12
   0   0   6 57005.7 945.860   1
   0   0   6 56438.5 1079.04  13
   0   0  -7 16.0089 70.2299   4
   0   0   7 15.9173 77.3405  13
   0   0   8 2542.87 200.705  13
   0   0  -8 2656.92 215.169   4
   0   0  -9-20.7631 81.7037   4
   0   0   9-0.60927 86.8864  13
   0   0 -10 236843. 4159.44   4
   0   0  10 246965. 4095.76  13
   0   0  11 74.6799 107.569  13
   0   0  11-14.4502 107.569   2
   0   0  12 3356.20 301.893  13
   0   0 -12 3365.28 333.039   6
   0   0 -12 2741.69 295.711  19
   0   0  12 3008.69 287.743   2
   0   0 -13 156.538 132.150   6
   0   0  13 238.067 126.856   2
   0   0 -13 6.40910 110.132  19
   0   0 -14 106.156 115.849   6
   0   0 -15 11.6653 110.216   6
   0   0 -15-70.8377 116.744   9
   0   0 -16 927.774 162.762   9
   0   0 -16 903.462 179.322   6
   0   0 -17 8.84516 86.9208   9
   0   0 -17-42.7049 95.7224   6
   0   1   0-1.25797 23.8678   1
   0   1  -1 525.277 41.3098   1
   0  -1   1 499.857 40.7344   1
   0  -1  -1 418.765 44.8370  12
   0   1   2 262714. 3928.26  12
   0   1  -2 266040. 3884.42   1
   0  -1   2 263597. 3883.17   1
   0   1   3 955290. 14205.9  12
   0  -1  -3 951277. 14198.9  12
   0   1  -4 265104. 4035.82   1
   0  -1   4 275942. 4027.81   1
   0   1  -4 258874. 4142.69   4
   0  -1  -4 271292. 4098.97   4
   0  -1   4 268557. 4098.18  13
   0  -1  -4 265523. 4114.59  12
   0   1  -4 264850. 4187.29   3
   0  -1  -4 276491. 4115.21   5
   0   1  -4 267442. 4077.46  12
   0   1   4 275976. 4124.63  12
   0  -1  -5 5745.47 229.957  12
   0  -1   5 5525.93 168.384   1
   0  -1  -5 5343.27 214.787   5
   0  -1   5 5466.28 224.771   2
   0   1  -5 5392.65 203.524  12
   0   1  -5 4961.91 233.576   4
   0  -1   5 5582.64 219.998  13
   0   1   5 5753.15 230.862  12
   0   1  -5 5536.19 254.076   3
   0  -1  -5 4888.80 208.080   4
   0  -1  -6 1387.31 125.289   5
   0   1  -6 1367.76 143.524   4
   0   1   6 1579.15 139.889  12
   0   1   6 1335.45 133.923  13
   0  -1  -6 1419.11 128.205   4
   0   1   6 1377.88 104.091   1
   0   1  -6 1400.51 116.162  12
   0  -1  -6 1303.13 131.155  12
   0  -1   6 1439.23 137.049   2
   0  -1   6 1366.15 126.324  13
   0   1  -6 1474.83 146.671   3
   0   1  -7 335045. 5465.69   4
   0  -1  -7 348756. 5414.23   4
   0  -1   7 350350. 5418.98   2
   0   1   7 347802. 5435.06  13
   0  -1   7 345115. 5396.53  13
   0  -1  -7 352677. 5385.70   5
   0   1   8 68002.4 1362.57  13
   0   1  -8 62292.4 1377.84   4
   0  -1  -8 67113.2 1306.12   5
   0  -1   8 67272.1 1327.25  13
   0  -1  -8 64851.9 1339.90   4
   0  -1   8 62929.4 1325.16   2
   0   1   9 10389.4 443.494  13
   0  -1   9 9302.26 409.228  13
   0  -1  -9 10077.8 441.021   4
   0  -1   9 9862.50 428.509   2
   0  -1  10 79619.7 1674.80   2
   0  -1 -10 80102.7 1714.93   4
   0  -1  10 80329.3 1653.13  13
   0   1  10 77376.8 1685.40  13
   0  -1  11 43651.3 1110.58  13
   0   1  11 43375.3 1148.48  13
   0  -1 -11 42434.5 1170.59   4
   0  -1  11 41904.2 1133.40   2
   0   1  12 729.936 171.936   2
   0  -1  12 294.287 150.685   2
   0   1 -12 329.600 146.149  10
   0  -1 -12 290.137 148.630   6
   0  -1 -12 176.586 130.158  19
   0   1  12 475.529 146.188  13
   0   1 -12 464.244 181.185   6
   0   1 -13 7845.24 492.465  10
   0   1 -13 6870.23 465.679   6
   0  -1 -13 6839.63 463.543  19
   0  -1 -13 8503.74 511.990   6
   0   1 -14-117.561 112.598   6
   0   1 -14 272.054 123.182  10
   0  -1 -14 74.7363 109.621   9
   0  -1 -14-15.8784 142.974   6
   0  -1 -15 2477.07 271.992   6
   0   1 -15 2624.64 262.015  10
   0   1 -15 3386.34 315.736   9
   0  -1 -15 2874.33 273.783   9
   0   1 -15 2559.78 277.003   6
   0  -1 -16 2975.06 250.674   9
   0  -1 -16 2827.30 260.698   6
   0   1 -16 3385.19 284.120   9
   0   1 -16 3578.04 288.500   6
   0   1 -17 757.725 132.712   6
   0  -1 -17 891.731 140.789   6
   0   1 -17 1092.59 151.752   9
   0   2   0 189662. 2903.50   1
   0  -2   1 33512.3 607.974   1
   0   2   1 31594.6 610.634   1
   0   2  -1 32847.8 608.053   1
   0   2  -2 2928.60 130.376   1
   0  -2   2 3101.14 131.050   1
   0  -2  -2 3210.26 136.746   4
   0   2   2 3054.98 149.294  15
   0  -2  -3 242191. 3684.34  14
   0   2   3 240984. 3713.98  15
   0  -2  -3 238442. 3731.42  12
   0  -2  -3 240939. 3680.58   4
   0   2  -3 234647. 3652.00   1
   0  -2   3 246455. 3670.62  13
   0  -2   3 242127. 3655.90   1
   0   2  -4 160720. 2566.17  12
   0  -2   4 163119. 2532.53   1
   0  -2  -4 164493. 2635.21  12
   0   2   4 164840. 2630.84  12
   0  -2  -4 161414. 2578.15   4
   0  -2   4 161486. 2569.74  13
   0   2   4 159430. 2596.77  15
   0  -2  -4 163325. 2621.57   5
   0   2  -4 164040. 2537.35   1
   0   2  -4 165499. 2721.08   3
   0  -2   4 167055. 2611.82   2
   0  -2  -5 23512.2 581.075   5
   0  -2   5 24064.9 552.587  13
   0   2  -5 23930.8 510.324   1
   0   2   5 23947.9 555.264  15
   0  -2   5 24491.8 582.185   2
   0   2  -5 24234.5 545.810  12
   0  -2   5 24869.5 506.581   1
   0  -2  -5 23757.4 557.532   4
   0   2  -5 25137.4 666.595   3
   0  -2   6 64041.2 1196.71  13
   0  -2  -6 63292.7 1237.97   5
   0  -2   6 63093.5 1229.89   2
   0   2  -6 62520.9 1335.59   3
   0  -2  -6 64963.2 1213.04   4
   0   2  -7 6326.75 347.292   3
   0  -2  -7 6395.65 292.913   4
   0  -2   7 6469.87 288.078  13
   0  -2  -7 6730.05 313.300   5
   0  -2   7 6462.76 305.414   2
   0  -2  -8 220051. 3617.18   5
   0  -2   8 209604. 3599.89   2
   0  -2  -8 220282. 3602.90   4
   0  -2   8 221369. 3566.53  13
   0   2   8 212431. 3632.33  13
   0  -2   9 16239.5 581.188   2
   0  -2  -9 15767.8 571.159   4
   0  -2   9 17413.0 565.863  13
   0   2   9 16544.4 601.988  13
   0  -2  10 1607.25 211.135   2
   0   2  10 1477.76 196.034  13
   0  -2 -10 1528.67 185.830   4
   0  -2 -11 32857.3 1008.08   6
   0  -2 -11 31258.9 1016.94  19
   0   2 -11 31498.4 1051.10  10
   0  -2  11 29677.2 927.136   2
   0   2 -11 30611.9 973.516   6
   0   2  11 32921.5 981.239  13
   0  -2 -12 43591.4 1286.89  19
   0   2  12 45228.1 1241.21  13
   0   2 -12 47075.5 1349.82  10
   0  -2 -12 45437.8 1283.61   6
   0   2 -12 45312.9 1263.30   6
   0  -2  12 45696.4 1232.14   2
   0   2 -13 2024.93 278.901  10
   0  -2 -13 2299.76 271.144   6
   0   2 -13 2090.80 263.441   6
   0  -2 -13 1697.76 265.263  19
   0   2 -14 8441.40 498.680   9
   0   2 -14 7051.01 464.389  10
   0  -2 -14 7582.29 462.935   6
   0   2 -14 8462.27 482.579   6
   0  -2 -15 14583.5 613.557   6
   0   2 -15 13378.5 600.347  10
   0   2 -15 14796.6 612.421   6
   0   2 -15 13946.8 614.778   9
   0   2 -16 3891.78 285.372   6
   0   2 -16 3955.74 284.579  10
   0  -2 -16 4149.04 290.420   6
   0   2 -16 4202.00 300.263   9
   0   3   0 39.8475 57.6554   3
   0   3   0 0.28066 52.5579   1
   0  -3   0-33.3873 54.9948   2
   0   3  -1 315707. 4803.34   1
   0   3   1 307900. 4802.82   1
   0  -3   1 307184. 4780.39   2
   0   3   1 321690. 4840.02  15
   0  -3  -1 320276. 4792.26   2
   0   3  -1 313699. 4847.88   3
   0   3   1 313075. 4816.00  12
   0  -3  -2 376493. 5678.25   2
   0   3  -2 373363. 5763.17   3
   0   3   2 376891. 5694.31   1
   0   3  -2 367589. 5660.85   1
   0  -3   2 374858. 5665.65   2
   0  -3   2 369966. 5628.85  13
   0   3   2 375227. 5717.08  15
   0   3   2 373562. 5705.61  12
   0  -3  -2 373910. 5594.74  14
   0  -3   3 3838.58 190.715   2
   0   3   3 3449.71 195.874  15
   0  -3  -3 3363.11 161.787  14
   0   3   3 3741.08 191.284   1
   0  -3  -3 3375.16 171.633   4
   0   3   3 3708.81 200.380  12
   0   3  -3 3376.69 221.553   3
   0   3  -3 3533.08 171.533  15
   0   3  -3 3365.10 170.985   1
   0  -3   3 3505.73 169.179  13
   0  -3   3 3530.77 170.952   1
   0  -3   4 43138.2 868.989   2
   0  -3  -4 41502.7 840.096   4
   0  -3  -4 41565.5 884.530   5
   0  -3   4 40933.4 815.531   1
   0  -3   4 43034.9 828.809  13
   0   3   4 40702.6 887.649  15
   0   3  -4 39962.8 957.022   3
   0   3  -4 42109.6 827.982   1
   0  -3   5 45497.3 908.162  13
   0  -3   5 44878.2 882.061   1
   0  -3   5 47719.3 967.714   2
   0   3  -5 45955.2 1077.49   3
   0  -3  -5 44908.9 979.927   5
   0  -3  -5 45296.2 926.719   4
   0   3   5 45847.4 971.387  15
   0  -3  -6 238.966 77.3230   4
   0  -3   6 297.981 90.3413   2
   0   3  -6 540.393 140.123   3
   0   3   6 627.443 106.074  15
   0  -3   6 369.190 81.5916  13
   0  -3   7 27876.4 695.107  13
   0  -3  -7 27752.4 723.989   4
   0   3  -7 28760.3 865.355   3
   0  -3   7 27603.2 744.094   2
   0  -3  -8 3489.92 247.321   4
   0  -3   8 3152.93 244.389   2
   0  -3  -9 3262.48 256.843   4
   0  -3   9 2692.00 247.417   2
   0   3   9 3230.13 272.820  13
   0   3  10 67596.9 1567.03  13
   0  -3  10 66664.6 1529.00   2
   0  -3 -11 74464.6 1794.99  19
   0   3  11 76420.0 1762.87  13
   0  -3  11 77194.2 1726.91   2
   0   3 -11 79876.3 1899.81  10
   0   3 -11 76630.2 1746.48   6
   0  -3 -12 39535.3 1197.97  19
   0  -3 -12 42394.0 1187.94   6
   0  -3  12 39386.7 1133.38   2
   0   3 -12 39010.8 1139.37   6
   0   3 -12 41156.8 1263.59  10
   0   3  12 41870.7 1192.53  13
   0   3 -13 5829.64 397.326   6
   0  -3 -13 6870.35 431.476   6
   0  -3  13 6429.16 369.145  20
   0   3 -13 6731.31 443.545   9
   0  -3 -13 6812.37 447.309  19
   0   3 -13 6475.69 463.786  10
   0   3 -14 42749.6 1142.75   6
   0  -3 -14 41487.1 1142.97   6
   0   3 -14 43946.1 1240.97  10
   0  -3  14 39261.1 1007.80  20
   0   3 -14 43960.6 1205.69   9
   0   3 -15 9420.02 475.647   9
   0   3 -15 8497.99 426.987   6
   0   3 -15 9186.86 481.549  10
   0  -3 -15 8879.71 436.491   6
   0   3 -16 544.939 133.901   9
   0   3 -16 260.846 112.907  10
   0  -3 -16 320.500 113.999   6
   0   3 -16 621.252 133.221   6
   0  -4   0 171.463 68.1185   2
   0   4   0 167.593 69.2206   3
   0   4  -1 6927.51 306.494   3
   0  -4   1 6848.40 276.714   2
   0   4   1 6920.80 305.832  15
   0  -4  -1 6594.25 274.469   2
   0   4  -1 7544.33 305.589  15
   0   4  -2 50985.6 1022.47  15
   0  -4   2 50102.3 1006.41   2
   0  -4  -2 49183.9 1010.32   2
   0   4   2 49582.3 1057.04  15
   0   4  -2 49525.6 1085.13   3
   0  -4   3 327901. 5094.87   2
   0  -4   3 327805. 5039.78  13
   0  -4  -3 329319. 5070.01   4
   0   4  -3 326557. 5241.87   3
   0   4   3 324406. 5166.17  15
   0   4  -3 324709. 5080.02  15
   0  -4   4 185737. 2973.58  13
   0   4  -4 179887. 3186.35   3
   0  -4   4 182915. 3027.74   2
   0   4   4 182843. 3093.27  15
   0  -4  -4 183395. 2996.57   4
   0   4   5 2241.44 205.235  15
   0   4  -5 1939.33 209.454   3
   0  -4  -5 2095.50 173.640   4
   0  -4   5 2260.25 167.696  13
   0  -4   5 2145.83 183.673   2
   0  -4   6 127256. 2292.49   2
   0   4   6 127567. 2323.76  15
   0  -4  -6 129897. 2263.47   4
   0   4  -6 126151. 2480.10   3
   0  -4  -7 152473. 2655.83   4
   0  -4   7 150321. 2696.26   2
   0  -4  -8 3811.79 271.953   4
   0  -4   8 3588.31 274.145   2
   0   4   9 29712.4 930.751  13
   0  -4   9 30946.4 913.086   2
   0  -4  10 8265.87 456.421   2
   0   4 -10 7875.91 491.933  10
   0  -4  10 9014.55 464.494  20
   0  -4 -10 8408.98 475.007  16
   0   4  10 8040.18 465.298  13
   0   4 -10 8057.56 513.727   7
   0  -4  11 755.453 175.099  20
   0  -4 -11 1113.66 217.989  16
   0   4  11 507.581 165.321  13
   0   4 -11 505.384 156.867  10
   0   4 -11 893.795 193.096   7
   0  -4  11 727.794 177.781   2
   0  -4 -11 518.126 163.091  19
   0   4 -12 4765.97 363.535   9
   0  -4  12 5064.87 349.242  20
   0   4 -12 3968.29 355.885   7
   0  -4 -12 4106.32 357.193  19
   0   4 -12 4702.53 400.641  10
   0  -4  13 41695.9 1087.34  20
   0   4 -13 43571.2 1268.55  10
   0   4 -13 45113.0 1215.78   9
   0  -4 -13 42641.6 1189.97  19
   0   4 -13 42820.4 1194.03   7
   0  -4  14 6221.14 336.460  20
   0   4 -14 7300.39 422.369   9
   0   4 -14 7008.65 440.189  10
   0   4 -15 1504.34 207.931  10
   0   4 -15 1070.83 176.437   9
   0  -4  15 1210.73 136.195  20
   0  -5   0 39.0405 71.1191   2
   0   5   0-38.6034 89.6077  15
   0  -5   1 5267.93 275.036   2
   0  -5  -1 5442.80 280.751   2
   0   5  -1 5288.46 300.793  15
   0   5   1 5221.00 305.610  15
   0   5  -2 366.299 110.095   3
   0   5  -2 497.214 117.954  15
   0   5   2 396.016 108.519  15
   0  -5   2 417.023 102.525   2
   0  -5  -2 479.532 106.034   2
   0  -5  -2 537.196 104.561   4
   0  -5  -3 10340.4 394.190   4
   0  -5   3 10152.1 402.420   2
   0   5  -3 10089.7 407.149  15
   0   5  -3 10156.3 469.487   3
   0   5   3 10068.7 444.540  15
   0   5  -4 3418.27 282.814   3
   0   5   4 3439.91 267.200  15
   0  -5  -4 3588.02 231.047   4
   0  -5   4 3498.66 242.101   2
   0   5  -5 4027.42 321.972   3
   0  -5   5 3602.84 258.461   2
   0   5   5 4022.83 289.043  15
   0  -5  -5 3621.40 243.625   4
   0  -5   6 2869.01 238.528   2
   0   5   6 2465.68 242.085  15
   0  -5  -6 3120.00 235.828   4
   0   5   7 139.744 125.738  15
   0  -5  -7 129.813 98.0686   4
   0  -5   7 87.3463 113.185   2
   0   5  -8 17401.7 764.030   7
   0  -5   8 18182.8 671.885   2
   0  -5   9 9026.26 479.414  20
   0   5  -9 8481.72 535.775   7
   0  -5  -9 8996.46 505.166  16
   0   5  -9 8577.33 516.947  10
   0   5   9 9665.83 516.584  13
   0  -5   9 9036.23 473.222   2
   0   5 -10 36301.5 1192.09   7
   0   5  10 40031.9 1159.05  13
   0  -5  10 37991.6 1081.46  20
   0   5 -10 36302.4 1156.84  10
   0  -5  10 38651.2 1096.73   2
   0  -5 -10 37263.5 1111.84  16
   0   5 -11 19701.6 819.367   7
   0   5 -11 19055.2 789.217  10
   0  -5  11 19069.6 714.519  20
   0  -5 -11 19798.7 754.986  16
   0   5 -12 4008.21 352.549   7
   0  -5  12 3949.52 309.657  20
   0   5 -12 3704.34 344.852  10
   0  -5 -12 4212.46 336.132  16
   0   5 -13 9263.81 499.231   7
   0   5 -13 9920.71 527.364  10
   0   5 -13 11243.0 505.207   9
   0  -5  13 10358.3 458.336  20
   0   5 -14 367.268 133.528   9
   0  -5  14 461.945 105.542  20
   0   5 -14 389.956 146.281  10
   0  -5  15-94.6923 68.5009  20
   0   5 -15 56.0851 102.563  10
   0   5 -15 97.5579 92.3469   9
   0  -6   0 66005.1 1410.52   2
   0   6   0 65693.0 1478.23  15
   0   6  -1 1536.73 188.793  15
   0   6   1 1086.59 164.110  15
   0  -6   1 1419.76 170.167   2
   0  -6  -1 1166.03 162.856   2
   0   6  -2 1776.59 193.878  15
   0   6   2 1503.55 198.986  15
   0  -6   2 1425.73 176.700   2
   0  -6  -2 1556.99 176.264   4
   0   6   3 260.233 133.094  15
   0  -6   3 366.108 113.062   2
   0  -6  -3 341.918 112.265   4
   0   6  -3 416.746 109.234  15
   0  -6  -4 28876.1 809.979   4
   0  -6   4 29304.7 837.158   2
   0   6   4 28833.9 909.036  15
   0  -6  -5 2648.32 229.954   4
   0   6   5 2461.66 261.944  15
   0  -6   5 2458.75 232.568   2
   0  -6  -6 15258.0 569.861   4
   0   6   6 15585.4 650.805  15
   0  -6   6 14334.1 583.047   2
   0   6  -7 13707.7 678.468   7
   0  -6   7 14727.1 610.326   2
   0  -6   7 14543.5 604.350  20
   0  -6   7 15539.7 610.463  11
   0   6   7 14834.2 638.671  15
   0  -6  -7 15435.0 656.970  16
   0  -6   8 44939.8 1189.81   2
   0  -6   8 42218.2 1156.20  20
   0  -6  -8 43655.2 1219.87  16
   0  -6   8 44042.0 1133.85  11
   0   6  -8 41566.1 1295.76   7
   0   6  -9 4601.98 366.788  10
   0  -6   9 3842.21 320.045  20
   0  -6   9 4246.18 341.178   2
   0   6   9 4752.35 359.525  13
   0  -6  -9 4471.60 367.687  16
   0   6  -9 4437.18 407.219   7
   0   6 -10 12542.8 610.904  10
   0  -6  10 13665.2 590.111  20
   0  -6 -10 13839.6 621.716  16
   0  -6  11 45343.2 1164.72  20
   0   6 -11 43239.1 1271.96   7
   0  -6 -11 44887.9 1212.47  16
   0   6 -11 44268.3 1241.40  10
   0  -6  12 277.535 116.610  20
   0   6 -12-4.95283 101.457  10
   0   6 -12 478.939 150.722   7
   0  -6 -12 450.924 127.294  16
   0   6 -13 5311.70 347.500  10
   0   6 -13 4638.91 329.236   7
   0  -6 -13 4865.52 301.323  16
   0  -6  13 4502.84 278.530  20
   0   6 -14 4090.25 271.414  10
   0   6 -14 3571.61 248.606   7
   0  -6  14 3807.10 223.869  20
   0  -7   0-79.4104 96.5206   2
   0   7   0 135.734 100.227  15
   0   7  -1 2114.59 232.476  15
   0  -7   1 2652.31 255.147   2
   0   7   1 2267.72 258.876  15
   0  -7  -1 1914.91 208.986   4
   0  -7   2 339.613 123.129   2
   0   7  -2 101.783 73.7334  15
   0   7   2 177.819 110.327  15
   0  -7  -2 448.348 119.585   4
   0  -7   3 4672.76 329.841   2
   0   7   3 5226.35 386.010  15
   0  -7  -3 4118.27 296.215   4
   0  -7  -3 4308.43 337.503  16
   0  -7   3 4306.55 316.100  20
   0  -7   3 4743.72 340.480  11
   0  -7  -4 2063.57 215.316   4
   0  -7   4 2351.61 245.406  20
   0  -7   4 2257.92 240.840   2
   0  -7  -4 2299.97 265.791  16
   0   7   4 2435.43 292.610  15
   0   7  -4 1743.84 245.907   7
   0  -7   4 2245.92 241.937  11
   0   7   5 2237.91 274.946  15
   0  -7   5 2212.91 238.464  11
   0   7  -5 2867.97 304.698   7
   0  -7   5 2465.67 254.739   2
   0   7  -5 2332.24 304.925  17
   0  -7   5 2663.43 256.072  20
   0  -7  -5 2578.30 243.255   4
   0  -7  -5 2635.30 271.429  16
   0  -7  -6 5849.03 402.319  16
   0  -7   6 5500.90 369.620  20
   0   7   6 4954.27 405.112  15
   0   7  -6 5322.23 421.439   7
   0  -7   6 5914.37 385.611   2
   0   7  -6 5591.80 422.494  17
   0  -7   6 6102.93 389.774  11
   0  -7   7 7486.02 433.460  11
   0   7   7 6685.33 471.215  15
   0  -7   7 8274.30 460.973   2
   0  -7  -7 8554.06 487.866  16
   0  -7   7 8338.98 447.687  20
   0   7  -7 7117.49 488.119   7
   0  -7  -8 67596.6 1632.57  16
   0   7  -8 68217.8 1743.72   7
   0  -7   8 68620.0 1567.05  20
   0  -7   8 68609.6 1555.45  11
   0  -7  -9 11425.7 555.701  16
   0  -7   9 10603.1 499.822  20
   0   7  -9 9385.44 549.928   7
   0  -7   9 10214.0 468.566  11
   0  -7  10 11326.3 503.345  20
   0   7 -10 11099.6 578.860   7
   0  -7 -10 10656.6 527.086  16
   0   7 -11 4997.01 366.074   7
   0   7 -11 5305.09 341.461  10
   0  -7 -11 4730.16 325.061  16
   0  -7  11 5029.67 313.705  20
   0   7 -12 2466.41 249.470   7
   0   7 -12 2320.77 218.201  10
   0  -7  12 2313.85 203.879  20
   0  -7 -12 2418.71 211.991  16
   0  -7  13 2061.58 173.320  20
   0   7 -13 2135.17 191.846  10
   0  -7 -13 2061.82 172.078  16
   0   7 -13 1874.19 185.871   7
   0  -8   0 137191. 2635.01  11
   0   8   0 139646. 2783.10  15
   0  -8   0 139118. 2621.34   4
   0   8  -1 4948.25 379.653  15
   0   8  -1 5234.25 434.110  17
   0   8   1 4886.35 418.269  17
   0  -8  -1 5279.15 354.248   4
   0  -8  -1 5171.82 351.612  11
   0  -8   1 5878.18 402.147   2
   0  -8   1 5330.36 354.086  20
   0  -8   1 5191.09 363.602  11
   0   8   1 5114.27 393.075  15
   0  -8  -1 5270.86 371.540  16
   0  -8   2 4081.06 340.911   2
   0   8  -2 3251.99 357.772  17
   0  -8  -2 4334.58 317.759  11
   0  -8   2 3198.45 281.551  20
   0   8  -2 3594.69 317.897  15
   0   8   2 2950.81 329.207  17
   0  -8   2 3352.09 302.324  11
   0  -8  -2 3283.46 287.953   4
   0   8   2 3111.38 315.070  15
   0  -8  -2 3436.12 303.585  16
   0   8   3 3959.79 350.055  17
   0  -8  -3 3976.91 313.222   4
   0  -8   3 4412.22 343.166   2
   0  -8  -3 4335.55 339.951  16
   0   8   3 4162.60 374.738  15
   0  -8   3 3929.64 309.725  20
   0   8  -3 3756.42 379.904  17
   0  -8   3 4047.09 329.449  11
   0  -8   4 14115.7 589.577  20
   0   8  -4 14130.8 707.312  17
   0  -8  -4 14878.0 641.560  16
   0  -8   4 13907.7 601.877  11
   0   8  -5 6838.88 478.938  17
   0  -8   5 6337.03 388.507  20
   0   8  -5 6134.92 432.280   7
   0  -8  -5 6674.86 436.430  16
   0  -8   5 6480.98 405.529  11
   0   8  -6 861.244 183.224   7
   0  -8   6 566.374 150.106  20
   0  -8  -6 781.080 181.454  16
   0  -8   6 717.838 156.203  11
   0   8  -6 546.586 182.026  17
   0  -8   7 1772.02 210.205  11
   0  -8   7 1720.54 221.534  20
   0   8  -7 2056.40 251.751   7
   0  -8  -7 1880.05 235.435  16
   0  -8   8 344.164 132.061  20
   0   8  -8 506.158 142.163   7
   0  -8  -8 408.545 160.118  16
   0  -8   8 606.039 139.012  11
   0   8  -9 13365.6 609.559   7
   0  -8   9 13972.9 527.545  11
   0  -8  -9 15270.1 602.744  16
   0  -8   9 14486.3 547.884  20
   0  -8  10 42.0362 78.7008  20
   0  -8 -10 31.6844 80.8956  16
   0   8 -10-41.1782 107.258   7
   0  -8  11 5825.41 299.394  20
   0  -8 -11 6266.67 327.094  16
   0   8 -11 5173.36 325.792   7
   0   9   0-127.203 136.152  17
   0  -9   0 28.6540 102.281  11
   0  -9   1 6099.69 366.632  20
   0  -9   1 5915.55 383.892  11
   0  -9  -1 6101.03 384.693  16
   0   9  -1 5001.62 424.375  17
   0  -9  -1 5769.34 363.912  11
   0   9   1 5414.49 420.206  17
   0  -9  -2 2547.36 256.944  16
   0  -9  -2 2187.10 226.534  11
   0   9   2 1596.35 252.543  17
   0  -9   2 2158.71 227.353  20
   0  -9   2 2309.14 251.600  11
   0   9  -2 2110.86 292.360  17
   0   9  -3 60681.5 1606.54  17
   0  -9   3 60814.9 1399.96  20
   0  -9   3 62465.3 1458.47  11
   0   9   3 59886.3 1509.61  17
   0  -9  -3 62904.5 1465.14  16
   0  -9  -4 1218.27 192.309  16
   0  -9   4 1170.02 182.904  20
   0  -9   4 994.270 192.022  11
   0   9  -4 1057.02 226.349  17
   0   9  -5 499.077 185.184  17
   0  -9   5 444.818 143.013  20
   0  -9   5 689.399 141.702  11
   0  -9  -5 474.274 139.318  16
   0  -9   6 4459.87 295.109  20
   0  -9   6 4977.80 327.511  11
   0   9  -6 4597.76 337.531  17
   0   9  -6 4307.84 325.063   7
   0  -9  -6 4559.16 331.920  16
   0   9  -7 31132.9 908.007   7
   0  -9   7 29928.6 827.026  20
   0  -9   7 31590.4 869.440  11
   0  -9  -7 30516.8 890.131  16
   0  -9   8 9992.32 416.209  20
   0  -9  -8 10596.4 462.299  16
   0  -9   8 10999.6 439.347  11
   0   9  -8 10650.8 475.416   7
   0   9  -9 2894.56 237.753   7
   0  -9   9 2641.27 195.286  11
   0  -9   9 2839.95 202.863  20
   0  -9  -9 2908.95 230.300  16
   0 -10   0 2191.27 215.361  11
   0  10   0 2160.35 249.403  17
   0 -10  -1 20671.4 664.034  11
   0  10  -1 20515.9 762.527  17
   0 -10   1 23141.2 709.212  11
   0  10   1 20954.4 746.551  17
   0 -10   2-68.7523 97.1603  11
   0  10  -2 24.1482 106.985  17
   0  10   2 193.126 128.019  17
   0 -10  -2-82.0720 83.0615  16
   0 -10  -3 3114.76 241.054  16
   0  10   3 3079.05 248.445  17
   0  10  -3 2463.36 254.602  17
   0 -10   3 2573.36 210.597  20
   0 -10   3 3081.65 246.204  11
   0 -10  -4 30536.3 816.063  16
   0 -10   4 30341.2 820.351  11
   0 -10   4 30356.4 778.481  20
   0  10  -4 28867.4 881.897  17
   0 -10  -5 27040.5 742.867  16
   0 -10   5 25682.0 725.294  11
   0  10  -5 25418.4 774.593  17
   0 -10   5 26663.0 698.836  20
   0 -10   6 8655.90 369.833  11
   0  10  -6 7584.57 358.736  17
   0 -10  -6 8051.17 362.133  16
   0 -10   6 8454.82 341.772  20
   0 -10  -7 13091.7 449.725  16
   0 -10   7 12928.1 413.194  20
   0 -10   7 13094.2 431.183  11
  -1   0   0 18.7581 21.7465  12
   1   0   0 14.1651 23.0658   1
  -1   0   0 52.3639 23.0455   1
   1   0   1 6637.31 166.504  12
  -1   0  -1 6485.86 164.031  12
   1   0  -1 6835.42 134.265   1
   1   0   2 169069. 2538.17   1
  -1   0   2 163993. 2453.78  12
  -1   0  -2 167112. 2538.17  12
   1   0   3 11888.7 289.820   1
  -1   0  -3 11383.9 293.635  12
  -1   0   3 11449.8 234.101  12
   1   0  -3 11284.2 233.914  12
  -1   0  -4-5.98346 54.6807  12
  -1   0   4 121.297 39.1517  12
   1   0  -4 52.4399 38.7751  12
   1   0   4 28.1404 44.9330   1
   1   0   4 23.8103 61.0471  12
   1   0  -4 107.929 57.5332   5
  -1   0   5 86060.0 1459.19  13
   1   0  -5 86746.5 1471.16   4
   1   0  -5 86818.6 1413.26  12
   1   0   5 86971.6 1456.07   1
  -1   0  -5 84437.1 1488.12   3
  -1   0  -5 84079.5 1508.69   4
  -1   0   5 86859.2 1410.99  12
   1   0   5 85361.0 1508.02  13
  -1   0  -5 84288.6 1495.22  12
   1   0  -5 85707.3 1480.45   5
   1   0  -6 247254. 3785.48   5
   1   0  -6 237110. 3789.26   4
  -1   0  -6 234592. 3797.78   3
  -1   0   6 244400. 3709.95  12
  -1   0  -6 241588. 3842.94   4
   1   0   6 242705. 3741.54   1
   1   0   6 237958. 3830.98  13
  -1   0   6 238303. 3769.81  13
   1   0   7 10107.5 390.303  13
  -1   0  -7 10219.6 399.207   4
   1   0  -7 11101.7 388.775   4
  -1   0   7 10018.1 355.267  13
   1   0  -7 10339.5 361.426   5
   1   0  -8 49074.4 1097.38   4
  -1   0   8 49403.9 1063.77  13
  -1   0  -8 50721.0 1151.48   4
   1   0  -8 50969.7 1056.01   5
   1   0   8 50717.5 1134.47  13
   1   0   9 3680.69 274.215  13
  -1   0   9 3259.75 234.136  13
  -1   0  -9 3483.01 273.945   4
  -1   0  10 1926.16 201.754  13
  -1   0  10 1882.34 210.765   2
  -1   0 -10 1758.24 229.153   4
   1   0  10 1782.20 215.645  13
   1   0  11 42731.2 1143.24   2
  -1   0 -11 43146.0 1233.38   4
  -1   0  11 41461.9 1140.16   2
   1   0  11 45422.8 1196.60  13
   1   0 -12 15342.3 692.724   6
  -1   0 -12 14740.4 675.191  19
  -1   0  12 14799.0 640.809   2
   1   0  12 15917.9 671.608  13
   1   0  12 15069.2 639.207   2
   1   0 -12 15884.5 694.750  10
   1   0 -13 1436.23 240.263   6
   1   0 -13 1544.61 248.591   9
  -1   0 -13 1240.52 212.019  19
  -1   0 -14-9.59823 99.8291   6
  -1   0 -14 22.7339 99.7631  19
   1   0 -14 82.1830 112.882   6
   1   0 -14 120.929 167.726   9
   1   0 -15 5088.62 377.199   6
   1   0 -15 5197.37 370.865   9
   1   0  15 5056.91 343.864  21
  -1   0 -15 4754.29 363.481   6
  -1   0 -16 2582.32 246.200   9
   1   0  16 2669.95 228.621  21
   1   0 -16 2064.64 221.321   9
   1   0 -16 2270.73 244.984   6
  -1   0 -16 2085.64 228.782   6
   1   0 -17 196.135 94.3166   9
  -1   0 -17 116.236 86.5774   9
  -1   0 -17 255.571 104.758   6
   1   0 -17 269.998 109.228   6
   1   1 -16 2480.46 242.070   9
   1   1 -16 2297.85 221.843  10
  -1  -1 -16 2328.13 219.418   9
   1   1 -16 2386.88 240.560   6
  -1  -1 -16 1681.77 205.634   6
   1   1 -15 8029.43 467.847   9
   1   1 -15 8567.47 466.361  10
  -1  -1 -15 9233.09 490.668   6
   1   1 -15 8917.79 488.656   6
  -1  -1 -15 8226.08 451.112   9
   1   1 -14 451.679 170.931  10
   1   1 -14 450.191 158.151   6
   1  -1  14 521.584 172.579  21
  -1  -1 -14 530.761 166.085   6
  -1  -1 -14 435.593 160.037  19
   1   1 -14 745.765 191.617   9
   1   1 -13 7588.66 486.508   6
   1   1 -13 8073.43 500.887   9
   1  -1  13 7251.36 447.932  21
  -1  -1 -13 7436.33 478.350  19
   1   1 -13 7093.52 473.192  10
   1  -1  12 8043.95 455.868   2
  -1   1  12 7514.84 453.882   2
  -1  -1 -12 7228.42 475.175  19
   1   1 -12 8527.86 507.915   6
   1  -1  12 9017.24 476.992  13
  -1  -1 -12 8235.58 504.598   4
   1   1 -12 8255.04 503.161  10
  -1  -1 -11 1106.46 213.712   4
   1  -1  11 1125.17 194.959   2
   1  -1  11 1240.85 195.338  13
  -1   1  11 626.274 150.044  13
   1   1 -11 1236.38 200.554   6
  -1  -1 -11 1307.44 209.028  19
   1  -1  10 9322.55 456.520  13
   1  -1  10 9188.87 442.821   2
  -1   1  10 9173.35 436.565  13
  -1  -1 -10 8866.38 467.263   4
  -1  -1  -9 3632.89 277.168   4
   1  -1   9 4027.02 279.498  13
  -1   1   9 3974.92 268.983  13
   1  -1   9 3497.67 253.842   2
  -1  -1  -8 100638. 1921.90   4
   1  -1   8 102585. 1911.22  13
  -1   1   8 100298. 1871.63  13
   1  -1   8 102047. 1883.27   2
   1  -1   7 119515. 2120.95  13
   1  -1   7 121232. 2101.48   2
  -1   1   7 119476. 2094.69  13
  -1  -1  -7 120292. 2130.13   4
   1  -1   6 7663.04 297.688   2
   1  -1   6 7449.69 262.284   1
   1   1  -6 7690.60 272.368   5
  -1  -1  -6 7718.71 307.021   4
  -1   1   6 8329.68 287.553  12
   1  -1   6 7387.53 306.297  13
   1  -1   5 18310.3 482.058  13
   1  -1   5 19438.8 475.915   2
   1   1  -5 18751.9 390.213  12
   1   1  -5 19189.4 452.694   5
  -1  -1  -5 18445.2 480.987   4
  -1  -1  -5 19527.6 498.898  12
  -1   1   5 19084.9 450.480  12
  -1   1   5 19190.8 359.529   1
   1  -1   5 19385.9 445.990   1
  -1  -1  -4 69061.3 1239.07  12
  -1   1   4 69600.9 1106.00   1
   1   1  -4 69678.1 1109.52  12
  -1   1   4 71741.2 1191.99  12
   1  -1   4 71379.4 1192.92   1
   1  -1   4 66819.1 1227.44  13
  -1  -1  -4 69739.1 1228.13   4
   1  -1   4 72312.9 1211.92   2
   1   1  -4 70509.9 1195.99   5
  -1  -1  -4 70682.9 1237.26  14
   1   1  -3 21127.7 368.585  12
   1  -1   3 21948.3 449.454   1
  -1  -1  -3 21253.2 473.982  12
  -1   1   3 22019.9 395.750   1
  -1   1   3 22242.0 443.390  12
   1   1  -3 22229.2 361.465   1
   1   1  -2 11614.5 222.511   1
   1  -1   2 11818.1 276.032   1
  -1   1   2 11204.9 239.503   1
  -1  -1  -2 11096.8 281.097  12
   1   1  -2 11591.2 198.331  12
  -1   1   2 11136.0 262.339  12
  -1   1   1 149132. 2284.61   1
   1   1  -1 152188. 2236.62  12
  -1  -1  -1 149886. 2304.09  12
  -1   1   0 164735. 2570.99   1
  -1  -1   0 169789. 2549.21  12
   1  -1   0 169071. 2571.39   1
  -1   1  -1 152512. 2349.31   1
   1   1   1 157060. 2346.44  12
   1  -1  -1 151880. 2320.67   1
  -1   1  -2 11606.8 280.714   1
  -1   1  -3 21706.4 461.556   1
  -1   1  -3 22766.5 484.574  12
  -1   1  -3 22256.9 509.697   3
  -1  -1   3 22280.9 466.104   2
   1   1   4 66861.3 1188.00  15
   1   1   4 74328.2 1261.59  12
  -1  -1   4 71166.6 1215.88   2
   1   1   4 71675.1 1240.59  13
  -1   1  -4 69869.5 1268.64   3
  -1   1  -4 70213.7 1255.64   4
  -1   1  -4 65908.9 1214.80  12
   1  -1  -4 72990.8 1235.39   5
  -1   1  -4 66192.7 1193.26   1
  -1   1  -5 19579.5 528.188   3
  -1  -1   5 18334.9 429.360  13
  -1   1  -5 19116.1 516.308   4
   1  -1  -5 19278.6 457.141  12
   1  -1  -5 19202.2 485.742   5
   1   1   5 19642.9 474.386   1
  -1  -1   5 19316.4 482.568   2
  -1   1  -5 17858.9 475.442  12
   1   1   5 20162.5 507.799  13
   1   1   5 19643.7 511.758  12
   1   1   5 19062.5 441.753  15
   1  -1  -5 18634.1 435.900   4
   1  -1  -6 7598.77 299.510   5
   1   1   6 7405.85 310.146  13
  -1  -1   6 7591.07 264.735  13
   1   1   6 7803.32 289.174   1
   1  -1  -6 7408.68 275.598  12
  -1   1  -6 6994.28 321.450   3
  -1   1  -6 7233.69 321.200   4
  -1  -1   6 7470.71 296.742   2
   1  -1  -6 7586.03 272.383   4
  -1   1  -7 118085. 2163.08   4
   1  -1  -7 121680. 2047.92   4
  -1  -1   7 115663. 2078.34   2
  -1   1  -7 117764. 2156.13   3
  -1  -1   7 118814. 2014.28  13
   1  -1  -7 121154. 2083.54   5
   1   1   7 116580. 2124.20  13
   1  -1  -8 99243.0 1844.62   5
  -1  -1   8 99017.3 1864.11   2
  -1   1  -8 97366.9 1946.12   4
  -1   1  -8 101448. 1936.80   3
  -1  -1   8 100579. 1791.46  13
   1   1   8 100800. 1904.31  13
  -1  -1   9 3850.18 272.810   2
   1  -1  -9 3823.93 255.098   5
  -1   1  -9 3634.87 288.932   4
   1   1   9 4328.61 298.833  13
  -1  -1  10 9504.80 454.534   2
   1   1  10 9840.51 477.032  13
   1  -1 -11 845.750 190.756  19
   1  -1 -11 845.679 192.819   6
  -1  -1  11 1043.62 184.057   2
   1   1  12 8559.33 478.945   2
  -1   1 -12 6823.67 442.341  19
   1  -1 -12 7313.61 467.625  19
  -1  -1  12 7995.00 462.602   2
  -1   1 -12 7750.83 506.676  10
   1   1  12 8099.69 474.751  13
   1  -1 -12 8196.34 496.197   9
   1  -1 -12 8562.01 507.209   6
  -1   1 -13 7323.51 468.187  19
   1  -1 -13 7336.88 476.294   6
  -1   1 -13 6746.38 458.439  10
   1  -1 -13 7482.51 471.461   9
  -1   1 -14 707.123 176.376   6
   1  -1 -14 761.714 180.660   9
   1  -1 -14 533.502 168.421   6
  -1   1 -14 456.670 139.447  10
   1  -1 -15 8212.80 450.885   9
  -1   1 -15 8577.61 473.901   6
  -1   1 -15 7730.75 431.356  10
   1  -1 -15 8195.10 472.767   6
   1   1  16 1916.68 207.502  21
  -1   1 -16 1931.16 226.678   9
   1  -1 -16 2047.14 204.196   9
  -1   1 -16 2193.60 233.103   6
   1  -1 -16 2301.76 236.136   6
   1   2 -16 3480.52 276.864   9
  -1  -2 -16 3444.98 262.255   6
   1   2 -16 3165.90 261.831  10
   1   2 -16 3538.13 266.891   6
   1   2 -15 1369.10 204.072   6
  -1  -2 -15 1639.18 216.428   6
   1   2 -15 1502.67 223.254   9
   1   2 -15 1413.37 210.404  10
   1   2 -14 2494.92 284.249   9
   1   2 -14 2430.34 288.257  10
   1   2 -14 2905.16 295.013   6
  -1  -2 -14 2626.31 281.811   6
  -1  -2 -14 2869.97 300.648  19
   1   2 -13 8965.26 511.677   6
   1   2 -13 8020.13 501.028   9
  -1  -2 -13 7692.88 487.510  19
   1   2 -13 9162.39 544.626  10
  -1  -2 -13 8288.57 495.076   6
   1  -2  12 9184.31 491.941   2
  -1  -2 -12 9604.75 545.810   4
   1   2 -12 9119.97 518.318   6
   1   2 -12 9268.99 545.489  10
   1  -2  12 9685.29 500.466  21
  -1   2  12 9299.07 501.656  13
  -1  -2 -12 8705.18 523.087  19
   1   2 -12 8295.34 508.503   9
   1  -2  11 18757.6 700.034   2
   1  -2  11 19201.7 706.309  13
  -1  -2 -11 19995.3 768.695   4
   1  -2  11 19377.9 716.429  21
  -1  -2 -11 20713.0 800.378  19
   1   2 -11 19718.4 807.066  10
   1   2 -11 19850.2 756.662   6
  -1   2  11 20302.3 735.579  13
  -1  -2 -10 33139.7 978.952   4
   1  -2  10 31967.5 919.581   2
   1  -2  10 33073.4 934.596  13
  -1   2  10 33373.4 948.009  13
  -1   2   9 12518.8 512.082  13
  -1  -2  -9 11866.1 512.994   4
   1  -2   9 12375.6 498.412   2
   1  -2   9 13074.3 513.731  13
   1  -2   8 5921.07 311.098   2
  -1  -2  -8 5439.48 312.463   4
   1  -2   8 6289.80 328.155  13
   1  -2   7 15473.1 503.277  13
   1  -2   7 15832.0 497.820   2
  -1  -2  -7 15483.6 507.567   4
   1  -2   6 21433.6 528.058   1
  -1  -2  -6 21108.6 573.552   4
   1  -2   6 20580.7 563.637  13
   1  -2   6 21128.3 559.928   2
  -1   2   5 76984.6 1303.00   1
  -1   2   5 77384.6 1359.61  15
   1   2  -5 77805.4 1337.62   5
  -1  -2  -5 78607.2 1427.44  14
   1  -2   5 79735.5 1371.91   1
  -1  -2  -5 77716.2 1409.93   4
   1  -2   5 78363.1 1392.16   2
  -1   2   5 74896.2 1404.28  12
   1  -2   5 78290.8 1410.05  13
  -1   2   4 26434.0 538.365   1
   1  -2   4 27492.7 579.356   1
  -1  -2  -4 28646.2 638.040  12
  -1  -2  -4 25782.1 589.047   4
   1  -2   4 27417.2 581.372   2
  -1  -2  -4 26189.4 602.536  14
   1   2  -4 26799.2 496.484   1
   1   2  -4 25591.1 552.376   5
  -1   2   4 26112.6 588.874  12
   1   2  -4 26144.3 500.648  12
   1  -2   4 26414.9 594.995  13
   1  -2   3 4001.17 174.303   1
   1   2  -3 4067.31 143.398   1
  -1  -2  -3 4155.53 180.599   4
  -1  -2  -3 4380.19 201.261  12
  -1   2   3 4507.24 193.004  12
   1  -2   3 4080.53 186.049  13
  -1   2   3 4201.06 163.417   1
   1  -2   3 4309.11 172.531   2
  -1  -2  -3 3994.90 180.354  14
  -1   2   2 63907.3 1095.05  12
   1   2  -2 63265.1 1039.57   1
   1  -2   2 62378.5 1054.24   2
  -1  -2  -2 61681.4 1097.96  12
  -1  -2  -2 62388.4 1073.95  14
  -1   2   2 60702.6 1057.20   1
   1  -2   2 61976.1 1085.68  13
   1  -2   2 60912.2 1075.95   1
  -1  -2  -1 123665. 2020.76  12
  -1   2   1 124609. 2013.01   1
  -1  -2  -1 127195. 2011.84   2
  -1  -2  -1 128082. 2006.76  14
   1   2  -1 129670. 1970.78  12
   1   2  -1 130770. 2032.94  15
  -1  -2   0 103649. 1662.04   2
  -1   2   0 101336. 1679.09   1
   1   2   0 107298. 1656.11  12
  -1  -2   1 127536. 1994.83  14
   1   2   1 127830. 2015.13  12
  -1   2  -1 126212. 2055.78   3
   1  -2  -1 129188. 2009.79   5
   1  -2  -1 125944. 2004.55   1
  -1   2  -1 125489. 2020.37   1
  -1   2  -2 59379.0 1079.68   1
   1   2   2 62986.6 1097.53  12
  -1  -2   2 63129.5 1066.20  14
   1  -2  -2 63199.9 1092.01   5
   1   2   3 4046.56 191.611  15
  -1  -2   3 4415.50 186.681   2
  -1   2  -3 4265.03 215.888   3
   1   2   3 4356.67 198.030  12
   1  -2  -3 4077.97 148.955   4
   1  -2  -3 4236.21 188.980   5
  -1   2  -3 3987.89 175.512   1
  -1   2  -4 25572.8 570.409   1
   1   2   4 24871.6 586.805  15
  -1  -2   4 26208.5 584.374   2
   1   2   4 27509.6 622.143  12
  -1   2  -4 24647.6 591.986  12
  -1   2  -4 25088.5 645.087   3
   1  -2  -4 26351.6 601.602   5
   1  -2  -4 25866.3 524.031   4
  -1  -2   5 78225.1 1408.61   2
   1   2   5 76608.8 1396.86  15
  -1   2  -5 78521.1 1508.96   3
  -1   2  -5 77672.0 1380.24   1
   1  -2  -5 78123.3 1333.80   4
   1  -2  -5 77165.3 1423.43   5
  -1  -2   6 19633.4 549.573   2
  -1   2  -6 21648.9 649.137   3
   1   2   6 21467.6 589.614  13
   1   2   6 19437.0 518.200  15
   1  -2  -6 20575.3 506.206   4
   1  -2  -6 20479.7 570.400   5
   1  -2  -7 15112.3 503.501   5
   1   2   7 15596.4 522.920  13
  -1  -2   7 14751.6 488.411   2
  -1   2  -7 15395.2 569.219   3
  -1   2  -8 6326.86 379.010   3
  -1  -2   8 5640.08 310.225   2
   1   2   8 5783.96 332.212  13
   1  -2  -8 5769.92 317.950   5
  -1  -2   9 12181.1 497.321   2
  -1   2  -9 12288.1 560.139   3
   1   2   9 12640.5 526.532  13
   1  -2  -9 12471.7 503.469   5
   1   2  10 33655.8 982.730  13
  -1  -2  10 32733.2 941.713   2
   1  -2 -10 33071.9 933.514   5
  -1   2 -11 18914.5 795.508  10
   1   2  11 20459.2 761.181  13
   1  -2 -11 19529.8 756.729   6
   1  -2 -11 20881.9 796.744   8
  -1  -2  11 19130.7 713.930   2
   1  -2 -11 18563.6 753.740  19
  -1   2 -11 18661.3 723.677  19
   1  -2 -12 7862.36 490.493   6
   1   2  12 9083.78 517.199  13
   1  -2 -12 7929.17 494.432  19
  -1  -2  12 9274.51 496.791   2
  -1   2 -12 9543.76 561.260  10
  -1   2 -13 7900.27 480.014   6
  -1   2 -13 8283.85 523.244  10
   1  -2 -13 7793.04 480.006   6
  -1   2 -14 2666.51 290.534  10
   1  -2 -14 3211.22 301.962   6
  -1   2 -14 3311.81 302.529   6
  -1   2 -15 1395.53 220.238   9
   1  -2 -15 1526.77 209.290   6
  -1   2 -15 1615.49 222.909   6
  -1   2 -15 1465.29 208.840  10
  -1   2 -16 3372.72 273.445   9
  -1   2 -16 3523.60 267.760   6
  -1   2 -16 3272.49 251.786  10
   1  -2 -16 3432.94 265.568   6
   1   3 -16 2897.97 239.623  10
   1  -3  16 3211.22 194.111  20
   1   3 -16 2832.28 236.851   9
   1   3 -16 3403.29 231.151   6
   1   3 -15 1482.23 198.940   6
   1   3 -15 2038.81 236.490   9
   1   3 -15 1929.53 226.164  10
   1  -3  15 1667.78 176.836  20
  -1  -3 -15 2128.06 220.858   6
  -1  -3 -14 6022.46 406.802  19
   1   3 -14 5839.85 426.420  10
   1   3 -14 6019.96 401.566   9
  -1  -3 -14 5420.99 374.157   6
   1   3 -14 5469.03 369.977   6
   1  -3  14 6248.95 356.725  20
   1   3 -13 15508.9 684.974   9
  -1  -3 -13 14781.1 684.240  19
  -1  -3 -13 14586.4 644.370   6
   1   3 -13 14859.4 701.303  10
   1   3 -13 16178.5 666.202   6
  -1  -3 -12 15652.8 674.899   6
   1  -3  12 15251.9 648.206   2
  -1  -3 -12 13959.1 676.791  19
  -1   3  12 15776.1 674.289  13
  -1  -3 -12 15223.5 658.202  16
   1   3 -12 15998.4 699.058   9
   1   3 -12 16352.3 742.563  10
   1   3 -12 16025.2 678.937   6
   1   3 -11 11719.3 626.021  10
   1   3 -11 12341.3 614.744   7
   1  -3  11 11863.0 549.962   2
   1   3 -11 12126.4 598.657   9
   1   3 -11 12920.6 600.932   6
  -1  -3 -11 11273.7 567.172  16
  -1  -3 -11 12396.1 621.600  19
  -1   3  11 13262.9 599.841  13
  -1  -3 -11 12419.6 592.599   4
   1  -3  10 38164.1 1022.69  13
   1  -3  10 36634.7 1028.37   2
  -1  -3 -10 38354.9 1080.60   4
  -1   3  10 38497.2 1070.22  13
  -1   3   9 22893.3 756.142  13
   1  -3   9 23561.9 729.373  13
  -1  -3  -9 24252.1 770.019   4
   1  -3   9 23236.7 739.054   2
   1  -3   8 8745.54 403.491   2
  -1  -3  -8 8377.25 405.003   4
   1  -3   8 9146.36 408.173  13
  -1  -3  -7 38897.2 950.209   4
   1  -3   7 40886.9 949.808  13
   1  -3   7 41291.1 951.973   2
   1  -3   6 18912.9 543.924   2
  -1   3   6 18407.3 534.106  15
   1  -3   6 17720.3 537.690  13
  -1  -3  -6 19219.9 558.498   4
  -1  -3  -5 9525.71 352.303   4
  -1  -3  -5 10008.0 369.610  14
  -1   3   5 9800.63 356.706  15
   1  -3   5 9844.76 358.795  13
   1  -3   5 10174.0 354.937   2
   1  -3   4 15300.1 447.178  13
  -1  -3  -4 16116.9 453.513  14
  -1  -3  -4 15917.8 450.717   4
   1  -3   4 15720.5 436.491   2
  -1   3   4 15949.0 432.708   1
   1   3  -3 130946. 2153.12  15
   1   3  -3 134916. 2146.07   1
  -1   3   3 132226. 2184.13   1
   1  -3   3 132218. 2166.00   2
   1  -3   3 135314. 2195.38   1
  -1  -3  -3 130874. 2175.44  14
   1  -3   3 131940. 2191.56  13
  -1  -3  -3 130225. 2183.37   4
   1  -3   2 104766. 1748.10   1
  -1  -3  -2 102566. 1709.72  14
  -1   3   2 106417. 1783.53  12
  -1   3   2 103740. 1745.46   1
   1  -3   2 102295. 1711.67   2
  -1  -3  -2 101677. 1741.00   2
  -1  -3  -2 101825. 1733.97   4
   1   3  -2 103180. 1741.62  15
   1  -3   2 102683. 1740.36  13
   1   3  -2 101305. 1713.81   1
   1  -3   1 80576.3 1377.98   2
   1   3  -1 80348.0 1433.51  15
   1  -3   1 81954.3 1421.91   1
  -1  -3  -1 81030.1 1373.32  14
   1  -3   1 80056.2 1410.69  13
  -1   3   1 81202.8 1390.85   3
   1   3  -1 83784.7 1382.29  12
  -1   3   1 82656.1 1427.74   1
  -1  -3  -1 81222.4 1407.48   2
   1   3  -1 81965.8 1407.94   1
   1  -3   0 46627.7 862.182   5
  -1   3   0 47393.0 928.668   1
   1   3   0 50056.0 960.451  15
   1   3   0 49102.6 920.512   1
  -1   3   0 48099.7 928.909   3
   1  -3   0 47302.1 883.476   2
   1   3   0 50223.6 910.160  12
  -1  -3   0 48599.2 874.320  14
  -1  -3   0 47223.4 901.992   2
   1  -3   0 49031.9 925.593   1
   1   3   1 83523.2 1471.93  15
   1  -3  -1 81206.1 1390.64   2
  -1   3  -1 81498.2 1433.30   1
   1  -3  -1 81383.2 1395.16   5
  -1  -3   1 81801.9 1369.15  14
  -1   3  -1 80160.7 1459.64   3
  -1  -3   1 79462.0 1401.58   2
   1   3   1 84663.8 1431.84  12
  -1  -3   2 102380. 1697.60  14
  -1   3  -2 101758. 1819.22   3
  -1  -3   2 105533. 1746.44   2
   1   3   2 100331. 1792.87  15
   1   3   2 105394. 1777.27  12
   1  -3  -2 102734. 1749.93   5
  -1   3  -2 103881. 1760.14   1
  -1   3  -3 131731. 2185.80   1
   1   3   3 128867. 2220.40  15
   1  -3  -3 130605. 2194.70   5
  -1   3  -3 128220. 2272.76   3
  -1  -3   3 131910. 2134.59  14
   1  -3  -3 130093. 2105.83   4
  -1  -3   3 135289. 2183.07   2
  -1  -3   4 15926.4 456.409   2
   1  -3  -4 15289.1 462.066   5
   1  -3  -4 15728.6 402.178   4
   1   3   4 15476.8 475.413  15
  -1   3  -4 16246.5 531.208   3
  -1  -3   5 9524.94 358.002   2
   1  -3  -5 10003.1 381.606   5
   1   3   5 9652.71 372.693  15
   1  -3  -5 10037.8 319.233   4
  -1   3  -5 10781.6 443.551   3
  -1   3  -6 19293.0 658.377   3
   1  -3  -6 19027.3 578.390   5
  -1  -3   6 18500.9 554.314   2
   1   3   6 17596.6 541.530  15
  -1  -3   7 39118.1 946.965   2
   1   3   7 39513.4 980.137  13
   1  -3  -7 40623.9 983.914   5
  -1   3  -7 40645.5 1089.06   3
  -1   3  -8 8507.37 477.466   3
   1   3   8 8774.68 423.907  13
   1  -3  -8 8985.15 426.564   5
  -1  -3   8 8610.18 403.128   2
  -1  -3   9 22860.0 739.283   2
   1   3   9 23350.4 777.284  13
  -1   3  -9 23262.9 853.685   3
   1  -3  -9 22984.8 756.204   5
   1   3  10 39139.3 1105.71  13
  -1  -3  10 39059.6 1071.36   2
  -1   3 -11 11590.9 626.959  10
  -1  -3  11 12109.9 561.938   2
   1  -3 -11 12583.1 629.583   8
   1   3  11 12354.1 593.155  13
   1  -3 -11 10778.1 566.501  19
  -1   3 -12 16012.9 744.122  10
  -1  -3  12 15736.5 659.207   2
   1  -3 -12 15077.1 666.976   6
   1   3  12 16549.4 699.841  13
   1  -3 -12 13832.9 652.737  19
  -1   3 -12 14777.1 647.482   6
  -1   3 -13 15966.9 727.133  10
   1  -3 -13 14593.8 648.606   6
  -1   3 -13 15379.4 652.675   6
   1  -3 -14 5333.52 363.167   6
  -1   3 -14 5751.88 411.225  10
  -1   3 -14 4803.33 346.703   6
  -1   3 -15 1613.38 202.305   6
  -1   3 -15 1909.45 231.510   9
   1  -3 -15 1850.56 208.466   6
  -1   3 -15 1839.93 230.192  10
  -1   3 -16 3169.07 220.454   6
  -1   3 -16 2580.45 225.901  10
   1  -4  15 28337.0 734.561  20
   1   4 -15 28486.5 849.608  10
   1   4 -15 28683.3 814.730   9
  -1  -4 -14 6443.74 392.316  19
   1  -4  14 6438.43 354.962  20
   1   4 -14 6571.87 399.285   9
   1   4 -14 6776.47 427.815  10
   1   4 -13 6522.55 431.497   7
   1   4 -13 7875.84 454.759   9
  -1  -4 -13 7199.16 452.463  19
  -1  -4 -13 7100.84 423.785  16
   1   4 -13 7718.51 485.378  10
   1  -4  13 7438.22 415.293  20
  -1  -4 -12 363.732 160.911  16
  -1  -4 -12 398.123 148.784  19
   1   4 -12 550.495 168.429   7
   1   4 -12 499.177 156.768   9
   1   4 -12 345.427 143.535  10
   1   4 -11 2465.07 265.055   9
  -1  -4 -11 2330.73 269.612   4
   1  -4  11 2519.96 265.323   2
  -1  -4 -11 1753.98 250.424  19
  -1  -4 -11 1981.70 261.681  16
   1   4 -11 2113.21 276.133   7
  -1   4  11 2205.68 262.056  13
   1   4 -11 2160.82 269.543  10
   1   4 -10 2838.65 302.923  10
  -1  -4 -10 2727.26 294.106  19
   1   4 -10 2397.95 301.975   7
  -1   4  10 2417.23 279.819  13
   1   4 -10 2741.44 284.894   9
   1  -4  10 2839.42 276.925   2
  -1  -4 -10 2417.48 259.997   4
  -1  -4 -10 2744.12 284.569  16
  -1  -4  -9 25706.5 831.421   4
   1  -4   9 26208.4 818.051   2
   1  -4   8 13075.1 529.626   2
   1  -4   8 14541.4 538.828  13
  -1  -4  -8 14871.1 569.313   4
   1  -4   7 21540.5 652.398  13
  -1  -4  -7 21817.6 675.445   4
   1  -4   7 20413.4 645.695   2
   1  -4   6 29550.3 769.329   2
   1  -4   6 30910.9 785.256  13
  -1  -4  -6 29298.5 780.663   4
  -1   4   6 29491.4 801.339  15
   1  -4   5 24773.2 663.324  13
  -1   4   5 24125.3 691.353  15
   1  -4   5 25034.9 658.091   2
  -1  -4  -5 25132.7 668.654  14
  -1  -4  -5 24397.1 665.916   4
  -1   4   4 55448.0 1203.31  15
   1  -4   4 57212.4 1149.78   2
   1  -4   4 58551.2 1172.58  13
  -1  -4  -4 58769.6 1157.03  14
  -1  -4  -4 57734.7 1170.99   4
   1   4  -3 63206.5 1205.74  15
   1  -4   3 61114.2 1191.92   2
   1  -4   3 61594.1 1208.59  13
  -1  -4  -3 61309.9 1173.09  14
  -1  -4  -3 61728.7 1211.46   4
   1   4  -2 30709.2 726.039  15
   1  -4   2 30184.4 708.105  13
  -1  -4  -2 30076.4 663.467  14
   1  -4   2 30741.6 691.925   2
  -1  -4  -2 30339.2 706.334   4
  -1  -4  -2 29223.1 711.406   2
   1   4  -2 30555.1 678.029  12
  -1   4   1 22711.6 561.708   3
  -1  -4  -1 22470.2 581.089   2
  -1  -4  -1 23320.5 533.274  14
   1  -4   1 22921.2 560.769   2
   1   4  -1 22426.4 607.473  15
   1   4  -1 23667.5 575.265  12
  -1  -4   0 1472.83 136.201   2
   1   4   0 1672.56 163.160  15
  -1  -4   0 1544.41 117.583  14
  -1   4   0 1644.45 144.394   3
   1  -4   0 1227.97 119.935   2
   1  -4  -1 22241.8 562.076   2
  -1  -4   1 23136.4 578.202   2
  -1   4  -1 22305.8 622.915   3
  -1  -4   1 23557.6 529.620  14
   1   4   1 23138.3 633.847  15
  -1  -4   2 29118.3 638.569  14
  -1   4  -2 30311.4 780.254   3
   1   4   2 29288.6 754.934  15
  -1  -4   2 30589.6 707.056   2
   1  -4  -3 59459.0 1133.85   4
  -1  -4   3 60825.6 1131.76  14
   1   4   3 60514.0 1270.85  15
   1  -4  -3 60738.9 1220.86   5
  -1   4  -3 61584.3 1317.70   3
  -1  -4   3 61292.4 1204.39   2
   1   4   4 58420.2 1236.68  15
  -1  -4   4 54823.0 1156.92   2
  -1   4  -4 57013.0 1296.18   3
   1  -4  -4 56042.4 1189.46   5
   1  -4  -4 55703.6 1089.92   4
  -1  -4   4 58050.1 1103.07  14
   1   4   5 24445.1 710.315  15
  -1   4  -5 24173.0 776.433   3
  -1  -4   5 24004.3 615.900  14
  -1  -4   5 24764.4 675.204   2
   1  -4  -5 23122.0 595.266   4
   1  -4  -5 23904.1 690.638   5
   1  -4  -6 30244.6 829.632   5
  -1  -4   6 31035.8 752.038  14
   1   4   6 29505.7 815.728  15
  -1   4  -6 29703.9 924.145   3
  -1  -4   6 28443.8 784.756   2
  -1  -4   7 21311.1 672.252   2
   1  -4  -7 20857.3 695.420   5
   1   4   7 20843.5 671.811  15
  -1   4  -7 21663.6 800.763   3
  -1  -4   8 14205.1 562.077   2
   1   4   8 14662.9 588.476  13
  -1   4  -8 14528.2 669.857   3
  -1   4  -9 26281.0 966.742   3
  -1  -4   9 25678.7 826.147   2
   1   4   9 26547.9 868.856  13
  -1  -4  10 2464.54 252.713  20
   1   4  10 2349.85 266.171  13
  -1   4 -10 2551.31 324.725   7
  -1   4 -10 2585.76 304.310  10
  -1  -4  10 2504.52 262.541   2
   1  -4 -10 2870.25 315.870   8
  -1   4 -11 1774.29 256.150  10
  -1  -4  11 1965.86 217.855  20
  -1   4 -11 1701.91 267.863   7
   1   4  11 2419.64 276.978  13
  -1  -4  11 2230.97 260.270   2
  -1   4 -12 378.894 170.337   7
  -1  -4  12 227.164 120.958  20
  -1   4 -12 546.855 181.907  10
  -1  -4  13 7656.51 383.174  20
  -1   4 -13 7613.15 488.840  10
  -1   4 -14 7156.14 414.963   9
  -1   4 -14 6866.66 432.818  10
  -1   4 -15 28246.9 848.902  10
  -1   4 -15 28571.6 811.249   9
   1   5 -15 1175.71 153.420   9
   1   5 -15 1084.62 157.961  10
   1  -5  15 1018.65 124.721  20
   1   5 -14 15500.2 596.727  10
  -1  -5 -14 13320.8 509.605  16
   1   5 -14 14190.7 540.390   7
   1  -5  14 14257.5 512.301  20
   1   5 -14 14889.4 535.782   9
   1   5 -13 3659.10 327.286  10
   1  -5  13 3984.85 291.567  20
   1   5 -13 3695.54 310.352   7
  -1  -5 -13 3989.80 313.373  16
   1   5 -13 3668.15 295.863   9
  -1  -5 -13 4159.87 312.405  19
   1   5 -12 4391.95 314.381   9
   1   5 -12 3863.12 346.626   7
  -1  -5 -12 4042.31 335.925  19
   1  -5  12 4136.52 317.987  20
  -1  -5 -12 3925.08 340.785  16
   1   5 -12 4310.23 370.208  10
   1   5 -11 16891.6 732.560  10
   1   5 -11 15945.2 728.207   7
  -1  -5 -11 14851.8 669.061  16
   1  -5  11 16824.3 671.946  20
  -1  -5 -11 17561.2 709.851  19
   1  -5  10 10933.3 521.551   2
   1   5 -10 9389.49 567.037   7
   1  -5  10 10875.9 534.413  20
  -1  -5 -10 11504.2 553.029   4
  -1   5  10 10098.4 550.217  13
   1   5 -10 10978.1 579.776  10
  -1  -5 -10 10296.0 557.080  16
   1  -5   9 571.544 160.626  20
  -1  -5  -9 730.307 184.822  16
   1   5  -9 483.117 192.148   7
   1  -5   9 501.619 105.749  11
  -1  -5  -9 327.027 139.890   4
   1   5  -9 709.111 161.957  10
   1  -5   9 725.535 159.999   2
   1  -5   8 14806.2 602.127  20
  -1  -5  -8 14193.8 633.086  16
   1   5  -8 14552.3 685.881   7
  -1  -5  -8 14247.4 585.826   4
   1  -5   8 14096.3 574.643   2
  -1  -5  -7 27101.5 817.988   4
   1  -5   7 28052.2 798.133  13
   1  -5   7 26433.1 795.659   2
  -1   5   6 824.269 156.482  15
   1  -5   6 692.739 128.363  13
  -1  -5  -6 492.393 124.540   4
   1  -5   6 623.628 128.492   2
   1  -5   5 55295.6 1218.62   2
  -1  -5  -5 55601.6 1239.82   4
  -1   5   5 54508.4 1292.50  15
   1  -5   5 58524.8 1241.03  13
   1  -5   4 9105.91 387.683  13
  -1   5   4 8428.47 415.185  15
  -1  -5  -4 8986.51 392.380   4
   1  -5   4 8893.20 377.663   2
   1   5  -3 8085.51 361.398  15
   1  -5   3 7768.26 340.923   2
  -1  -5  -3 7892.75 351.502   4
   1   5  -2 12800.8 471.695  15
  -1   5   2 11443.7 466.743  15
  -1  -5  -2 11781.9 446.536   2
  -1  -5  -2 13147.2 454.090   4
   1  -5   2 13043.9 442.737   2
   1   5  -1 12109.8 469.587  15
  -1   5   1 12712.3 480.635  15
   1  -5   1 12621.4 433.767   2
  -1  -5  -1 12358.1 446.717   2
   1   5   0 1798.71 193.193  15
   1  -5   0 2033.01 174.793   2
  -1  -5   0 1899.60 171.098   2
  -1   5   0 1903.50 175.753   3
   1   5   1 12075.7 482.262  15
  -1   5  -1 12828.5 484.249   3
   1  -5  -1 12421.4 436.819   2
  -1  -5   1 11748.0 430.766   2
   1   5   2 12351.6 497.382  15
  -1   5  -2 12712.6 509.940   3
  -1  -5   2 12009.3 443.682   2
   1  -5  -3 8044.43 327.899   4
  -1  -5   3 7274.19 345.593   2
   1   5   3 7088.06 381.045  15
  -1   5  -4 9244.91 480.803   3
   1   5   4 9839.84 458.186  15
   1  -5  -4 9562.15 368.119   4
  -1  -5   4 9584.57 411.404   2
  -1   5  -5 56904.1 1431.39   3
  -1  -5   5 56260.6 1256.61   2
   1   5   5 55633.4 1324.94  15
   1   5   6 612.809 153.074  15
  -1   5  -6 567.144 157.129   3
  -1  -5   6 791.766 143.130   2
  -1  -5   7 27799.7 840.432   2
   1   5   7 28630.6 876.281  15
  -1   5  -7 27139.3 979.443   3
  -1  -5   8 14904.1 601.036  20
   1   5   8 14948.5 621.219  13
  -1   5  -8 14851.6 712.175   7
   1  -5  -8 13630.5 607.460  16
  -1   5  -8 14602.5 713.109   3
  -1  -5   8 13820.2 585.120   2
   1  -5  -8 14634.9 658.431   8
  -1  -5   9 909.426 178.305   2
  -1   5  -9 862.677 203.985   7
   1   5   9 995.675 183.430  13
   1  -5  -9 1002.89 223.694  16
   1  -5  -9 926.229 190.715   8
  -1  -5   9 692.107 142.324  20
  -1   5  -9 839.925 192.098  10
   1   5  10 10055.8 541.720  13
  -1  -5  10 11064.5 524.439  20
  -1   5 -10 9534.60 563.897  10
  -1  -5  10 9990.15 519.662   2
   1  -5 -10 10606.6 533.568  16
  -1   5 -10 10774.0 611.053   7
   1  -5 -10 10793.6 592.138   8
  -1  -5  11 15424.0 616.943  20
   1  -5 -11 16654.7 660.823  16
  -1   5 -11 15480.9 714.333  10
  -1   5 -11 16431.9 745.659   7
  -1   5 -12 2927.23 308.544  10
  -1   5 -12 3840.41 347.283   7
  -1  -5  12 3889.38 286.487  20
  -1   5 -13 3882.17 327.712   7
  -1  -5  13 3366.79 241.584  20
  -1   5 -13 3811.85 299.865   9
  -1   5 -13 3546.28 318.270  10
  -1  -5  14 13852.2 450.400  20
  -1   5 -14 14442.9 591.382  10
  -1   5 -14 14885.2 533.792   9
  -1   5 -15 881.395 145.087  10
   1  -6  14 4336.08 240.857  20
   1   6 -14 4444.36 276.767  10
  -1  -6 -14 4894.33 262.123  16
   1   6 -14 4409.09 267.712   7
   1   6 -13 3132.86 268.637  10
  -1  -6 -13 2983.26 247.244  16
   1   6 -13 3166.35 272.944   7
   1  -6  13 2938.25 234.379  20
   1   6 -12 6113.98 405.127   7
   1   6 -12 6885.17 412.373  10
   1  -6  12 6056.46 358.080  20
  -1  -6 -12 5612.77 362.778  16
   1   6 -11 8008.18 492.552   7
  -1  -6 -11 7975.03 467.537  16
   1  -6  11 8286.16 437.327  20
   1   6 -11 7572.47 452.810  10
  -1  -6 -10 8498.62 500.915  16
   1   6 -10 9215.61 501.998  10
   1  -6  10 8172.24 418.079  11
   1  -6  10 8626.60 465.131  20
   1   6 -10 9224.71 546.100   7
   1   6  -9 5369.78 379.211  10
   1  -6   9 4383.48 341.740  20
   1   6  -9 4124.21 376.911   7
  -1  -6  -9 5263.70 397.030  16
   1  -6   9 5242.67 343.018  11
   1  -6   8 664.253 161.118   2
   1   6  -8 757.145 165.133   7
  -1  -6  -8 516.725 179.116  16
   1  -6   8 784.602 166.616  20
   1  -6   8 1001.98 167.351  11
  -1  -6  -8 781.126 168.225   4
  -1  -6  -7 25967.3 887.361  16
  -1   6   7 24660.0 852.719  15
  -1  -6  -7 26304.1 837.202   4
   1   6  -7 24100.9 916.984   7
   1  -6   7 25550.6 825.259  20
   1  -6   7 25835.0 813.365   2
   1  -6   7 26505.0 849.580  11
   1  -6   6 7412.49 408.802  20
  -1   6   6 6809.62 422.587  15
  -1  -6  -6 7156.17 435.036  16
   1  -6   6 7499.96 417.835  11
  -1  -6  -6 6732.06 389.114   4
   1  -6   6 6674.52 383.003   2
  -1   6   5 9284.65 488.680  15
   1  -6   5 8965.96 429.509   2
  -1  -6  -5 9982.16 460.396   4
  -1   6   4 11593.1 544.858  15
  -1  -6  -4 11662.4 493.255   4
   1  -6   4 10968.1 468.500   2
   1  -6   3 768.911 130.901   2
  -1  -6  -3 580.224 121.095   4
  -1   6   3 568.825 137.454  15
   1  -6   2 29531.4 812.862   2
  -1  -6  -2 29413.2 816.529   4
   1   6  -2 29750.3 862.237  15
  -1   6   2 29031.0 882.931  15
   1  -6   1 7614.73 371.956   2
  -1   6   1 7141.80 396.015  15
  -1  -6  -1 7449.44 382.168   2
  -1  -6  -1 7599.30 371.121   4
   1   6  -1 7830.62 407.898  15
  -1  -6   0 37385.4 967.261   2
   1   6   0 37970.4 1024.35  15
   1  -6   0 37526.2 953.179   2
  -1   6   0 38084.8 1017.55  15
  -1  -6   1 8116.11 394.220   2
  -1   6  -1 7627.83 403.966  15
   1  -6  -1 7633.39 379.465   2
   1   6   1 7759.17 420.592  15
   1  -6  -2 28655.3 773.509   4
   1   6   2 29938.9 908.471  15
  -1   6  -2 30787.3 928.103   3
  -1   6  -2 29806.4 866.778  15
  -1  -6   2 30367.5 843.546   2
  -1  -6   3 401.459 122.857   2
  -1   6  -3 461.353 113.481  15
  -1   6  -3 389.184 150.871   3
   1  -6  -3 483.100 111.560   4
  -1   6  -4 10785.3 570.864   3
  -1  -6   4 12258.4 511.786   2
   1   6   4 10929.7 544.929  15
  -1  -6   5 10097.7 478.121   2
  -1   6  -5 9376.90 551.267   3
   1   6   5 9762.29 514.364  15
  -1  -6   6 7387.14 418.519   2
  -1   6  -6 7282.92 486.527   7
  -1  -6   6 6700.27 395.952  20
   1  -6  -6 6993.89 426.914  16
  -1   6  -6 7486.18 506.443   3
   1   6   6 6537.62 420.306  15
   1   6   7 24576.6 861.387  15
  -1  -6   7 24113.5 777.207  11
   1  -6  -7 24865.6 849.035  16
  -1   6  -7 23663.9 928.325   7
  -1   6  -7 24242.2 966.038   3
  -1  -6   7 24330.1 808.459  20
   1  -6  -7 25320.2 888.586   8
  -1  -6   7 25613.6 838.381   2
  -1  -6   8 680.093 175.084   2
  -1   6  -8 1166.89 178.353  10
   1  -6  -8 610.494 181.628   8
  -1   6  -8 351.216 154.228   7
   1  -6  -8 629.877 190.624  16
  -1  -6   8 934.523 168.916  20
   1   6   8 637.128 165.617  13
   1  -6  -9 5045.99 377.206  16
  -1   6  -9 5001.00 381.645  10
  -1   6  -9 4403.93 407.023   7
  -1  -6   9 4860.72 352.326  20
   1  -6  -9 5416.37 420.044   8
  -1   6 -10 8663.82 535.350   7
   1  -6 -10 7900.70 460.316  16
  -1  -6  10 8807.95 458.450  20
  -1   6 -10 8229.91 502.147  10
  -1  -6  11 7893.38 415.427  20
  -1   6 -11 7944.06 473.096  10
  -1   6 -11 7464.86 479.560   7
   1  -6 -11 7163.26 422.790  16
   1  -6 -12 6924.22 379.100  16
  -1   6 -12 6320.95 408.770  10
  -1  -6  12 6206.10 344.491  20
  -1   6 -12 5721.62 399.931   7
  -1   6 -13 2740.35 255.737  10
  -1   6 -13 2504.06 247.813   7
  -1  -6  13 2947.76 211.233  20
  -1   6 -14 4487.84 284.512  10
  -1  -6  14 4450.60 219.250  20
  -1   6 -14 4364.18 262.949   7
   1   7 -13 9146.90 365.842  10
   1   7 -13 9272.52 394.073   7
   1  -7  13 9546.95 360.692  20
  -1  -7 -13 9525.12 377.317  16
   1   7 -12 2817.62 239.825  10
   1   7 -12 2925.05 258.190   7
  -1  -7 -12 3256.51 252.692  16
   1  -7  12 3213.76 235.631  20
  -1  -7 -11 3184.87 273.720  16
   1  -7  11 3097.88 248.419  20
   1   7 -11 3103.70 298.474   7
   1  -7  10 1613.01 210.623  20
   1   7 -10 1021.50 185.544   7
   1  -7  10 1602.70 186.034  11
  -1  -7 -10 1452.10 214.091  16
  -1  -7  -9 203.627 138.785  16
   1  -7   9 352.393 142.249  20
   1   7  -9 91.0553 115.848   7
   1  -7   9-131.119 86.2647  11
  -1  -7  -8 65.3953 126.359  16
   1  -7   8 102.643 112.325  20
   1   7  -8 141.265 110.387   7
   1  -7   8 104.938 95.7242  11
   1  -7   7 16777.2 667.353  11
   1   7  -7 16775.1 744.335   7
   1  -7   7 16826.7 655.567  20
  -1  -7  -7 16008.4 690.776  16
  -1   7   6 2951.09 288.932  15
  -1  -7  -6 3157.90 307.068  16
   1  -7   6 2947.79 273.073   2
  -1  -7  -6 3563.25 300.479   4
   1  -7   6 2922.21 279.108  11
   1   7  -6 3387.86 328.532   7
   1   7  -6 2878.40 308.427  17
   1  -7   6 3388.88 287.977  20
  -1   7   5 9.49978 101.442  15
  -1  -7  -5 171.509 107.393   4
   1   7  -5-104.749 150.057  17
  -1  -7  -5 162.154 137.587  16
   1  -7   5 39.9774 81.5754   2
   1   7  -5-142.453 93.6129   7
   1  -7   5-78.4948 86.8324  11
   1  -7   5 308.487 123.391  20
   1   7  -4 258.189 151.583  17
   1  -7   4 456.573 147.791  20
   1  -7   4 411.957 135.295  11
   1  -7   4 302.184 122.343   2
  -1  -7  -4 714.483 151.765   4
  -1  -7  -4 519.481 156.053  16
  -1   7   4 466.739 157.129  15
  -1   7   3 35681.0 1110.61  15
  -1  -7  -3 36549.5 1046.33  16
   1  -7   3 35938.9 983.090  20
  -1  -7  -3 36230.0 1007.12  11
   1  -7   3 36660.0 1008.46   2
   1   7  -3 37783.7 1181.43  17
  -1  -7  -3 36294.9 1008.74   4
   1  -7   3 37328.8 1046.66  11
  -1   7   2 16705.0 705.361  15
  -1  -7  -2 16966.9 636.930   4
   1  -7   2 17629.3 649.345   2
   1  -7   2 17311.2 661.284  11
   1   7  -2 17342.8 678.079  15
   1   7  -2 17447.6 762.135  17
   1   7  -1 7429.67 437.899  15
   1  -7   1 7525.01 416.459   2
  -1  -7  -1 7628.36 410.657   4
  -1   7   1 7802.69 461.634  15
   1   7   0 22098.5 804.731  15
  -1  -7   0 22635.3 769.749   2
   1  -7   0 22502.3 747.094   2
  -1  -7   0 21707.7 730.558   4
  -1   7   0 21788.8 800.519  15
   1  -7  -1 7468.10 383.025   4
  -1   7  -1 7209.57 441.690  15
   1   7   1 7833.28 460.425  15
  -1  -7   1 7813.70 427.148   2
  -1  -7   2 17737.8 671.433   2
   1  -7  -2 16406.2 596.915   4
   1   7   2 16464.8 701.270  15
  -1   7  -2 17305.1 694.661  15
  -1  -7   2 18013.4 675.047  11
  -1  -7   2 18162.3 654.054  20
   1   7   3 34096.2 1095.44  17
   1   7   3 36764.5 1123.58  15
  -1  -7   3 35654.7 1004.33  20
   1  -7  -3 35701.6 1046.62  16
  -1  -7   3 36508.0 1032.20   2
  -1   7  -3 35454.6 1051.87  15
   1  -7  -3 37090.2 1056.80  21
  -1   7  -3 34592.7 1104.44   3
  -1  -7   3 37765.0 1045.77  11
  -1   7  -4 159.268 127.362   7
  -1  -7   4 390.721 129.722  11
   1   7   4 655.499 180.842  15
  -1  -7   4 678.774 158.917   2
   1  -7  -4 234.165 133.741  16
  -1  -7   4 289.301 131.296  20
  -1  -7   5 82.5523 88.2412   2
   1   7   5-88.2046 140.872  15
   1  -7  -5 80.7896 123.645  16
  -1   7  -5 60.5723 62.3590   7
  -1  -7   5 167.290 106.603  11
  -1  -7   5 61.4172 105.419  20
   1  -7  -6 3540.67 316.993  16
  -1  -7   6 3092.16 281.454  20
  -1  -7   6 3511.43 303.864  11
  -1  -7   6 3003.18 283.152   2
   1   7   6 2914.48 317.156  15
  -1   7  -6 3036.61 334.528   7
   1  -7  -7 16881.3 696.026  16
  -1  -7   7 16172.2 646.163  20
  -1   7  -7 17428.0 781.304   7
  -1  -7   7 16038.9 631.378  11
   1  -7  -8 209.869 138.300  16
  -1  -7   8 257.978 131.538  20
  -1   7  -8 352.835 137.515   7
  -1  -7   8 392.980 90.0060  11
  -1   7  -9 173.817 139.537   7
  -1  -7   9 71.0422 104.890  20
   1  -7  -9 218.410 142.983  16
  -1  -7  10 1363.87 194.388  20
  -1   7 -10 1048.45 187.340  10
  -1   7 -10 1427.23 230.819   7
   1  -7 -10 1478.83 216.073  16
  -1   7 -11 3229.81 307.283   7
   1  -7 -11 3151.95 266.638  16
  -1   7 -11 3362.41 277.181  10
  -1  -7  11 3162.66 253.874  20
  -1   7 -12 3027.45 245.372  10
  -1   7 -12 3022.81 267.505   7
   1  -7 -12 2926.85 226.980  16
  -1  -7  12 3376.16 232.791  20
  -1   7 -13 9499.04 378.631  10
  -1  -7  13 8746.62 324.191  20
  -1   7 -13 9113.17 392.136   7
   1  -8  11 3845.99 234.249  20
  -1  -8 -11 3901.85 259.626  16
   1   8 -11 3810.75 277.724   7
   1   8 -10 10575.0 493.948   7
   1  -8  10 9588.32 411.922  20
  -1  -8 -10 10368.2 463.892  16
   1  -8  10 10740.6 417.122  11
  -1  -8  -9 937.512 166.781  16
   1   8  -9 733.917 160.652   7
   1  -8   9 541.096 121.239  20
   1  -8   9 785.808 146.599  11
   1  -8   8 4506.54 319.406  11
  -1  -8  -8 4427.28 333.483  16
   1   8  -8 3643.99 323.615   7
   1  -8   8 4081.25 294.899  20
   1  -8   7-51.7757 87.2090  11
  -1  -8  -7 91.6577 110.525  16
   1  -8   7 100.088 119.653  20
   1   8  -7 12.2827 79.0363   7
   1  -8   6 17450.9 670.715  11
   1   8  -6 15479.5 691.773  17
   1   8  -6 16068.1 688.291   7
   1  -8   6 16154.7 620.228  20
  -1  -8  -6 17384.9 697.054  16
  -1  -8  -5 1512.44 225.174  16
   1  -8   5 1532.40 208.942  20
   1  -8   5 1268.13 199.277  11
   1   8  -5 1250.40 240.375  17
   1   8  -5 1410.25 202.182   7
  -1  -8  -4 13452.6 609.371  16
   1  -8   4 13026.1 552.115  20
   1   8  -4 13725.1 683.015  17
   1  -8   4 13210.3 590.400  11
  -1  -8  -3 3287.56 297.409   4
   1  -8   3 3220.21 276.749  20
  -1   8   3 2971.63 318.926  17
  -1   8   3 3720.80 360.441  15
   1  -8   3 3249.45 282.853   2
   1  -8   3 3445.65 300.983  11
   1   8  -3 2632.47 313.932  17
  -1  -8  -3 3043.33 294.498  16
  -1  -8  -3 3152.19 285.021  11
  -1  -8  -2 27429.6 877.366   4
  -1  -8  -2 28240.0 856.607  20
  -1   8   2 26252.1 955.944  15
  -1  -8  -2 25744.5 851.880  11
   1  -8   2 28183.9 896.219   2
   1  -8   2 26611.2 867.087  11
   1   8  -2 25376.2 982.931  17
  -1  -8  -2 28973.1 896.844  16
  -1   8   1 15739.0 710.440  15
   1  -8   1 16410.4 644.758  11
  -1  -8  -1 17254.8 668.486  11
   1   8  -1 14652.2 663.725  15
  -1  -8  -1 15483.1 637.319   4
  -1  -8  -1 16574.6 640.195  20
   1  -8   1 15630.3 630.549  16
   1   8  -1 14657.7 719.152  17
   1  -8   0 282.064 124.058  16
   1  -8   0 339.537 130.293   4
   1   8   0-38.2058 84.9849  15
  -1  -8   0 135.820 103.778  11
   1  -8   0 142.281 97.5040  11
  -1   8   0 210.827 92.1263  15
   1   8   0 433.070 168.728  17
  -1  -8   0 205.824 116.559   4
   1  -8   0 109.859 116.747  21
  -1  -8   0 119.570 107.538  20
   1  -8  -1 16836.4 668.454  16
  -1  -8   1 17276.9 675.129   4
  -1   8  -1 15171.6 693.875  15
   1  -8  -1 15828.6 622.082  11
   1  -8  -1 16882.9 667.584  21
  -1  -8   1 16441.2 679.474   2
   1   8   1 15057.9 717.052  17
   1   8   1 15037.7 696.123  15
  -1  -8   1 16968.9 675.706  11
  -1  -8   1 15001.2 621.200  20
  -1   8  -2 27747.7 955.774  15
  -1  -8   2 28278.0 908.615  11
   1  -8  -2 28230.7 912.039  16
   1   8   2 25407.4 949.367  17
  -1  -8   2 26471.5 857.046  20
   1   8   2 27570.5 971.812  15
  -1  -8   2 28449.9 926.249   2
   1  -8  -2 28370.1 909.168  21
  -1  -8   3 3385.35 294.459  11
  -1  -8   3 3572.35 302.325  20
   1   8   3 3286.34 317.209  17
   1   8   3 3679.76 338.506  15
   1  -8  -3 3284.74 314.149  16
  -1  -8   3 2841.02 289.039   2
   1  -8  -4 13486.2 615.872  16
  -1  -8   4 14500.2 617.416  11
  -1  -8   4 13722.3 584.577  20
   1  -8  -5 1227.23 212.882  16
  -1   8  -5 1592.71 264.597  17
  -1  -8   5 1490.26 207.975  11
  -1  -8   5 1572.72 215.575  20
  -1   8  -5 1553.73 226.994   7
   1  -8  -6 15685.8 667.387  16
  -1   8  -6 16713.8 736.905   7
  -1   8  -6 16247.2 720.649  17
  -1  -8   6 16062.3 637.086  20
  -1  -8   6 17012.3 659.988  11
   1  -8  -7 31.8653 116.595  16
  -1  -8   7 31.3971 76.2482  11
  -1   8  -7 156.964 110.452   7
  -1  -8   7 219.128 108.528  20
   1   8   8 3950.25 294.443  18
   1  -8  -8 4812.03 341.275  16
  -1  -8   8 3778.05 277.635  11
  -1   8  -8 4011.03 347.451   7
  -1  -8   8 4175.35 301.856  20
   1  -8  -9 791.095 152.007  16
  -1  -8   9 823.628 153.052  20
  -1  -8   9 767.399 129.440  11
  -1   8  -9 585.804 166.723   7
   1  -8 -10 9470.88 431.150  16
  -1  -8  10 10643.9 433.674  20
  -1   8 -10 9668.14 486.119   7
   1  -8 -11 3629.87 241.054  16
  -1  -8  11 4190.70 243.687  20
  -1   8 -11 3711.96 276.715   7
  -1  -9  -9 2132.85 202.489  16
   1   9  -9 2353.85 209.529   7
   1  -9   9 2062.95 172.109  20
   1  -9   9 2198.60 183.287  11
  -1  -9  -8 23662.9 726.686  16
   1  -9   8 24585.3 679.618  20
   1  -9   8 23945.9 691.868  11
   1   9  -8 23550.1 729.255   7
   1   9  -7 6000.86 359.492   7
   1  -9   7 6475.49 332.628  20
   1  -9   7 5630.33 332.860  11
  -1  -9  -7 5640.89 350.705  16
  -1  -9  -6 2726.97 253.962  16
   1  -9   6 2561.29 220.644  20
   1  -9   6 2374.64 237.891  11
   1   9  -6 2247.66 233.068  17
  -1  -9  -5 32320.4 934.742  16
   1  -9   5 31522.4 910.908  11
   1   9  -5 30227.5 974.086  17
   1  -9   5 29866.9 843.050  20
   1   9  -4 411.345 170.391  17
   1  -9   4 947.315 167.103  11
   1  -9   4 805.849 161.369  20
  -1  -9  -4 561.542 148.525  16
   1  -9   3 7076.19 404.759  11
  -1   9   3 6319.89 436.349  17
   1   9  -3 6360.46 456.414  17
  -1  -9  -3 7371.21 403.421  11
  -1  -9  -2 24206.7 793.819  11
   1   9  -2 23940.0 906.846  17
  -1   9   2 22231.7 853.219  17
   1  -9   2 24633.2 796.130  11
  -1   9   1 7868.36 503.474  17
  -1  -9  -1 8116.87 425.329  20
   1   9  -1 7894.62 508.732  17
   1  -9   1 6897.18 397.491  11
  -1  -9  -1 8700.04 455.792  11
  -1  -9   0 2450.88 245.203  20
   1  -9   0 3042.74 281.007  16
  -1  -9   0 2384.69 248.725  11
   1  -9   0 2141.35 232.920  11
   1   9   0 2357.80 292.783  17
  -1   9   0 2472.97 307.957  17
  -1   9  -1 7530.05 506.958  17
   1  -9  -1 8493.10 453.516  16
  -1  -9   1 8826.37 465.779  11
   1  -9  -1 8234.71 430.384  11
   1   9   1 7499.04 484.194  17
  -1  -9   1 8635.21 446.828  20
  -1   9  -2 22626.9 899.898  17
  -1  -9   2 24625.9 818.138  11
   1  -9  -2 25088.5 815.945  16
  -1  -9   2 23484.7 772.045  20
   1   9   2 21955.0 836.375  17
  -1  -9   3 6990.15 402.644  20
   1   9   3 6604.09 435.471  17
   1  -9  -3 7754.69 437.271  16
  -1  -9   3 6916.70 411.683  11
  -1   9  -3 7237.05 488.097  17
  -1   9  -4 641.140 209.801  17
  -1  -9   4 645.914 144.292  11
  -1  -9   4 448.468 138.351  20
   1  -9  -4 478.739 153.749  16
   1  -9  -5 32117.3 950.559  16
  -1  -9   5 32956.6 940.721  11
  -1  -9   5 31785.0 898.651  20
  -1   9  -6 2372.37 256.696  17
  -1  -9   6 2680.08 234.553  20
  -1   9  -6 2959.40 275.656   7
  -1  -9   6 2387.09 238.125  11
   1  -9  -6 2687.33 265.164  16
   1   9   7 5787.56 331.781  18
  -1  -9   7 6364.68 345.943  11
   1  -9  -7 6871.73 380.070  16
  -1   9  -7 5315.67 353.797   7
  -1  -9   7 6073.47 334.388  20
   1   9   8 23291.0 667.303  18
  -1   9  -8 23311.7 751.870   7
  -1  -9   8 25108.7 704.160  20
   1  -9  -8 25626.4 748.587  16
  -1  -9   8 25750.6 692.226  11
   1  -9  -9 2029.00 185.144  16
  -1   9  -9 1940.04 199.880   7
  -1 -10  -6 7986.86 350.362  16
   1  10  -6 6930.76 337.908  17
   1 -10   6 7366.62 336.115  11
   1 -10   6 8370.23 317.869  20
  -1 -10  -5 20353.1 602.194  16
   1 -10   5 19377.2 599.220  11
   1  10  -4 2162.78 223.170  17
  -1 -10  -4 2114.57 194.788  16
   1 -10   4 2424.82 217.743  11
   1 -10   3 1291.42 169.155  11
  -1  10   3 1107.34 159.231  17
   1  10  -3 845.811 167.757  17
   1  10  -2 2583.94 263.246  17
   1 -10   2 2876.15 238.962  11
  -1  10   2 2719.18 254.957  17
  -1 -10  -2 2468.77 220.544  11
  -1  10   1 5555.39 375.111  17
   1  10  -1 5747.09 383.238  17
  -1 -10  -1 5934.18 338.452  11
   1 -10   1 6178.30 337.208  11
   1  10   0 9645.95 491.913  17
  -1  10   0 9663.29 500.638  17
  -1 -10   0 9771.27 446.456  11
   1 -10   0 9773.34 426.010  11
  -1 -10   0 10024.6 413.570  20
  -1 -10   1 5849.18 343.507  11
   1 -10  -1 6090.93 329.151  16
   1  10   1 5451.61 359.347  17
  -1 -10   1 5369.83 302.980  20
  -1  10  -1 5900.27 393.921  17
  -1  10  -2 2606.04 268.318  17
  -1 -10   2 2930.18 228.443  20
   1  10   2 2548.22 241.311  17
  -1 -10   2 2484.50 232.438  11
   1 -10  -2 2834.44 234.092  16
  -1  10  -3 828.164 168.875  17
   1 -10  -3 1309.46 170.527  16
  -1 -10   3 1272.30 171.123  11
  -1 -10   3 1287.55 156.376  20
   1  10   3 932.812 160.387  17
  -1  10  -4 2038.58 222.720  17
  -1 -10   4 2444.11 223.747  11
  -1 -10   4 2281.84 193.855  20
   1 -10  -4 2455.83 226.434  16
  -1 -10   5 19483.1 603.175  11
  -1 -10   5 19580.9 579.164  20
   1 -10  -5 18003.2 591.442  16
  -1  10  -5 18123.3 630.930  17
  -1 -10   6 7384.45 320.118  20
  -1  10  -6 7577.43 348.787  17
   1 -10  -6 7532.60 347.860  16
   1  10   6 6824.09 326.229  18
  -1 -10   6 7429.12 339.840  11
  -2   0   0 154153. 2435.80  12
   2   0   0 168287. 2476.66   1
   2   0  -1 138753. 2056.49   1
  -2   0   1 134463. 2021.66  12
  -2   0  -2 2751.12 138.963  12
  -2   0  -2 2789.36 142.479   3
  -2   0  -2 3046.93 137.057  14
   2   0   2 2903.74 138.126  13
   2   0   2 2768.35 144.530  15
  -2   0  -2 2839.85 131.982   4
   2   0  -2 2889.51 97.8882   1
   2   0  -3 58752.7 914.969   1
   2   0   3 60049.4 1073.31  13
  -2   0  -3 61476.0 1073.27   4
   2   0   3 60769.8 1072.89  15
   2   0  -3 63109.2 1099.85   5
  -2   0  -3 57131.5 1077.29  12
  -2   0  -3 61964.7 1086.49   3
   2   0   3 63822.7 1100.74   1
  -2   0   3 59956.0 926.917  12
  -2   0  -3 60330.0 1060.19  14
  -2   0  -4 5531.01 236.859  12
  -2   0  -4 5577.91 233.267   4
  -2   0  -4 5639.34 232.329   3
  -2   0   4 5506.21 137.388  12
   2   0   4 6133.94 225.183  15
  -2   0  -4 5889.51 230.603  14
   2   0  -4 5869.75 239.248   5
   2   0   4 5508.00 233.590  13
   2   0   4 6234.70 255.005  12
   2   0   4 6010.45 241.785   1
   2   0  -5 51649.5 1016.65   5
  -2   0  -5 49635.1 1000.79  14
  -2   0  -5 50196.4 1023.45   4
   2   0   5 52075.5 1027.49  13
  -2   0  -5 51831.9 1009.87   3
  -2   0  -6 252858. 4129.01   4
   2   0   6 253220. 4114.89  13
  -2   0   6 259110. 3991.70  13
   2   0  -6 260448. 4101.93   5
  -2   0  -6 261237. 4100.31   3
   2   0  -7 7251.86 321.565   5
  -2   0  -7 7501.56 356.669   4
   2   0   7 6812.62 332.874  13
   2   0  -8 127.572 81.5087   5
  -2   0  -8 81.4690 90.9130   4
  -2   0   8 211.641 99.2785   2
   2   0   8 84.1850 92.8684  13
   2   0  -9 53194.7 1199.52   5
  -2   0   9 55634.9 1249.37   2
  -2   0  -9 54961.4 1338.52   4
   2   0   9 54671.1 1297.07  13
  -2   0  10 76.4082 100.587   2
  -2   0 -10 285.740 140.262   4
   2   0  10 110.561 100.327   2
   2   0  10-39.3938 113.738  13
   2   0 -11 1935.75 260.060   9
  -2   0 -11 1409.98 236.983   4
  -2   0  11 1951.60 223.050   2
   2   0  11 1602.39 208.844   2
   2   0  11 1662.37 220.950  13
  -2   0 -11 1866.42 258.055  19
   2   0 -11 1306.18 218.908   6
   2   0 -11 1988.40 253.512  10
   2   0 -12 676.530 196.174  10
   2   0  12 792.045 185.128  13
   2   0  12 938.327 187.416   2
  -2   0  12 826.660 183.000   2
   2   0 -12 674.428 172.693   9
  -2   0 -12 669.978 172.876  19
  -2   0 -12 1066.70 228.228   4
   2   0 -12 770.294 201.513   6
   2   0 -13 151.789 128.097   9
  -2   0 -13 139.205 121.591  19
   2   0 -13 293.193 132.974  10
   2   0 -13 430.431 158.385   6
   2   0  14 653.493 172.785  21
  -2   0 -14 261.215 131.872  19
   2   0 -14 645.400 183.007   6
   2   0 -14 651.585 185.098   9
   2   0 -15-51.3137 119.040   6
   2   0 -15 345.960 150.337   9
  -2   0 -15 83.4955 118.982   6
   2   0  15 297.335 143.510  21
  -2   0 -16 12737.7 508.333   9
  -2   0 -16 12064.9 507.863   6
   2   0  16 12756.6 485.059  21
   2   0 -16 12625.7 506.662   9
   2   0 -16 12258.6 528.165   6
   2   1 -16 1898.47 209.920   9
  -2  -1 -16 1722.74 189.534   9
   2  -1  16 2045.01 199.224  21
  -2  -1 -16 1922.35 209.314   6
   2   1 -16 1861.77 216.341   6
  -2  -1 -15 1004.97 175.963  19
   2   1 -15 1099.86 204.042   9
   2   1 -15 1095.35 199.793   6
   2  -1  15 907.824 169.577  21
  -2  -1 -15 998.715 184.126   6
   2   1 -14 1493.35 233.268   9
   2   1 -14 1588.57 233.264   6
  -2  -1 -14 1692.86 237.552  19
   2  -1  14 1532.33 221.350  21
   2   1 -14 1613.23 236.485  10
  -2  -1 -13 2112.54 290.021  19
   2   1 -13 2294.90 279.987  10
   2  -1  13 2294.29 263.687  21
   2   1 -13 2310.14 289.535   9
   2   1 -13 2287.99 281.181   6
   2   1 -12 2273.65 284.454   9
   2   1 -12 1837.35 259.043  10
   2  -1  12 1750.76 244.207  13
   2  -1  12 2185.78 266.437   2
  -2   1  12 1794.30 228.412   2
  -2  -1 -12 2389.73 308.925   4
  -2  -1 -12 2025.33 265.503  19
   2   1 -12 2152.92 270.675   6
   2   1 -11 4182.84 364.759  10
   2   1 -11 4623.55 363.475   6
   2   1 -11 4275.02 359.112   9
  -2  -1 -11 4294.39 362.129  16
  -2  -1 -11 4841.15 384.735  19
   2  -1  11 4634.99 350.730  13
  -2  -1 -11 4157.51 365.651   4
  -2   1  11 4174.83 315.298   2
   2  -1  11 4149.58 311.751   2
   2  -1  10 14438.9 561.464   2
  -2  -1 -10 15077.9 645.424   4
   2  -1  10 14643.3 615.339  13
   2  -1   9 15057.5 542.067   2
  -2  -1  -9 15155.6 602.757   4
   2  -1   9 15449.0 592.968  13
  -2  -1  -8 13366.9 520.658   4
   2  -1   8 13977.0 482.373   2
   2  -1   8 13390.7 517.699  13
  -2   1   8 13385.7 466.156  13
   2   1  -8 13629.9 466.956   5
   2   1  -7 65.6885 73.4549   5
  -2  -1  -7 26.2266 67.5376   4
   2  -1   7 144.408 75.9648   2
   2  -1   7 36.9251 83.7595  13
   2   1  -6 18612.0 517.322   5
   2  -1   6 18647.0 497.581   2
   2  -1   6 18094.2 540.374  13
  -2  -1  -6 18461.2 540.813   4
  -2  -1  -5 67227.7 1289.18   4
   2  -1   5 70276.1 1308.74  13
  -2  -1  -5 66208.9 1294.25  14
  -2   1   5 67541.3 1188.22  12
   2   1  -5 71590.7 1288.73   5
   2  -1   5 71492.7 1238.01   2
  -2  -1  -4 31860.5 699.743  14
   2  -1   4 31588.1 699.457  13
   2  -1   4 32240.9 634.812   2
  -2  -1  -4 32848.3 717.685  12
  -2  -1  -4 32828.0 699.443   4
  -2   1   4 32812.0 625.068  12
   2   1  -4 33344.9 707.363   5
   2  -1   4 33275.6 701.806   1
  -2   1   4 31637.6 555.103   1
  -2  -1  -4 34446.9 655.335   3
  -2  -1  -3 54797.5 1018.35  14
   2  -1   3 56045.8 1029.41  13
   2   1  -3 57082.6 1040.78   5
  -2  -1  -3 56528.2 975.595   3
  -2   1   3 55265.0 914.310   1
  -2  -1  -3 54335.1 1006.63   4
  -2  -1  -3 53717.1 1024.99  12
  -2   1   3 58318.8 959.322  12
   2   1  -3 55441.2 877.469   1
   2  -1   3 55307.0 1023.58   1
   2  -1   2 56323.7 997.257  13
  -2  -1  -2 53419.6 979.518  12
  -2  -1  -2 55181.2 968.899   4
  -2   1   2 55238.2 926.208   1
   2   1  -2 56277.3 962.161  15
   2  -1   1 128771. 1976.18  13
   2   1  -1 127888. 1980.97  15
  -2  -1  -1 120809. 1945.34  12
  -2  -1  -1 123987. 1941.74   4
  -2   1   1 118732. 1935.78   1
  -2   1   0 159128. 2590.50   1
  -2  -1   0 165334. 2542.51  12
   2   1   0 167978. 2546.49  12
   2  -1   0 175681. 2598.74   1
   2  -1   0 170211. 2591.03  13
   2  -1  -1 125898. 1971.57   1
  -2  -1   1 125111. 1897.64  12
   2   1   1 131053. 1992.29  12
  -2   1  -1 123343. 2016.81   1
   2  -1  -1 127107. 2009.25   5
   2   1   2 53187.5 934.440  13
   2   1   2 54299.6 987.929  15
   2   1   2 55753.7 969.749  12
  -2   1  -2 53045.2 953.427   4
  -2   1  -2 54809.0 985.642  12
  -2   1  -2 53394.6 979.111   1
   2  -1  -2 52068.6 890.873   1
  -2   1  -3 54545.7 1029.30   1
  -2   1  -3 57213.6 1065.02   3
  -2  -1   3 58359.1 984.922   2
  -2   1  -3 54722.0 1037.83  12
   2   1   3 57149.4 1010.55  13
  -2   1  -3 54875.1 966.634  14
   2   1   3 57987.6 1041.80  12
   2  -1  -3 52268.8 901.230   1
   2   1   3 53322.2 1020.64  15
  -2   1  -3 56320.6 1033.56   4
   2  -1  -3 56803.6 1035.42   5
  -2   1  -4 33375.7 739.169   4
   2   1   4 33964.9 715.871  13
  -2   1  -4 32720.9 730.251  12
  -2  -1   4 34621.0 690.591   2
  -2   1  -4 30749.1 709.050   1
   2   1   4 32747.4 733.160   1
   2  -1  -4 33633.9 731.210   5
  -2   1  -4 33718.6 752.788   3
   2   1   4 33005.7 709.569  15
   2   1   4 36047.4 756.822  12
  -2   1  -5 69141.2 1357.63   4
  -2  -1   5 71173.1 1291.82   2
   2  -1  -5 73330.6 1345.69   5
   2   1   5 72180.0 1335.12  13
  -2   1  -5 68871.1 1360.55   3
   2   1   5 71043.5 1299.03  15
   2  -1  -6 18664.1 540.872   5
  -2   1  -6 17813.1 562.840   3
  -2   1  -6 18082.9 567.245   4
   2   1   6 18759.7 494.439  15
   2   1   6 19513.7 558.879  13
  -2  -1   6 19000.4 521.056   2
  -2  -1   7 12.6831 66.4199   2
  -2   1  -7 83.9365 91.7763   3
  -2   1  -7 98.5902 88.7884   4
   2  -1  -7 115.737 89.5439   5
   2   1   7 80.2582 93.8109  13
  -2   1  -8 13280.8 542.473   4
   2  -1  -8 13993.7 502.447   5
   2   1   8 13921.6 524.768  13
  -2  -1   8 13255.7 485.725   2
  -2   1  -8 12692.4 522.604   3
  -2   1  -9 14909.5 625.422   4
   2  -1  -9 15757.4 568.850   5
   2   1   9 16385.1 616.027  13
  -2  -1   9 15870.4 575.139   2
   2   1  10 14606.6 619.620  13
  -2   1 -10 14924.1 665.143   4
  -2  -1  10 14634.9 584.931   2
   2   1  11 4298.72 353.978  13
   2  -1 -11 3723.68 324.667   9
  -2  -1  11 4103.69 324.827   2
  -2   1 -11 3946.03 333.599  19
  -2   1 -11 4523.17 381.869  10
   2  -1 -11 4157.92 352.815   6
  -2  -1  12 2354.58 264.775   2
  -2   1 -12 1988.12 258.764  19
   2  -1 -12 1938.42 265.255   9
  -2   1 -12 1812.68 258.682  10
   2   1  12 2652.19 277.934   2
   2   1  12 2186.51 263.904  13
   2  -1 -12 2345.23 276.579   6
  -2   1 -13 2526.64 295.919  10
   2  -1 -13 2765.18 307.729   6
  -2   1 -13 2149.25 272.292  19
   2  -1 -13 2028.06 261.412   9
   2  -1 -14 1481.74 231.688   6
   2  -1 -14 1672.45 226.891   9
  -2   1 -14 1165.73 201.864  10
  -2   1 -15 1103.53 187.271   6
   2  -1 -15 995.335 175.367   9
   2  -1 -15 1231.66 210.467   6
  -2   1 -16 2077.22 218.377   9
   2  -1 -16 1685.81 191.027   9
   2   1  16 1657.63 192.097  21
  -2   1 -16 1811.84 202.851   6
   2  -1 -16 1915.90 217.119   6
   2   2 -16 3265.42 250.715   9
   2   2 -16 3344.17 248.219   6
   2  -2  16 2875.81 204.879  20
  -2  -2 -16 2994.94 232.263   6
   2  -2  15 4727.34 306.109  21
   2   2 -15 4311.54 334.496  10
   2   2 -15 4827.23 355.537   9
   2   2 -15 4086.83 318.492   6
  -2  -2 -15 4350.41 319.160   6
  -2  -2 -15 4370.05 333.832  19
   2  -2  14 4579.88 336.375  21
   2   2 -14 4022.40 352.926  10
   2   2 -14 5476.13 396.311   9
   2   2 -14 4955.01 370.446   6
  -2  -2 -14 4484.82 355.340  19
  -2  -2 -14 5032.16 369.927   6
   2   2 -13 3088.00 305.007   6
   2   2 -13 2740.10 291.756   9
   2  -2  13 3204.96 295.534  21
  -2  -2 -13 3197.80 329.171  19
   2   2 -13 2835.37 317.686  10
   2   2 -12 3789.02 359.817  10
   2  -2  12 3168.70 311.694  21
   2  -2  12 3240.33 304.111  13
  -2  -2 -12 3516.73 344.172  19
   2   2 -12 2976.54 311.291   9
  -2   2  12 3271.16 300.142   2
   2   2 -12 2742.47 300.922   6
  -2  -2 -12 2568.46 306.751   4
  -2  -2 -12 3329.27 322.439  16
   2   2 -11 2526.51 285.296   9
   2  -2  11 3113.49 300.254  13
   2  -2  11 2536.46 253.827   2
  -2  -2 -11 3089.11 311.625  19
   2  -2  11 2954.39 297.487  21
   2   2 -11 2846.83 281.889   6
  -2  -2 -11 3382.83 328.841   4
  -2  -2 -11 2101.84 273.589  16
   2   2 -11 2796.75 313.408  10
  -2  -2 -10 17665.6 709.661   4
   2  -2  10 17361.6 635.760   2
  -2   2  10 19224.8 671.983  13
   2  -2  10 18570.6 695.359  13
   2  -2   9 7129.56 366.973   2
   2  -2   9 7385.07 402.367  13
  -2  -2  -9 7008.42 402.342   4
  -2   2   9 7019.40 375.918  13
   2  -2   8 11413.5 484.304  13
   2  -2   8 11602.6 443.770   2
  -2  -2  -8 11277.4 480.904   4
  -2  -2  -7 23994.7 693.915   4
   2  -2   7 24445.7 696.724  13
   2  -2   7 23346.5 634.892   2
   2   2  -6 53828.3 1066.48   5
  -2  -2  -6 53328.2 1128.25  14
   2  -2   6 51625.4 1042.85   2
   2  -2   6 50314.7 1098.76  13
  -2  -2  -6 51462.8 1105.64   4
  -2  -2  -5 113173. 1979.61  14
   2   2  -5 114594. 1940.63   5
   2  -2   5 108346. 1955.10  13
  -2  -2  -5 112151. 1959.96   4
   2  -2   5 110226. 1880.46   2
  -2   2   5 114100. 1912.65  12
  -2  -2  -4 25206.7 602.352  14
   2  -2   4 23551.5 525.330   2
  -2   2   4 24262.2 501.839   1
   2  -2   4 22614.7 586.370  13
  -2  -2  -4 24370.3 585.374   4
  -2   2   4 24820.7 566.166  12
   2   2  -4 24070.4 585.519   5
  -2  -2  -3 98012.7 1682.60  12
   2  -2   3 97290.4 1676.97  13
   2   2  -3 97708.1 1604.54  15
   2   2  -3 98214.6 1546.12   1
  -2   2   3 97808.3 1641.22  12
  -2  -2  -3 96079.2 1651.04   4
   2  -2   3 100292. 1672.44   1
   2  -2   3 95214.7 1579.67   2
  -2   2   3 93012.6 1582.77   1
  -2  -2  -3 97892.5 1669.60  14
  -2  -2  -2 446.077 74.3690  12
   2  -2   2 379.542 76.2278   1
   2   2  -2 359.449 70.8696  15
  -2  -2  -2 533.906 78.7885  14
  -2   2   2 429.544 62.0502   1
   2  -2   2 315.739 70.8838  13
   2   2  -2 383.001 34.2008  12
  -2  -2  -2 369.405 71.1409   4
  -2  -2  -1 24739.9 544.417  14
   2  -2   1 25428.2 552.638  13
  -2   2   1 24074.5 526.912   1
   2   2  -1 24832.4 457.524  12
  -2   2   1 24359.4 540.600   3
  -2  -2  -1 23598.7 516.584  12
  -2  -2  -1 24641.7 508.727   2
   2  -2   1 25272.9 547.504   1
   2   2  -1 23528.0 543.911  15
  -2  -2  -1 24686.8 528.447   4
   2   2   0 16702.1 432.000  15
   2  -2   0 16320.5 409.719  13
  -2   2   0 16259.4 409.245   1
  -2  -2   0 16707.8 412.407  14
   2   2   0 16736.2 365.580  12
  -2  -2   0 16175.1 366.348  12
   2  -2   0 17016.2 408.649   1
  -2   2   0 16120.4 425.430   3
   2  -2   0 16206.8 374.601   5
  -2  -2   0 16662.4 377.676   2
   2  -2  -1 24864.1 527.373   5
  -2   2  -1 23745.4 570.184   3
  -2  -2   1 23867.2 534.284  14
  -2   2  -1 23194.8 543.800   1
   2   2   1 24836.2 521.627  12
   2  -2  -1 25260.6 525.048   1
  -2  -2   1 24494.4 505.785   2
   2   2   1 23986.0 563.443  15
   2  -2  -2 417.004 72.6731   5
  -2  -2   2 311.414 64.1004   2
   2  -2  -2 644.999 75.3719   1
   2   2   2 345.540 83.6224  15
  -2   2  -2 347.322 89.6665   3
   2   2   2 411.842 70.1967  13
   2   2   2 548.959 78.7274  12
  -2   2  -2 415.109 77.7119   1
  -2  -2   3 100412. 1687.88  14
  -2   2  -3 96563.8 1752.56   3
   2   2   3 97187.2 1716.40  15
   2  -2  -3 95892.1 1690.61   5
   2   2   3 96768.7 1658.74  13
   2   2   3 103384. 1717.21  12
  -2  -2   3 97792.3 1655.73   2
  -2   2  -3 99888.7 1712.87   1
   2  -2  -4 24362.1 602.513   5
   2   2   4 24709.9 590.055  13
  -2   2  -4 25054.6 660.678   3
   2   2   4 23173.4 601.096  15
  -2  -2   4 24452.2 572.161   2
   2  -2  -5 113244. 1988.03   5
   2   2   5 113903. 1983.21  13
  -2  -2   5 116436. 1951.73   2
  -2   2  -5 111392. 2054.77   3
   2   2   5 109006. 1957.24  15
   2  -2  -6 53189.1 1131.86   5
   2   2   6 51876.7 1085.35  15
   2   2   6 54103.8 1136.29  13
  -2   2  -6 51536.0 1192.61   3
  -2  -2   6 53391.4 1093.98   2
  -2   2  -7 23074.9 741.592   3
  -2  -2   7 23744.1 662.340   2
   2   2   7 23983.3 701.995  13
   2  -2  -7 24220.4 689.913   5
   2   2   8 12635.0 505.269  13
  -2  -2   8 11214.2 456.652   2
  -2   2  -8 11318.7 528.087   3
   2  -2  -8 11475.7 473.898   5
  -2  -2   9 6738.19 375.072   2
   2   2   9 7252.80 406.153  13
  -2   2  -9 6607.86 425.122   3
   2  -2  -9 6879.81 378.247   5
   2   2  10 18843.4 711.834  13
  -2  -2  10 17001.9 649.572   2
   2  -2 -10 16827.1 646.556   5
  -2  -2  11 2527.58 262.278   2
   2  -2 -11 2555.43 279.346   6
   2   2  11 2843.91 294.972  13
   2  -2 -11 2831.93 302.635   8
  -2   2 -11 3040.32 331.963  10
   2  -2 -11 3154.29 281.104   5
   2  -2 -12 3569.95 333.197   6
   2  -2 -12 3718.01 338.034   8
   2   2  12 2679.90 298.700  13
  -2   2 -12 3101.78 336.390  10
  -2  -2  12 3645.73 327.607   2
  -2   2 -13 3015.18 320.554  10
   2  -2 -13 3375.61 327.121   6
  -2   2 -14 4671.34 353.114   6
   2  -2 -14 4301.21 351.559   6
  -2   2 -14 4104.83 350.839  10
  -2   2 -15 4393.94 322.380   6
  -2   2 -15 4479.68 327.644  10
   2  -2 -15 4607.71 337.377   6
   2  -2 -16 3092.44 247.704   6
  -2   2 -16 3512.32 250.497   6
   2   2  16 3035.16 239.736  21
  -2   2 -16 3310.23 262.636   9
  -2   2 -16 2969.67 229.109  10
   2  -3  16 6796.54 292.428  20
   2   3 -16 7369.51 324.004   6
   2   3 -16 7205.54 347.095   9
   2   3 -15 9193.95 427.428   6
   2   3 -15 9187.87 452.544   9
  -2  -3 -15 8636.37 408.101   6
  -2  -3 -15 8258.35 433.450  19
   2   3 -15 8888.81 455.408  10
   2  -3  15 9243.12 407.469  20
  -2  -3 -14 832.901 165.020   6
   2  -3  14 723.345 153.515  21
   2   3 -14 946.056 176.456   6
   2   3 -14 960.664 185.253   9
  -2  -3 -14 433.339 132.752  19
   2   3 -14 978.878 200.119  10
   2   3 -13 6327.42 441.175  10
  -2  -3 -13 6101.50 435.592  19
  -2  -3 -13 6771.05 418.389   6
   2   3 -13 6448.04 437.078   9
  -2  -3 -13 6828.01 437.533  16
   2  -3  13 6997.81 413.610  21
   2   3 -13 6654.12 414.889   6
  -2  -3 -12 1415.33 228.440  16
   2   3 -12 1424.31 229.906   9
   2  -3  12 1404.67 222.218  21
   2   3 -12 1439.97 238.171   7
  -2  -3 -12 1332.58 233.728  19
   2   3 -12 1797.41 215.584   6
   2   3 -12 1265.55 232.594  10
  -2  -3 -11 25699.0 910.084   4
   2   3 -11 24512.7 857.049   6
   2   3 -11 26369.7 916.235   9
   2   3 -11 22881.4 898.964  10
   2  -3  11 24047.5 838.310  21
   2  -3  11 24235.7 845.286  13
   2   3 -11 24539.4 887.208   7
  -2   3  11 24545.1 836.566  13
  -2  -3 -11 23209.3 867.154  16
  -2  -3 -11 22891.4 880.427  19
  -2  -3 -10 725.448 190.474  19
   2   3 -10 842.248 178.508   9
   2  -3  10 1058.26 182.749   2
   2  -3  10 975.147 183.732  13
  -2   3  10 926.422 194.236  13
  -2  -3 -10 904.890 183.755   4
   2   3 -10 876.340 183.235  10
   2   3 -10 942.658 185.665   7
   2  -3  10 922.249 181.326  21
  -2  -3 -10 994.281 212.217  16
   2   3 -10 845.874 174.915   6
  -2  -3  -9 3767.72 308.575   4
   2  -3   9 3122.84 254.454   2
   2  -3   9 3200.64 276.366  13
  -2  -3  -8 46061.0 1134.90   4
   2  -3   8 43987.9 1049.07   2
   2  -3   8 45721.7 1125.49  13
   2  -3   7 18139.2 556.919   2
  -2  -3  -7 18094.4 606.091   4
   2  -3   7 18852.4 614.404  13
  -2  -3  -6 10910.3 435.038  14
   2  -3   6 10347.2 416.733  13
  -2  -3  -6 10540.2 420.276   4
   2  -3   6 10904.4 385.749   2
   2  -3   5 28099.8 720.803  13
  -2  -3  -5 27953.5 722.492  14
   2   3  -5 28196.5 687.099   5
   2  -3   5 27083.2 655.474   2
  -2  -3  -5 28492.5 715.056   4
  -2  -3  -4 55143.0 1122.97  14
   2  -3   4 55082.7 1127.35  13
  -2  -3  -4 56144.3 1120.36   4
   2  -3   4 56236.1 1056.34   2
   2  -3   3 6407.07 238.391   2
  -2  -3  -3 6137.59 265.138  14
   2  -3   3 6715.41 285.062  13
  -2  -3  -3 5862.96 261.890   4
  -2   3   3 6202.98 251.720   1
   2   3  -3 6299.68 255.756  15
  -2  -3  -2 25192.5 593.763  14
   2   3  -2 24208.9 554.631   1
  -2  -3  -2 24182.5 585.477   4
   2  -3   2 25393.0 613.098  13
  -2   3   2 24322.2 586.370   1
  -2  -3  -2 25126.1 583.650   2
  -2   3   2 24260.5 573.254   3
   2   3  -2 24118.2 588.806  15
   2  -3   2 24887.2 535.228   2
  -2  -3  -1 40745.5 824.482   4
  -2  -3  -1 39250.2 809.204   2
  -2   3   1 40380.8 842.076   3
  -2  -3  -1 40182.4 822.351  14
   2  -3   1 39836.7 840.488  13
   2   3  -1 41731.8 762.953  12
   2  -3   1 40249.0 761.794   2
   2   3  -1 40162.9 854.493  15
   2  -3   0 5800.36 206.488   2
   2  -3   0 6217.92 218.592   5
  -2  -3   0 5601.71 225.248   2
  -2  -3   0 5703.58 235.961  14
   2   3   0 5477.27 214.211  12
   2   3   0 5536.04 260.348  15
  -2   3   0 5440.58 253.753   3
   2   3   1 39709.0 872.184  15
   2  -3  -1 39632.9 819.405   1
  -2   3  -1 40722.6 886.435   3
  -2  -3   1 39927.3 815.246  14
   2   3   1 41463.0 819.618  12
  -2  -3   1 39298.7 801.149   2
   2  -3  -1 40281.0 804.345   5
   2  -3  -2 24791.4 594.994   5
   2   3   2 25038.9 646.982  15
  -2  -3   2 25274.0 593.400  14
   2  -3  -2 23961.0 573.073   1
   2   3   2 26616.2 618.589  12
  -2  -3   2 25224.3 582.808   2
  -2   3  -2 26301.0 673.030   3
  -2  -3   3 6152.54 259.651   2
   2  -3  -3 6433.01 275.201   5
  -2   3  -3 6223.89 309.654   3
  -2  -3   3 6233.47 266.752  14
   2   3   3 5995.75 288.146  15
  -2   3  -4 57128.1 1233.30   3
  -2  -3   4 57251.0 1113.22   2
   2  -3  -4 53901.8 1126.98   5
  -2  -3   4 56977.2 1117.44  14
   2   3   4 53168.5 1149.07  15
  -2   3  -5 27603.1 799.575   3
   2  -3  -5 25977.8 712.646   5
  -2  -3   5 28329.5 704.594   2
   2   3   5 28785.7 718.999  13
  -2  -3   5 27947.7 705.514  14
   2   3   5 29108.4 749.199  15
   2  -3  -6 10915.6 437.274   5
   2   3   6 10686.1 426.817  15
   2   3   6 11048.8 437.003  13
  -2  -3   6 11129.5 416.417   2
  -2   3  -6 10741.3 491.142   3
   2   3   7 17482.2 576.199  15
  -2  -3   7 18347.2 590.129   2
   2  -3  -7 18886.3 623.498   5
   2   3   7 18084.0 610.715  13
  -2   3  -7 18648.7 699.970   3
  -2  -3   8 42630.3 1065.31   2
   2   3   8 43413.4 1114.19  13
   2  -3  -8 45298.4 1121.76   5
  -2   3  -8 43635.9 1228.72   3
   2  -3  -9 3184.60 276.949   5
  -2  -3   9 3135.14 274.901   2
  -2   3  -9 2728.73 303.203   3
   2   3   9 3049.88 280.877  13
  -2  -3  10 1105.23 185.933   2
   2  -3 -10 951.511 197.361   5
  -2   3 -10 724.186 201.146   3
   2  -3 -10 1095.20 215.747   8
   2   3  10 769.799 181.337  13
  -2   3 -10 923.068 224.035  10
   2  -3 -11 24047.4 842.603   5
   2  -3 -11 23516.8 848.254   6
   2   3  11 25208.5 886.123  13
  -2  -3  11 23324.6 827.039   2
   2  -3 -11 26184.8 921.927   8
  -2   3 -11 24855.0 952.090  10
   2  -3 -12 1721.62 264.227   8
  -2   3 -12 1570.51 242.142  10
   2  -3 -12 1805.37 245.516   6
   2  -3 -13 5652.08 393.393   6
  -2   3 -13 6373.75 401.166   6
  -2   3 -13 6232.30 453.302  10
  -2   3 -14 936.634 194.459  10
   2  -3 -14 828.594 168.811   6
  -2   3 -14 709.230 152.929   6
  -2   3 -15 9545.86 468.073  10
   2  -3 -15 9161.45 434.833   6
  -2   3 -15 9186.02 423.734   6
  -2   3 -16 7523.41 350.774  10
  -2   3 -16 7744.39 362.130   9
  -2   3 -16 7209.27 323.815   6
   2  -4  15 41.9363 83.3459  20
   2   4 -15 205.164 105.266   9
   2   4 -15 82.2103 104.405  10
  -2  -4 -15-20.3759 72.5645  19
   2   4 -14 364.422 136.802   9
  -2  -4 -14 340.937 112.612  19
  -2  -4 -14 212.126 71.9138  16
   2   4 -14 251.976 147.590  10
   2  -4  14 302.056 122.495  20
  -2  -4 -13 1114.05 208.171  19
  -2  -4 -13 1179.87 210.469  16
   2   4 -13 1405.84 200.850   9
   2   4 -13 1353.38 209.963   7
   2   4 -13 1367.70 227.806  10
   2   4 -12 13585.4 618.303   9
  -2  -4 -12 12317.9 613.265  19
   2   4 -12 12344.5 614.858   7
   2  -4  12 12982.2 562.126  21
   2   4 -12 11452.5 603.586  10
  -2  -4 -12 13094.7 625.502  16
   2   4 -11 3510.74 306.658   9
   2   4 -11 3303.87 344.784   7
   2   4 -11 3585.30 344.437  10
  -2  -4 -11 2920.39 310.843  16
  -2  -4 -11 2894.98 312.147  19
   2  -4  11 3503.93 301.234  21
   2  -4  10 17716.8 689.715  13
   2   4 -10 18448.9 730.855   9
  -2   4  10 18742.4 718.593  13
  -2  -4 -10 18059.8 748.593  19
   2   4 -10 16622.3 750.035   7
   2  -4  10 18816.4 711.373  21
  -2  -4 -10 17658.9 722.703   4
  -2  -4 -10 17499.5 737.634  16
   2   4 -10 16957.4 742.036  10
  -2  -4  -9 6823.69 447.587  16
   2   4  -9 6126.97 412.432  10
  -2  -4  -9 6147.71 401.490   4
   2   4  -9 6373.01 407.398   9
   2   4  -9 6123.62 434.520   7
   2  -4   9 6512.93 402.950  21
  -2  -4  -9 6515.23 435.210  19
   2  -4   9 7125.00 409.568  13
  -2  -4  -8 15124.9 603.821   4
   2  -4   8 14821.9 547.282   2
   2  -4   8 15279.1 596.097  13
   2  -4   7 17539.2 577.898   2
   2  -4   7 19024.7 649.592  13
  -2  -4  -7 18727.0 646.332   4
  -2  -4  -6 2616.40 224.901  14
   2  -4   6 2433.12 199.358   2
  -2   4   6 2319.63 209.039  15
  -2  -4  -6 2928.85 232.558   4
   2  -4   6 2256.48 212.785  13
   2  -4   5 525.027 121.864  13
  -2  -4  -5 508.388 111.226  14
   2  -4   5 404.834 94.5173   2
  -2  -4  -5 422.191 107.107   4
  -2  -4  -4 3178.17 219.386  14
   2  -4   4 2804.25 215.378  13
  -2  -4  -4 2976.11 214.006   4
   2  -4   4 3020.16 193.090   2
   2   4  -3 188835. 3054.56  15
   2  -4   3 180283. 3090.02  13
  -2  -4  -3 183741. 3053.03  14
  -2  -4  -3 184067. 3074.71   4
   2  -4   3 186840. 3002.38   2
   2   4  -2 76211.5 1458.57  15
  -2  -4  -2 74922.7 1414.07  14
  -2  -4  -2 77158.4 1445.41   4
   2  -4   2 75229.2 1371.06   2
  -2  -4  -2 75189.3 1435.27   2
   2  -4   2 76585.2 1463.13  13
  -2  -4  -1 51217.3 1053.51   4
  -2   4   1 51179.5 1069.96   3
   2   4  -1 52651.0 1106.82  15
  -2  -4  -1 51543.5 1037.27  14
   2  -4   1 51301.5 999.367   2
  -2  -4  -1 51826.0 1053.88   2
   2  -4   0 72224.4 1295.13   5
   2   4   0 73587.5 1437.74  15
  -2  -4   0 72267.8 1343.11  14
  -2  -4   0 70294.7 1350.10   2
   2  -4   0 71366.2 1311.47   2
  -2   4   0 74181.3 1425.87   3
   2   4   1 50813.5 1115.43  15
  -2  -4   1 50836.5 1023.76  14
  -2   4  -1 52732.5 1129.63   3
  -2  -4   1 50936.6 1032.23   2
   2  -4  -1 49398.4 1009.50   5
   2   4   2 76767.9 1526.36  15
  -2  -4   2 75588.1 1409.69  14
  -2  -4   2 76543.7 1430.16   2
  -2   4  -2 75828.5 1545.21   3
   2  -4  -2 75763.7 1436.60   5
   2  -4  -3 180903. 3036.49   5
   2   4   3 180629. 3107.14  15
  -2  -4   3 183009. 2993.21  14
  -2  -4   3 180459. 3013.94   2
  -2   4  -3 183353. 3173.69   3
   2   4   4 3422.49 251.206  15
  -2  -4   4 3196.78 211.084  14
   2  -4  -4 3095.13 221.715   5
  -2   4  -4 2834.96 252.735   3
  -2  -4   4 2771.51 203.159   2
  -2   4  -5 508.813 143.291   3
   2  -4  -5 506.968 126.358   5
   2   4   5 415.694 119.248  15
  -2  -4   5 584.661 116.035  14
  -2  -4   5 552.599 117.262   2
  -2  -4   6 2459.02 200.238  14
  -2  -4   6 2815.02 227.406   2
   2   4   6 2836.76 240.774  15
   2  -4  -6 3335.30 258.254   5
  -2   4  -6 3389.09 298.948   3
   2   4   6 2627.88 225.104  13
  -2   4  -7 19687.0 769.920   3
  -2  -4   7 17487.9 617.491   2
   2   4   7 19134.2 656.465  13
   2   4   7 18467.1 647.250  15
  -2  -4   7 17646.5 600.189  14
   2  -4  -7 18248.7 655.995   5
  -2   4  -8 14659.7 693.091   3
  -2  -4   8 15176.7 583.676   2
   2   4   8 15034.3 604.188  13
   2  -4  -8 14561.2 607.348   5
  -2  -4   8 14552.8 558.216  14
  -2   4  -9 7321.25 486.348   7
   2   4   9 6414.66 408.335  13
   2  -4  -9 6179.31 406.054   5
  -2   4  -9 6140.87 464.691   3
   2  -4  -9 6109.49 419.181   8
  -2   4  -9 6209.23 444.531  10
  -2  -4   9 5871.06 372.870   2
  -2  -4   9 5892.53 360.083  14
  -2  -4  10 16899.2 655.774  14
   2   4  10 17652.0 714.512  13
  -2   4 -10 16544.5 755.058   7
  -2   4 -10 17380.8 799.758   3
  -2   4 -10 15776.3 738.414  10
   2  -4 -10 17359.7 746.395   8
  -2  -4  10 16276.8 663.708   2
  -2   4 -11 3232.57 334.295  10
  -2   4 -11 3509.17 353.694   7
   2  -4 -11 3416.60 340.031   8
   2  -4 -12 12661.7 630.074   8
  -2   4 -12 11800.9 600.944   7
  -2   4 -12 12273.3 638.286  10
  -2   4 -13 1265.64 235.709  10
  -2   4 -14 408.375 156.475  10
  -2   4 -15 160.380 108.394   9
  -2   4 -15 20.4728 103.852  10
  -2  -5 -14 2226.35 207.079  19
  -2  -5 -14 2075.09 192.705  16
   2   5 -14 2247.73 212.303   9
   2  -5  14 2388.61 212.451  20
   2   5 -14 2293.92 231.945  10
   2   5 -14 2352.02 212.245   7
   2   5 -13 15370.8 620.732   7
   2   5 -13 15159.4 580.494   9
  -2  -5 -13 13153.1 568.471  16
  -2  -5 -13 13841.8 572.030  19
   2   5 -13 14576.2 615.280  10
   2  -5  13 13623.4 546.020  20
   2  -5  12 124.953 116.313  20
  -2  -5 -12 422.494 157.628  19
  -2  -5 -12 328.001 155.965  16
   2   5 -12 395.596 107.174   9
   2   5 -12 271.092 138.608   7
   2   5 -12 311.897 129.855  10
  -2  -5 -11 2191.15 267.491  19
  -2  -5 -11 1893.23 270.588  16
   2  -5  11 1877.30 240.304  20
   2   5 -11 1887.80 258.875   7
   2   5 -11 1437.97 215.777  10
  -2  -5 -10 2675.84 294.360  19
   2   5 -10 2764.34 291.684  10
   2  -5  10 2401.87 226.779  11
   2  -5  10 2773.18 279.716  20
   2   5 -10 3099.80 323.684   7
  -2  -5 -10 2718.63 306.417  16
   2  -5   9 3117.31 299.951  13
   2  -5   9 3917.72 317.182  21
   2   5  -9 4060.66 339.395  10
  -2  -5  -9 3023.38 297.271  19
  -2  -5  -9 3083.14 308.311   4
   2   5  -9 3089.75 330.072   7
  -2  -5  -9 3220.82 321.672  16
   2  -5   9 3382.32 292.691  11
  -2  -5  -8 16056.8 690.678  16
   2  -5   8 15887.9 636.564  11
   2  -5   8 17631.7 664.665  13
   2   5  -8 15837.4 718.234   7
  -2  -5  -8 16709.6 667.814   4
  -2  -5  -8 15986.6 639.068  20
   2   5  -8 16545.2 684.300  10
  -2  -5  -8 16926.5 685.435  19
   2  -5   8 16024.3 650.006  21
   2  -5   7 7009.10 394.781  13
  -2  -5  -7 7176.02 410.147   4
   2  -5   6 3226.73 242.957   2
  -2   5   6 3032.42 267.473  15
   2  -5   6 3473.05 275.699  13
  -2  -5  -6 3076.30 263.509   4
  -2   5   5 6604.72 377.798  15
  -2  -5  -5 7638.00 378.225  14
   2  -5   5 6530.11 362.573  13
  -2  -5  -5 6424.29 359.587   4
   2  -5   5 7108.93 341.411   2
  -2  -5  -4 26547.9 750.209  14
   2  -5   4 29904.2 812.523  13
  -2  -5  -4 29836.7 806.576   4
   2  -5   4 26566.4 725.038   2
   2  -5   3 15053.8 488.481   2
  -2  -5  -3 14278.1 518.971   4
  -2  -5  -3 15312.4 508.028  14
   2   5  -3 14840.1 521.645  15
  -2  -5  -2 14295.0 504.127   4
  -2  -5  -2 14936.6 483.310  14
  -2  -5  -2 14445.4 507.536   2
   2   5  -2 14558.9 526.843  15
   2  -5   2 14104.6 466.706   2
  -2  -5  -1 492.923 113.656   4
  -2  -5  -1 398.265 109.463   2
  -2  -5  -1 244.223 90.2958  14
   2  -5   1 453.711 95.8711   2
  -2   5   0 17921.3 594.310   3
   2   5   0 18247.4 616.143  15
   2  -5   0 17228.0 525.604   2
  -2  -5   0 19017.8 540.026  14
  -2  -5   0 18411.8 565.974   2
  -2  -5   1 366.214 104.689   2
   2   5   1 248.106 97.6694  15
  -2  -5   1 444.454 101.015  14
  -2   5  -1 509.729 126.239   3
   2   5   2 13945.2 545.321  15
  -2   5  -2 14540.6 575.365   3
  -2  -5   2 14009.9 495.984   2
  -2   5  -3 14641.0 603.805   3
   2   5   3 15044.0 580.162  15
  -2  -5   3 14594.3 515.548   2
   2  -5  -3 13731.4 508.332   5
   2  -5  -4 27886.7 800.615   5
   2   5   4 28051.7 855.170  15
  -2   5  -4 28580.1 917.317   3
  -2  -5   4 27456.7 781.129   2
   2  -5  -5 6853.09 383.057   5
  -2  -5   5 7188.91 372.836   2
   2   5   5 7968.95 433.039  15
  -2   5  -5 7378.26 459.372   3
  -2  -5   6 3229.41 261.952   2
  -2   5  -6 3526.80 342.514   3
   2   5   6 3453.55 268.341  13
   2   5   6 3463.87 294.149  15
   2  -5  -6 3486.06 282.199   5
  -2   5  -7 7747.12 519.301   3
   2   5   7 7078.63 423.574  15
  -2  -5   7 7335.26 406.450   2
   2   5   7 7687.96 419.203  13
  -2  -5   8 16555.6 645.941   2
   2  -5  -8 15034.3 678.081   8
   2   5   8 16734.1 664.735  13
  -2   5  -8 16379.4 755.659   7
  -2  -5   8 16502.3 620.621  20
   2  -5  -8 16428.9 655.334  16
   2   5   8 16827.9 653.947  18
  -2   5  -8 15881.9 719.256  10
  -2   5  -8 16243.3 776.764   3
   2  -5  -9 3551.61 305.429  16
  -2   5  -9 2808.45 347.376   3
   2   5   9 3172.34 305.133  13
  -2   5  -9 3457.72 356.096   7
  -2  -5   9 3405.34 306.285   2
   2  -5  -9 2995.69 317.177   8
  -2  -5   9 3428.27 284.891  20
  -2   5  -9 3193.52 329.107  10
   2  -5 -10 2463.52 296.305   8
  -2   5 -10 2564.45 293.739  10
  -2   5 -10 2656.31 322.650   7
  -2  -5  10 2613.97 248.086  20
   2  -5 -11 1756.95 267.600   8
  -2   5 -11 1571.83 234.831  10
  -2   5 -11 2013.63 277.403   7
  -2  -5  11 1630.86 195.667  20
  -2   5 -12-76.9455 127.913   7
  -2   5 -12 272.472 137.756  10
  -2   5 -13 12969.3 563.944   7
  -2   5 -13 13201.7 598.792  10
  -2   5 -14 2045.37 226.766  10
  -2  -6 -13 8339.15 401.302  16
   2   6 -13 7988.50 403.733   7
   2   6 -13 8398.45 407.421  10
   2  -6  13 8028.16 369.003  20
  -2  -6 -12 69.2462 79.9963  16
   2   6 -12 97.2602 125.117  10
   2   6 -12 262.307 137.130   7
   2  -6  12 149.550 91.0773  20
  -2  -6 -11 1338.13 227.756  16
   2  -6  11 1004.32 179.510  20
   2   6 -11 1411.64 216.385   7
   2  -6  11 1146.09 167.625  11
   2   6 -11 1141.05 189.924  10
  -2  -6 -10 1537.81 236.618  16
   2   6 -10 1928.80 269.282   7
   2  -6  10 1574.74 195.514  11
   2  -6  10 1272.11 196.358  20
   2   6 -10 1788.42 237.163  10
  -2  -6  -9 12906.7 623.673  16
   2   6  -9 12082.9 567.605  10
   2   6  -9 12364.1 639.571   7
   2  -6   9 12888.1 566.452  11
   2  -6   9 12918.3 574.774  20
  -2  -6  -8 6595.90 442.127  16
   2  -6   8 6220.88 396.520  11
   2   6  -8 6232.85 448.749   7
  -2  -6  -8 7185.97 441.843   4
   2  -6   8 6540.87 404.973  20
   2  -6   7 3993.97 319.973  21
  -2  -6  -7 3416.45 317.796  16
   2   6  -7 4171.93 352.630   7
  -2  -6  -7 3706.77 310.793   4
  -2  -6  -7 4000.92 316.587  20
   2  -6   7 3580.11 301.183  20
   2  -6   7 4173.79 318.148  11
   2  -6   6 7724.61 444.262  21
  -2  -6  -6 7092.06 448.082  16
  -2   6   6 6995.39 430.099  15
   2  -6   6 7515.33 421.777  20
   2   6  -6 7379.44 466.847   7
  -2  -6  -6 8141.66 444.797   4
   2  -6   6 7455.01 425.756  11
  -2  -6  -6 7692.53 430.340  20
  -2   6   5 1141.81 194.246  15
  -2  -6  -5 1275.87 185.841   4
  -2   6   4 5167.94 361.881  15
  -2  -6  -4 5199.17 337.797   4
  -2   6   3 2998.66 269.001  15
  -2  -6  -3 2891.03 249.475   4
   2  -6   3 2647.06 223.192   2
   2   6  -2 2368.12 229.752  15
  -2  -6  -2 2236.85 222.359   4
   2  -6   2 2402.89 211.457   2
  -2   6   2 1897.95 222.908  15
   2   6  -1 6069.00 365.089  15
  -2  -6  -1 5040.67 325.599   2
   2  -6   1 5541.02 312.479   2
  -2  -6  -1 6003.94 340.070   4
  -2  -6   0 58271.7 1332.72   2
  -2  -6   0 59693.8 1321.05   4
   2  -6   0 60331.0 1296.88   2
   2   6   0 58296.1 1395.28  15
  -2   6  -1 5671.37 367.965   3
   2   6   1 4767.81 336.066  15
  -2  -6   1 5479.86 332.464   2
   2   6   2 2495.56 257.005  15
  -2   6  -2 2104.22 248.576   3
  -2  -6   2 2069.04 216.954   2
  -2   6  -3 2620.30 289.023   3
   2   6   3 2485.52 263.412  15
  -2  -6   3 2595.40 239.858   2
  -2  -6   4 4996.79 333.650   2
  -2   6  -4 5157.78 409.507   3
   2   6   4 4614.85 358.899  15
   2   6   5 1092.07 211.011  15
  -2  -6   5 1123.82 186.540   2
  -2   6  -5 1307.83 232.629   3
  -2  -6   6 7489.68 425.912   2
  -2  -6   6 7784.19 409.913  11
   2  -6  -6 6833.70 420.313  16
   2   6   6 7231.62 456.258  15
   2  -6  -6 8151.26 469.433   8
   2   6   6 8001.51 427.117  13
  -2  -6   6 7563.98 419.509  20
  -2   6  -6 7195.95 498.688   7
  -2   6  -6 8016.19 538.385   3
   2  -6  -7 3656.21 320.885  16
  -2   6  -7 3448.67 325.975  10
   2   6   7 3634.58 329.238  15
   2  -6  -7 4064.20 356.797   8
  -2   6  -7 3142.39 329.130   7
  -2  -6   7 4043.15 324.599   2
   2   6   7 3854.71 315.362  13
  -2   6  -7 3633.61 373.612   3
  -2  -6   7 4145.55 319.777  20
   2  -6  -8 5735.74 419.280   8
   2   6   8 6530.87 407.170  13
  -2   6  -8 6133.43 477.273   7
   2   6   8 6192.22 407.266  18
  -2  -6   8 5980.30 373.396  20
  -2   6  -8 5501.19 470.372   3
   2  -6  -8 6338.67 413.169  16
  -2  -6   8 6404.36 409.778   2
  -2   6  -8 7101.39 465.764  10
  -2   6  -9 13288.1 638.643  10
   2  -6  -9 13329.4 646.309   8
   2  -6  -9 12992.3 595.052  16
  -2   6  -9 12234.0 668.467   7
  -2  -6   9 13076.6 557.694  20
   2  -6 -10 1544.16 221.835  16
   2  -6 -10 1631.08 238.216   8
  -2  -6  10 1499.76 190.547  20
  -2   6 -10 1774.46 268.887   7
  -2   6 -10 1438.37 227.778  10
  -2   6 -11 1273.84 203.843  10
  -2   6 -11 829.165 189.839   7
  -2  -6  11 1000.10 153.974  20
  -2   6 -12 173.392 123.246  10
  -2  -6  12 152.683 71.0833  20
  -2   6 -12 104.307 124.791   7
  -2   6 -13 8573.27 422.916   7
  -2   6 -13 7800.26 414.041  10
   2   7 -12 8323.96 407.434   7
  -2  -7 -12 7765.99 381.104  16
   2  -7  12 7627.70 342.801  20
  -2  -7 -11 2632.07 248.968  16
   2  -7  11 2446.53 215.172  20
   2  -7  11 2429.33 209.631  11
   2   7 -11 2430.03 246.181   7
  -2  -7 -10 1510.35 214.246  16
   2  -7  10 1257.49 178.347  20
   2   7 -10 1174.24 205.066   7
   2  -7  10 1631.57 192.024  11
   2  -7   9 12660.8 545.404  11
   2   7  -9 13176.4 627.378   7
  -2  -7  -9 13730.9 622.192  16
   2  -7   9 12897.7 550.441  20
  -2  -7  -8 585.544 167.040  16
   2  -7   8 926.967 177.143  20
   2  -7   8 831.510 168.041  11
   2   7  -8 776.228 183.361   7
   2   7  -7 3703.93 333.712   7
   2  -7   7 3727.21 304.632  20
  -2  -7  -7 4421.86 359.239  16
   2  -7   7 3990.12 318.654  11
   2  -7   6 9006.63 481.789  11
  -2  -7  -6 10239.7 492.689  20
  -2  -7  -6 9749.08 529.569  16
  -2   7   6 9435.40 528.862  15
   2  -7   6 9295.64 468.066  20
   2   7  -6 9431.56 533.027  17
  -2  -7  -6 9886.98 511.501   4
   2   7  -6 8806.46 511.812   7
   2  -7   5 4017.60 327.062  11
  -2  -7  -5 4340.35 353.952  16
  -2   7   5 3758.92 339.514  15
   2  -7   5 4367.79 332.291  21
   2   7  -5 3491.74 314.622   7
  -2  -7  -5 4578.61 345.588   4
   2  -7   5 3969.95 301.488  20
   2   7  -5 4178.75 369.970  17
  -2  -7  -5 3735.35 305.155  20
  -2  -7  -4 5576.08 372.043  11
  -2  -7  -4 5313.64 377.404  16
  -2  -7  -4 4738.17 333.977  20
  -2   7   4 4759.57 389.092  15
   2  -7   4 5686.99 377.007  21
  -2  -7  -4 5184.35 360.417   4
   2  -7   4 6612.23 403.438  11
   2   7  -4 5214.18 420.808  17
   2   7  -3 7202.52 488.028  17
  -2  -7  -3 8427.27 448.949  11
  -2  -7  -3 7658.72 434.937  16
  -2   7   3 7722.24 472.365  15
   2  -7   3 7853.86 432.107  11
  -2  -7  -3 8275.87 445.772   4
   2  -7   3 7815.55 440.262  21
  -2  -7  -3 8797.71 456.200  20
  -2  -7  -2 10473.6 513.343  11
   2  -7   2 10515.9 499.300  11
   2   7  -2 10002.7 574.443  17
   2   7  -2 10267.2 506.641  15
  -2   7   2 10046.8 537.487  15
  -2  -7  -2 10271.6 495.626   4
   2  -7   2 9789.16 498.833  21
  -2  -7  -2 10006.9 486.512  20
   2  -7   1 15623.3 612.109  11
   2   7  -1 14230.6 634.023  15
   2   7  -1 14957.9 696.900  17
  -2  -7  -1 15044.5 607.526   4
  -2   7   1 16312.4 689.511  15
  -2  -7  -1 15935.7 642.128  11
  -2  -7  -1 14755.0 603.733  20
   2  -7   1 15837.1 640.170  21
  -2  -7   0 105.528 98.7644   2
   2   7   0-21.4839 123.088  17
   2   7   0 320.788 124.979  15
  -2   7   0 488.516 131.815  15
   2  -7   0 64.6462 123.131  21
  -2  -7   0 509.418 137.228  11
  -2  -7   0 362.692 141.047  20
  -2  -7   0 427.908 133.645   4
   2  -7   0 760.483 138.023  11
  -2  -7   1 15242.4 609.408  20
   2   7   1 13830.1 667.267  17
   2   7   1 13922.5 636.305  15
   2  -7  -1 16379.7 649.259  16
  -2  -7   1 15284.7 609.911   4
   2  -7  -1 15257.1 636.677  21
  -2  -7   1 15257.3 620.992   2
  -2  -7   1 14793.2 629.543  11
  -2   7  -1 14874.8 647.418  15
  -2  -7   2 9988.05 502.008  11
   2   7   2 9563.97 541.541  17
  -2  -7   2 9837.47 495.807   2
   2   7   2 10521.4 552.956  15
   2  -7  -2 9994.49 511.951  16
   2  -7  -2 10420.3 528.765  21
  -2  -7   2 9116.85 475.813  20
  -2   7  -2 11196.4 546.039  15
  -2   7  -3 8569.01 532.172   3
  -2  -7   3 8024.57 448.216   2
   2   7   3 7844.71 469.859  17
   2  -7  -3 7807.54 455.022  16
  -2   7  -3 7299.39 438.849  15
   2  -7  -3 8595.54 480.862  21
  -2  -7   3 7573.28 434.256  11
  -2   7  -3 8181.75 495.015   7
   2   7   3 7636.36 478.828  15
  -2  -7   3 8673.00 453.961  20
  -2  -7   4 5240.03 358.463  11
   2  -7  -4 4879.90 363.708  16
   2   7   4 5322.43 412.021  15
   2  -7  -4 5120.42 389.519  21
  -2   7  -4 5710.43 434.646   7
  -2  -7   4 5044.84 354.630  20
  -2   7  -4 5567.21 455.531   3
  -2  -7   4 5362.67 370.157   2
  -2  -7   5 4091.55 338.704   2
   2   7   5 4388.00 380.016  15
  -2   7  -5 4215.98 381.074   7
  -2  -7   5 4277.54 325.319  11
   2  -7  -5 4085.19 343.476  16
  -2  -7   5 3903.83 320.956  20
  -2   7  -5 4033.62 383.180   3
   2  -7  -6 9469.88 512.056  16
   2  -7  -6 9928.96 516.756   8
  -2  -7   6 9297.19 481.259  20
  -2   7  -6 9534.08 583.167   7
  -2  -7   6 9644.84 478.128  11
  -2  -7   6 9362.02 506.818   2
   2   7   6 9341.05 539.414  15
  -2   7  -6 10073.9 625.058   3
   2  -7  -7 3867.05 329.106  16
  -2  -7   7 3997.01 295.902  11
   2  -7  -7 4177.54 348.505   8
  -2   7  -7 3296.93 349.391   7
  -2  -7   7 4168.59 323.833  20
   2  -7  -8 856.972 187.108  16
   2  -7  -8 814.294 171.032   8
   2   7   8 811.717 174.267  18
  -2   7  -8 1076.29 218.309   7
  -2  -7   8 871.344 173.396  20
   2  -7  -9 12516.1 567.085  16
  -2  -7   9 12673.2 541.599  20
  -2   7  -9 12735.7 647.377   7
   2   7   9 14400.9 577.685  18
  -2   7 -10 1560.68 205.378  10
   2  -7 -10 1437.45 196.394  16
  -2   7 -10 1375.47 223.417   7
  -2  -7  10 1424.48 188.352  20
   2  -7 -11 3014.86 233.278  16
  -2   7 -11 2554.34 263.656   7
  -2   7 -11 2642.57 251.951  10
  -2  -7  11 2935.95 227.024  20
  -2   7 -12 7098.32 387.400   7
  -2  -7  12 7710.32 315.339  20
  -2   7 -12 7845.31 376.149  10
   2  -8  11 4311.35 226.173  11
   2  -8  11 4003.13 226.903  20
   2   8 -11 4547.21 279.991   7
  -2  -8 -11 4325.49 264.018  16
   2  -8  10 9623.93 388.383  20
  -2  -8 -10 8932.16 425.482  16
   2   8 -10 9654.58 450.857   7
   2  -8  10 9317.79 389.444  11
   2   8  -9 1819.63 225.490   7
   2  -8   9 1348.16 178.515  11
   2  -8   9 1274.44 160.519  20
  -2  -8  -9 1656.10 212.855  16
   2  -8   8 7760.53 388.601  20
  -2  -8  -8 8984.62 469.072  16
   2   8  -8 9334.94 490.541   7
   2  -8   8 7845.11 411.252  11
  -2  -8  -7 180.000 130.271  16
   2   8  -7 113.233 97.6776   7
   2  -8   7 385.754 131.632  20
  -2  -8  -6 8572.61 474.653  16
   2  -8   6 7708.85 404.861  20
   2   8  -6 8338.37 468.645   7
   2   8  -6 7982.46 476.652  17
   2  -8   6 7945.06 438.792  11
  -2  -8  -5 5383.57 374.869  16
  -2  -8  -5 5037.97 334.706  20
   2   8  -5 4453.80 375.871  17
   2  -8   5 4866.71 349.322  11
   2  -8   5 4638.93 313.051  20
   2   8  -4 4117.65 381.893  17
  -2  -8  -4 4377.07 336.794  16
   2  -8   4 4187.49 322.929  11
  -2  -8  -4 3741.34 307.904  11
  -2  -8  -4 3916.52 307.925  20
   2  -8   4 3393.60 290.556  21
  -2  -8  -3 18335.1 703.732  11
   2   8  -3 18659.2 797.679  17
   2  -8   3 18811.2 698.888  11
  -2  -8  -3 19170.1 696.784  20
   2  -8   3 18687.1 681.252  16
   2  -8   3 18719.1 693.989  21
   2   8  -2 2061.88 278.877  17
   2  -8   2 2351.97 243.319  16
  -2  -8  -2 2106.55 245.610  20
  -2  -8  -2 2287.56 263.382  11
   2  -8   2 2368.81 252.075  21
   2  -8   2 2058.05 240.184  11
  -2  -8  -1 762.795 170.255  20
   2   8  -1 978.780 218.503  17
   2  -8   1 583.283 155.074  16
   2   8  -1 731.523 166.865  15
   2  -8   1 619.412 167.829  21
  -2  -8  -1 718.099 176.438  11
   2  -8   1 602.627 143.932  11
  -2  -8  -1 606.927 158.258   4
  -2   8   1 591.549 159.845  15
   2  -8   0 17690.8 688.726  16
  -2  -8   0 16736.7 676.245   4
   2   8   0 15919.7 731.334  17
   2  -8   0 15885.5 619.245  11
   2  -8   0 16878.5 677.906  21
   2   8   0 16664.1 716.453  15
  -2   8   0 16489.4 725.044  15
  -2  -8   0 16504.9 681.971  11
  -2  -8   0 15887.9 643.549  20
  -2  -8   1 846.920 173.828   2
   2   8   1 913.430 167.699  15
  -2   8  -1 434.511 110.566  15
   2  -8  -1 635.825 163.430  21
  -2  -8   1 749.307 167.443  20
   2   8   1 773.146 195.018  17
  -2  -8   1 930.603 184.710  11
  -2  -8   1 679.437 156.443   4
   2  -8  -1 572.465 165.544  16
   2  -8  -2 2561.21 279.216  21
   2  -8  -2 2156.82 251.085  16
   2   8   2 2103.04 274.360  17
  -2  -8   2 1981.81 243.462  20
  -2  -8   2 2427.48 248.239  11
   2  -8  -3 18107.0 721.303  16
  -2  -8   3 18794.2 719.024  11
  -2  -8   3 19194.9 717.009  20
   2   8   3 18579.1 759.024  17
   2  -8  -3 19037.7 745.660  21
   2  -8  -4 3449.00 314.414  16
  -2   8  -4 4209.13 369.326   7
  -2  -8   4 3981.63 313.955  11
  -2  -8   4 3510.91 305.214  20
  -2  -8   5 4991.95 347.334  11
   2  -8  -5 4613.20 355.548  16
  -2   8  -5 4668.19 387.456   7
  -2  -8   5 4697.60 341.043  20
  -2  -8   6 8636.19 443.373  11
   2  -8  -6 7932.13 459.898  16
  -2   8  -6 7828.23 501.833   7
  -2  -8   6 8199.90 440.821  20
   2   8   7 539.043 132.468  18
   2  -8  -7 336.307 141.512  16
  -2   8  -7 645.011 181.156   7
  -2  -8   7 363.327 109.040  11
  -2  -8   7 395.955 124.245  20
  -2  -8   8 7441.13 368.679  11
   2  -8  -8 8106.28 430.907  16
   2   8   8 8352.13 426.165  18
  -2   8  -8 7459.26 468.758   7
  -2  -8   8 8462.84 423.673  20
   2  -8  -9 1708.29 193.464  16
  -2  -8   9 1483.80 179.437  20
   2   8   9 1588.82 178.264  18
  -2  -8  10 9822.70 401.973  20
   2  -8 -10 9322.64 403.463  16
  -2   8 -10 9403.39 466.909   7
   2  -8 -11 3776.02 223.669  16
  -2   8 -11 4336.29 290.322   7
  -2  -8  11 4535.22 235.162  20
  -2  -9  -9 558.499 121.357  16
   2   9  -9 770.107 137.145   7
   2  -9   9 672.916 111.598  11
   2  -9   9 544.077 92.6315  20
   2  -9   8 2021.69 188.747  11
   2   9  -8 2206.52 205.910   7
   2  -9   8 2033.32 167.419  20
  -2  -9  -8 2349.12 209.392  16
   2  -9   7 3943.30 271.455  11
   2   9  -7 4346.27 292.534   7
  -2  -9  -7 4481.03 306.231  16
   2  -9   7 4566.53 260.671  20
   2   9  -6 1272.03 167.372  17
  -2  -9  -6 1162.91 176.571  16
   2  -9   6 1042.60 161.640  11
  -2  -9  -5 1769.92 203.449  16
   2  -9   5 1856.49 221.522  11
   2   9  -5 2221.27 247.642  17
   2   9  -4 5226.29 389.339  17
   2  -9   4 6415.56 374.904  11
  -2  -9  -4 5670.35 331.940  20
  -2  -9  -4 6105.05 352.510  11
  -2   9   3 1197.80 200.669  17
   2  -9   3 1144.61 178.143  11
   2   9  -3 1185.37 206.895  17
  -2  -9  -3 1065.12 170.547  11
  -2  -9  -3 1017.03 172.111  20
   2   9  -2 1242.71 236.957  17
  -2   9   2 1140.01 213.785  17
   2  -9   2 1313.67 171.692  16
  -2  -9  -2 1323.44 184.891  20
   2  -9   2 1272.06 178.848  21
  -2  -9  -2 1076.77 179.298  11
   2  -9   2 1467.41 195.961  11
   2   9  -1 200.107 143.034  17
   2  -9   1 276.375 122.856  16
  -2  -9  -1 234.288 127.730  20
   2  -9   1 332.554 151.977  21
  -2  -9  -1 267.283 122.422  11
   2  -9   1 412.122 128.670  11
   2   9   0 1169.48 210.813  17
   2  -9   0 1048.11 172.481  11
   2  -9   0 1609.61 216.862  21
  -2  -9   0 1106.46 187.320  20
  -2  -9   0 1383.98 200.547  11
   2  -9   0 1151.53 199.127  16
   2   9   1 346.266 140.652  17
  -2  -9   1 238.867 128.956  11
   2  -9  -1 379.854 156.582  16
  -2  -9   1 199.124 127.316  20
   2  -9  -1 496.242 161.202  21
   2   9   2 844.902 199.312  17
  -2  -9   2 1239.37 197.350  11
   2  -9  -2 1394.90 194.466  16
  -2  -9   2 1321.17 201.545  20
   2   9   3 1188.61 199.089  17
   2  -9  -3 1110.97 194.803  16
  -2  -9   3 1490.81 204.335  11
  -2  -9   3 940.915 170.030  20
  -2   9  -4 5650.85 420.388  17
   2  -9  -4 6511.48 392.129  16
  -2  -9   4 6085.69 364.864  20
  -2  -9   4 6649.40 392.388  11
  -2  -9   5 1921.28 204.958  20
   2  -9  -5 2025.72 226.711  16
  -2   9  -5 1749.19 223.486   7
  -2  -9   5 2075.12 231.191  11
  -2   9  -5 1886.64 245.401  17
   2   9   6 930.287 164.503  18
   2  -9  -6 1175.15 180.247  16
  -2   9  -6 1115.54 186.031   7
  -2  -9   6 1123.85 171.328  11
  -2  -9   6 867.715 155.169  20
  -2   9  -6 936.866 152.869  17
   2  -9  -7 4296.52 292.118  16
  -2   9  -7 4319.96 320.542   7
  -2  -9   7 4852.42 291.512  20
   2   9   7 4261.22 283.338  18
  -2  -9   7 4496.95 283.834  11
  -2  -9   8 2263.29 193.883  20
   2  -9  -8 2063.03 197.179  16
  -2  -9   8 2126.51 171.989  11
  -2   9  -8 1875.06 207.834   7
   2   9   8 2361.77 199.285  18
   2  -9  -9 738.622 115.308  16
  -2   9  -9 617.797 123.772   7
  -2  -9   9 935.716 123.365  20
   2  10  -6 2506.47 183.133  17
   2 -10   6 2608.05 190.891  11
   2  10  -5 6740.25 346.486  17
   2 -10   5 6896.73 323.913  11
   2  10  -4 2685.45 234.331  17
   2 -10   4 2868.43 224.077  11
  -2 -10  -3 2125.06 185.990  11
   2 -10   3 1882.11 187.777  11
  -2  10   3 1797.97 201.782  17
   2  10  -3 2368.52 232.615  17
  -2 -10  -2 256.947 87.2492  20
  -2  10   2 126.777 127.550  17
   2  10  -2 138.096 101.545  17
  -2 -10  -2 106.355 81.5535  11
   2 -10   2-120.248 97.7115  11
   2  10  -1 78.1204 98.6055  17
   2 -10   1 183.231 108.059  16
  -2  10   1 319.391 131.174  17
  -2 -10  -1 68.2138 98.0282  11
   2 -10   1 117.622 90.7982  11
  -2 -10  -1 168.876 88.5893  20
  -2  10   0 8695.15 461.939  17
   2 -10   0 8453.84 390.478  16
  -2 -10   0 9170.52 395.556  20
   2  10   0 8363.61 438.819  17
  -2 -10   0 9167.62 423.734  11
  -2 -10   1 179.217 87.3079  20
   2  10   1 124.244 109.842  17
   2 -10  -1 130.573 95.3130  16
  -2  10  -1 240.587 118.813  17
  -2 -10   1 146.788 100.073  11
  -2  10  -2 301.451 126.612  17
   2 -10  -2 351.244 117.829  16
   2  10   2 8.18644 96.4918  17
  -2 -10   2 63.0741 97.3361  11
  -2 -10   2 171.303 95.0969  20
  -2 -10   3 1924.88 208.385  11
   2 -10  -3 2222.78 211.554  16
  -2  10  -3 2216.94 234.692  17
  -2 -10   3 1958.04 183.941  20
   2  10   3 1740.14 191.425  17
  -2  10  -4 2702.79 243.983  17
   2 -10  -4 2859.42 228.560  16
   2  10   4 2614.64 221.079  18
  -2 -10   4 2645.85 223.919  11
  -2 -10   4 2932.64 217.232  20
  -2  10  -5 5858.17 332.390  17
   2 -10  -5 6303.27 326.684  16
  -2 -10   5 6884.64 315.391  20
  -2 -10   5 7032.65 333.828  11
   2  10   5 6328.87 328.940  18
  -2  10  -6 2062.14 165.859  17
   2 -10  -6 2278.78 190.244  16
  -2 -10   6 2464.48 184.634  11
   2  10   6 2080.28 179.342  18
  -2 -10   6 2441.40 181.967  20
  -3   0   0-7.11533 60.5687  14
  -3   0   0 14.9816 40.6298  12
   3   0  -1 187218. 2809.82   1
   3   0   1 183850. 2809.33  13
   3   0  -1 179000. 2879.75   5
   3   0   1 187682. 2876.04   1
  -3   0   1 173162. 2745.62  12
  -3   0  -1 168387. 2814.21  12
  -3   0  -1 183844. 2838.80  14
  -3   0   1 183045. 2845.06  14
  -3   0  -1 178971. 2773.55   4
  -3   0  -2 43244.3 838.758  14
   3   0   2 45488.0 890.945   1
   3   0  -2 42202.9 876.342   5
  -3   0   2 42706.3 845.196  14
  -3   0  -2 43672.5 820.240   4
   3   0   2 43705.9 836.763  13
  -3   0   2 41784.3 720.562  12
  -3   0  -2 41766.8 851.409  12
  -3   0  -2 44951.1 887.259   3
   3   0  -2 44233.4 776.860   1
  -3   0  -3 61896.4 1156.28   3
   3   0  -3 59803.1 1158.98   5
  -3   0  -3 58137.3 1102.96  14
   3   0   3 59875.8 1119.09  13
  -3   0  -3 60087.8 1109.04   4
  -3   0   3 59753.0 1024.51   2
  -3   0   3 58140.6 1115.33  14
   3   0  -4 11931.3 403.751   5
  -3   0  -4 11608.3 397.915   3
  -3   0  -4 11824.4 377.173  14
  -3   0  -4 11703.0 382.155   4
   3   0   4 11669.3 384.781  13
  -3   0   4 11855.3 331.598   2
   3   0  -5 129418. 2208.98   5
  -3   0  -5 121643. 2154.64  14
  -3   0  -5 123175. 2185.98   4
   3   0   5 123644. 2176.69  13
  -3   0   5 127651. 2099.54   2
  -3   0  -5 125311. 2191.73   3
  -3   0  -6 3880.32 240.665   3
  -3   0   6 3777.32 213.209   2
  -3   0  -6 3427.77 228.006  14
  -3   0  -6 4258.39 263.045   4
   3   0   6 3660.19 240.714  13
   3   0  -6 3411.43 231.243   5
   3   0  -7 604.495 121.326   5
  -3   0   7 286.704 80.7576   2
   3   0   7 362.412 97.1920  13
  -3   0  -7 237.255 106.274   4
   3   0  -8 1391.42 172.820   5
  -3   0   8 1372.49 160.809   2
   3   0   8 1252.54 170.713  13
  -3   0  -8 1359.11 181.636   4
   3   0  -9 21481.1 705.057   5
   3   0   9 21247.0 738.436  13
  -3   0  -9 21106.9 771.874   4
  -3   0   9 21349.7 685.269   2
   3   0  10 23580.3 817.983  13
   3   0 -10 21880.4 731.841   5
  -3   0 -10 21859.2 841.445   4
  -3   0  10 21682.4 727.574   2
   3   0 -10 21549.4 815.594   6
   3   0  11 9778.53 533.586  13
   3   0 -11 8733.01 516.656   9
  -3   0 -11 9806.51 572.222   4
  -3   0  11 8936.27 467.001   2
   3   0 -11 9000.94 535.226   6
   3   0 -11 8924.57 521.956  10
  -3   0 -11 9691.54 535.384  19
   3   0 -12 175996. 3382.20   9
  -3   0 -12 180594. 3406.56  19
   3   0 -12 173887. 3413.15   6
   3   0 -12 180288. 3401.33  10
   3   0 -13 158.389 140.544   9
   3   0  13 554.446 173.065  21
   3   0 -13 335.389 149.838   6
  -3   0 -13 351.763 152.546  19
   3   0 -14 25953.5 883.773   9
   3   0 -14 25972.7 906.182   6
  -3   0 -14 26239.5 878.883  19
   3   0  14 26042.7 870.240  21
  -3   0 -15 3921.10 307.507   6
   3   0 -15 3622.11 289.701   9
   3   0  15 4160.34 304.373  21
   3   0 -15 3820.97 319.072   6
   3   0 -16 11794.3 489.545   6
   3   0  16 11851.2 450.943  21
  -3   0 -16 12003.1 475.152   6
   3   0 -16 11705.3 461.582   9
   3   1 -16 20574.5 642.525   9
  -3  -1 -16 18572.0 576.839   9
  -3  -1 -16 20678.9 630.890   6
   3  -1  16 20672.4 603.163  21
   3   1 -16 20815.8 654.195   6
   3   1 -15 12092.6 546.815   6
   3   1 -15 12166.1 538.821   9
  -3  -1 -15 11696.4 525.614  19
  -3  -1 -15 12157.4 531.891   6
   3  -1  15 12016.9 507.018  21
   3   1 -14 6053.06 408.985   9
   3   1 -14 5705.57 404.990   6
  -3  -1 -14 6812.82 438.911  19
   3  -1  14 6377.20 408.548  21
   3   1 -13 6269.84 438.340   9
   3  -1  13 6711.87 442.911  21
   3   1 -13 5850.33 427.392   6
   3   1 -13 6100.74 437.577  10
  -3  -1 -13 6267.26 445.092  19
   3   1 -12 5851.33 430.799   9
   3  -1  12 6881.69 457.286  21
   3   1 -12 5509.41 422.741   6
   3   1 -12 6645.33 464.776  10
  -3  -1 -12 6133.43 445.563  19
  -3  -1 -11 1058.26 208.927   4
   3  -1  11 1032.41 222.910  13
  -3  -1 -11 1128.36 220.255  16
   3   1 -11 774.070 195.306   6
  -3   1  11 1056.99 189.535   2
   3   1 -11 1026.10 200.367   9
  -3  -1 -11 924.944 203.551  19
   3  -1  11 1239.16 226.454  21
   3   1 -11 1090.39 204.213  10
   3   1 -10 5293.67 403.228   9
  -3  -1 -10 5408.38 403.673   4
   3   1 -10 5414.16 398.110  10
   3  -1  10 5464.68 387.181  13
  -3  -1 -10 5186.38 402.313  16
   3   1 -10 5733.81 409.253   6
  -3  -1 -10 5252.99 386.067  19
  -3   1  10 5125.39 334.048   2
  -3  -1  -9 48034.9 1255.14   4
   3  -1   9 49738.4 1235.48  13
   3   1  -9 45737.0 1126.58   5
  -3   1   9 44818.3 1112.02   2
   3   1  -8 5751.05 326.085   5
  -3  -1  -8 5097.30 339.088   4
   3  -1   8 5191.46 333.821  13
   3   1  -7 10386.2 427.585   5
   3  -1   7 10322.3 440.774  13
  -3  -1  -7 10983.1 458.681   4
   3   1  -6 11396.7 426.360   5
  -3  -1  -6 9882.10 408.200  14
  -3  -1  -6 10946.9 423.979   4
   3  -1   6 10298.0 413.866  13
   3   1  -5 14454.0 474.247   5
  -3  -1  -5 14309.8 467.242  14
  -3  -1  -5 14590.7 468.149   4
   3  -1   5 13599.2 463.046  13
   3   1  -4 14085.1 451.584   5
  -3  -1  -4 13260.7 404.131   3
  -3  -1  -4 13710.2 428.660  14
   3  -1   4 13058.5 424.929  13
  -3  -1  -4 13409.4 416.283   4
   3   1  -3 44231.6 920.190   5
  -3  -1  -3 42317.7 880.024  14
  -3  -1  -3 44199.0 870.742   3
  -3  -1  -3 42790.9 859.985   4
   3  -1   3 43482.6 886.138  13
  -3   1   3 43657.4 785.131  12
   3  -1   2 103041. 1729.10   5
  -3   1   2 106173. 1754.53   1
   3   1  -2 115614. 1819.04  15
  -3   1   2 105955. 1764.93  14
   3  -1   2 106732. 1810.02  13
  -3  -1  -2 105543. 1774.01   4
  -3  -1  -2 101364. 1789.64  12
  -3  -1  -2 106621. 1821.80  14
   3   1  -2 113146. 1734.63   1
   3   1  -1 44807.1 834.733   1
  -3   1   1 41754.5 837.784   1
   3  -1   1 45243.6 876.436   1
   3   1  -1 45241.2 882.182  15
   3  -1   1 44606.6 828.934   5
  -3  -1  -1 43481.5 870.756  14
  -3   1   1 44526.4 815.600  14
   3  -1   1 43737.9 854.179  13
  -3  -1  -1 44130.6 828.074  12
  -3  -1  -1 43550.4 810.819   4
   3  -1   0 400.515 71.8712   5
  -3   1   0 486.898 68.3334  14
  -3  -1   0 303.197 80.6115  14
   3  -1   0 447.117 73.8434   1
   3  -1   0 308.654 70.0131  13
  -3  -1   0 343.184 53.0597  12
  -3  -1   0 373.152 53.7896   4
  -3   1   0 241.645 66.8583   1
   3   1   0 457.793 81.2243   1
  -3   1  -1 44333.2 804.194  14
   3  -1  -1 43876.5 826.760   1
  -3  -1   1 43278.8 864.360  14
  -3   1  -1 41464.5 870.203   1
  -3   1  -1 46034.7 912.304   3
   3   1   1 44521.8 793.119  13
   3   1   1 45175.9 887.795   1
  -3   1  -1 42606.0 858.835  12
  -3  -1   1 43050.0 736.734  12
   3   1   1 45349.1 901.457  15
   3  -1  -1 42987.1 860.658   5
   3   1   2 101403. 1856.40  15
  -3  -1   2 107630. 1726.34   2
  -3   1  -2 111329. 1899.99   3
  -3   1  -2 106468. 1799.72   4
  -3  -1   2 107510. 1841.06  14
   3   1   2 109563. 1784.62  13
   3   1   2 110848. 1836.49  12
  -3   1  -2 110242. 1861.97  12
   3   1   2 113007. 1894.38   1
   3  -1  -2 106348. 1848.44   5
   3  -1  -2 110392. 1760.35   1
  -3   1  -2 107976. 1767.39  14
   3  -1  -3 44140.8 917.830   5
   3   1   3 44704.8 927.234  15
  -3   1  -3 44431.0 953.843   3
  -3   1  -3 42490.0 836.013  14
  -3   1  -3 43955.6 891.815   4
  -3  -1   3 43235.2 899.007  14
  -3  -1   3 44989.6 822.810   2
   3   1   3 41476.9 858.649  13
   3  -1  -4 13861.4 447.128   5
  -3   1  -4 13042.0 456.842   3
   3   1   4 13301.7 432.095  15
  -3   1  -4 13474.8 390.854  14
  -3  -1   4 13332.4 430.903  14
   3   1   4 15181.2 435.335  13
  -3  -1   4 13823.1 383.072   2
  -3   1  -4 13531.4 436.992   4
   3  -1  -5 14356.8 480.931   5
  -3   1  -5 13817.2 488.761   3
   3   1   5 14117.4 459.332  15
  -3   1  -5 13517.5 471.273   4
   3   1   5 13821.4 455.201  13
  -3  -1   5 14726.8 421.763   2
  -3   1  -6 10086.3 431.930   3
   3  -1  -6 9783.78 405.334   5
   3   1   6 10899.2 400.466  15
  -3   1  -6 10326.7 436.247   4
   3   1   6 10187.8 408.809  13
  -3  -1   6 10711.1 377.452   2
  -3   1  -7 10682.0 467.364   3
  -3   1  -7 10202.9 469.792   4
   3   1   7 10997.3 454.283  13
  -3  -1   7 10644.6 409.740   2
   3  -1  -7 10734.9 444.563   5
   3  -1  -8 4726.92 309.683   5
  -3   1  -8 4894.66 344.170   4
   3   1   8 5429.45 336.749  13
  -3  -1   8 5009.17 295.327   2
  -3  -1   9 46522.4 1143.25   2
   3  -1  -9 45703.6 1164.92   5
  -3   1  -9 48211.9 1287.20   4
   3   1   9 48408.8 1224.41  13
  -3   1 -10 4406.10 377.608  10
  -3   1 -10 4664.65 387.348   4
   3   1  10 5843.20 396.416  13
  -3  -1  10 4920.74 346.096   2
   3  -1 -10 5411.84 356.324   5
   3  -1 -10 5381.85 396.129   6
  -3   1 -11 1111.15 191.748  19
   3  -1 -11 791.764 211.218   9
   3  -1 -11 1011.92 189.274   5
  -3  -1  11 1162.20 184.660   2
   3  -1 -11 1187.19 214.613   6
  -3   1 -11 814.247 236.993  10
   3   1  11 1030.30 200.937  13
   3  -1 -12 5768.96 415.048   9
  -3   1 -12 6424.15 435.677  19
   3  -1 -12 6118.38 445.521   6
  -3   1 -12 6390.06 446.678  10
   3  -1 -13 6343.86 425.703   9
  -3   1 -13 6214.06 421.863  10
   3  -1 -13 5708.65 428.590   6
  -3   1 -13 5956.98 406.589  19
   3  -1 -14 6339.64 397.739   9
   3  -1 -14 5649.63 401.078   6
  -3   1 -14 5970.69 375.438  19
  -3   1 -15 12402.8 536.873   6
   3  -1 -15 12357.7 509.548   9
   3  -1 -15 11398.3 534.509   6
   3   1  15 11919.4 516.018  21
   3   1  16 20576.2 619.958  21
  -3   1 -16 20127.2 633.194   6
   3  -1 -16 20921.2 661.673   6
   3   2 -16 6338.78 320.695   6
   3   2 -16 7037.54 343.763   9
   3  -2  16 6905.69 306.994  21
   3  -2  16 6588.69 295.455  20
  -3  -2 -16 6632.76 314.365   6
   3   2 -15 4414.31 321.995   6
   3   2 -15 5507.21 353.286   9
  -3  -2 -15 4516.18 322.699  19
  -3  -2 -15 4598.06 304.639   6
   3  -2  15 5119.90 313.882  21
   3   2 -14 2193.31 259.568   9
   3   2 -14 2273.43 259.117   6
  -3  -2 -14 2297.81 265.759  19
   3  -2  14 2312.64 254.048  21
   3  -2  13 4398.28 346.793  21
   3   2 -13 4083.60 353.611   9
   3   2 -13 4254.54 352.959   6
   3   2 -13 4399.49 373.299  10
  -3  -2 -13 4494.89 369.985  19
   3   2 -12 320.248 146.072   9
  -3  -2 -12 465.318 173.000  19
  -3  -2 -12 729.789 186.765  16
   3  -2  12 198.309 140.705  21
   3   2 -12 377.019 168.368   6
   3   2 -12 458.231 174.064  10
  -3   2  11 9202.43 465.749   2
   3   2 -11 8403.44 507.719   9
  -3  -2 -11 8705.94 534.956   4
   3  -2  11 8835.73 510.785  13
   3   2 -11 8046.51 494.218   6
   3  -2  11 8866.99 511.442  21
   3   2 -11 9346.94 547.466  10
  -3  -2 -11 7930.66 503.091  19
  -3  -2 -11 8504.15 522.990  16
   3   2 -11 8398.61 494.573   7
   3   2 -10 5955.41 420.435   9
   3   2 -10 5220.04 394.027   6
   3   2 -10 5204.97 392.755   7
   3  -2  10 5461.73 397.152  13
  -3  -2 -10 5669.33 413.172   4
  -3  -2 -10 5180.09 403.673  16
   3   2 -10 4741.05 390.572  10
  -3  -2 -10 5172.07 397.851  19
   3  -2  10 5344.66 383.372  21
  -3  -2  -9 2561.47 272.211   4
   3  -2   9 2527.29 264.488  13
  -3  -2  -8 8526.77 437.450   4
   3  -2   8 7974.72 419.025  13
   3   2  -7 22518.0 663.285   5
  -3  -2  -7 21731.8 692.876  14
  -3  -2  -7 21544.2 685.188   4
   3  -2   7 19826.1 663.363  13
   3  -2   6 27633.7 769.249  13
   3   2  -6 28735.2 757.965   5
  -3  -2  -6 28192.3 767.091   4
  -3  -2  -6 28865.5 783.678  14
   3   2  -5 12561.5 449.354   5
  -3  -2  -5 12742.5 453.914  14
   3  -2   5 12202.0 449.496  13
  -3  -2  -5 13100.8 449.866   4
   3   2  -4 84648.7 1588.76   5
  -3  -2  -4 85143.5 1572.54  14
   3  -2   4 81976.5 1566.37  13
  -3  -2  -4 83423.2 1547.99   4
   3   2  -3 191286. 2976.58  15
   3  -2   3 182752. 3018.68  13
  -3  -2  -3 186108. 2994.68   4
  -3   2   3 185529. 2956.18  12
  -3  -2  -3 190411. 3031.64  14
  -3   2   2 26144.2 609.059   1
   3   2  -2 28392.5 652.398  15
  -3  -2  -2 28184.6 663.295  14
   3  -2   2 27184.5 658.804  13
  -3  -2  -2 28426.7 639.976  12
  -3  -2  -2 28126.4 631.811   4
  -3   2   1 213024. 3440.98   1
  -3  -2  -1 226621. 3482.71  14
   3   2  -1 215583. 3479.86  15
  -3   2   1 218779. 3485.96   3
   3  -2   1 218899. 3460.46  13
  -3  -2  -1 219548. 3402.90  12
  -3  -2  -1 216866. 3361.57   2
  -3  -2  -1 220575. 3417.35   4
   3  -2   1 214632. 3360.55   5
   3  -2   0 43346.6 877.963   1
  -3   2   0 41896.5 909.882   3
  -3  -2   0 44498.7 897.569  14
   3   2   0 44524.0 919.668  15
   3  -2   0 43153.0 876.528  13
   3   2   0 43007.0 805.463  12
  -3  -2   0 43227.5 802.594  12
  -3  -2   0 45160.9 841.294   4
  -3  -2   0 43380.7 803.319   2
   3  -2   0 42697.8 838.292   5
   3  -2  -1 219517. 3479.23   1
  -3   2  -1 215372. 3567.78   3
   3   2   1 221733. 3455.15  12
  -3  -2   1 222629. 3514.48  14
   3   2   1 226947. 3565.51  15
   3  -2  -1 218882. 3482.00   5
  -3  -2   1 218800. 3423.65   4
  -3  -2   1 224488. 3410.87   2
  -3  -2   2 28397.3 589.108   2
   3  -2  -2 27744.1 648.371   5
   3   2   2 27104.1 681.499  15
  -3   2  -2 27827.7 708.805   3
   3  -2  -2 26734.9 598.647   1
  -3  -2   2 28457.3 662.277  14
   3   2   2 26654.9 583.121  13
   3   2   2 27985.0 644.787  12
  -3  -2   3 190195. 2974.65   2
  -3  -2   3 185783. 3056.20  14
   3   2   3 191012. 2993.71  13
  -3   2  -3 190439. 3158.23   3
   3  -2  -3 186460. 3059.73   5
   3  -2  -4 82034.9 1554.62   5
  -3   2  -4 83549.5 1638.66   3
   3   2   4 79466.7 1554.70  15
  -3  -2   4 83923.5 1479.59   2
  -3  -2   4 84712.1 1557.85  14
   3   2   4 80740.8 1499.65  13
   3   2   5 12740.8 458.299  15
   3  -2  -5 12659.8 457.652   5
  -3   2  -5 13123.8 505.608   3
  -3  -2   5 12551.9 451.229  14
   3   2   5 12967.2 444.275  13
  -3  -2   5 13226.6 421.374   2
  -3   2  -6 26909.7 817.582   3
   3  -2  -6 29250.3 786.325   5
   3   2   6 28293.2 762.815  15
  -3  -2   6 29036.0 770.936  14
   3   2   6 28629.7 761.137  13
  -3  -2   6 27972.5 720.786   2
  -3   2  -7 21300.0 744.149   3
   3  -2  -7 20825.8 680.332   5
   3   2   7 22797.0 669.388  15
  -3  -2   7 21739.5 645.079   2
   3   2   7 22039.3 685.217  13
   3  -2  -8 8103.98 422.352   5
  -3   2  -8 8338.25 472.473   3
   3   2   8 8701.11 428.757  13
  -3  -2   8 8198.49 396.123   2
  -3   2  -9 2918.42 309.557   3
   3   2   9 3171.72 272.649  13
  -3  -2   9 2947.36 257.691   2
   3  -2  -9 2622.46 258.396   5
   3  -2 -10 5732.47 382.744   5
   3  -2 -10 5396.88 391.304   8
  -3  -2  10 6219.03 386.435   2
   3   2  10 5291.26 384.130  13
   3  -2 -10 5007.05 386.331   6
  -3   2 -10 5666.14 437.155  10
   3  -2 -11 9125.29 492.043   5
   3  -2 -11 8261.97 489.933   8
   3   2  11 8279.16 490.787  13
  -3  -2  11 9084.88 479.647   2
   3  -2 -11 7847.14 497.701   6
  -3   2 -11 9043.88 560.281  10
   3  -2 -12 613.914 181.133   8
   3  -2 -12 219.604 149.525   6
  -3   2 -12 607.314 183.100  10
   3  -2 -13 4043.22 353.071   6
  -3   2 -13 4172.86 371.948  10
  -3   2 -14 1893.39 244.735  10
   3  -2 -14 2606.06 281.766   6
   3  -2 -15 5488.70 352.826   6
   3   2  15 5599.93 348.413  21
  -3   2 -15 5072.62 320.288  10
  -3   2 -15 5379.26 339.967   6
  -3   2 -16 6808.72 341.114   9
  -3   2 -16 6806.09 325.422   6
   3   2  16 7032.37 330.486  21
   3  -2 -16 6768.22 332.000   6
   3   3 -15 1931.38 203.104   9
   3   3 -15 2188.49 215.182   6
   3  -3  15 2270.03 208.634  21
   3  -3  15 2242.56 201.623  20
  -3  -3 -15 2122.29 215.735  19
  -3  -3 -15 2049.02 192.797   6
   3  -3  14 12969.5 531.723  21
   3   3 -14 11991.3 526.820   6
  -3  -3 -14 12631.6 565.828  19
   3   3 -14 12690.0 566.092   9
  -3  -3 -14 12268.3 518.583   6
  -3  -3 -13 3187.87 308.489  16
   3   3 -13 3397.74 314.962   9
  -3  -3 -13 3144.59 317.778  19
   3  -3  13 3296.57 297.929  21
   3   3 -13 3058.17 312.548  10
   3   3 -13 3067.92 280.707   6
   3   3 -12 750.777 163.477   6
  -3  -3 -12 527.651 180.707  16
   3   3 -12 469.817 151.978   9
   3  -3  12 652.666 168.354  21
   3   3 -12 752.213 176.602   7
  -3  -3 -12 654.458 199.307  19
   3   3 -12 770.490 201.556  10
  -3  -3 -11 64529.8 1644.51  19
   3   3 -11 62387.8 1602.71   9
  -3  -3 -11 66398.4 1660.97   4
   3  -3  11 65011.7 1606.81  13
   3   3 -11 65108.0 1628.15   7
  -3  -3 -11 64014.2 1637.77  16
   3  -3  11 64432.1 1587.71  21
   3   3 -11 63139.0 1575.11   6
   3   3 -11 63826.1 1657.37  10
   3  -3  10 102662. 2174.51  21
  -3  -3 -10 99005.5 2222.09  16
   3   3 -10 99210.1 2194.44   9
  -3  -3 -10 104792. 2225.02   4
   3  -3  10 103786. 2173.71  13
   3   3 -10 105050. 2240.71   7
   3   3 -10 98260.5 2149.34   6
   3   3 -10 100576. 2246.96  10
  -3  -3 -10 103883. 2235.84  19
  -3  -3  -9 22447.4 833.950  16
   3   3  -9 21217.9 790.084   9
  -3  -3  -9 21850.1 794.366   4
   3   3  -9 21238.3 811.750   7
   3   3  -9 20244.1 793.593  10
  -3  -3  -9 20984.2 797.255  19
   3  -3   9 21148.1 775.091  21
   3  -3   9 20248.5 751.851  13
   3  -3   8 14972.0 603.532  13
  -3  -3  -8 14891.9 611.498   4
  -3  -3  -7 21784.2 720.034  14
   3  -3   7 20256.1 691.158  13
  -3  -3  -7 21734.9 709.010   4
   3   3  -6 18051.2 582.673   5
  -3  -3  -6 17408.2 600.999  14
   3  -3   6 17221.6 598.566  13
  -3  -3  -6 18021.7 603.140   4
  -3  -3  -5 50745.2 1121.42  14
   3  -3   5 46236.9 1092.51  13
  -3  -3  -5 49017.3 1099.52   4
   3   3  -5 49098.5 1100.83   5
  -3  -3  -4 28027.4 727.657  14
   3  -3   4 26049.7 711.381  13
  -3  -3  -4 26912.5 705.411   4
   3   3  -3 26277.9 647.925  15
  -3   3   3 26575.7 657.687   3
  -3  -3  -3 25578.9 676.561  14
   3  -3   3 26139.9 692.066  13
  -3  -3  -3 25610.5 661.922   4
  -3   3   2 44036.9 948.384   3
   3   3  -2 44548.5 949.884  15
  -3  -3  -2 43531.5 948.474  14
  -3  -3  -2 43108.5 927.332   4
   3  -3   2 43919.6 962.895  13
  -3   3   1 91623.1 1674.00   3
  -3  -3  -1 93185.4 1652.80  14
   3  -3   1 90544.9 1655.44  13
   3   3  -1 91577.1 1668.52  15
  -3  -3  -1 87129.7 1585.60  12
  -3  -3  -1 88592.9 1574.18   2
  -3  -3  -1 90886.7 1613.61   4
  -3  -3   0 463792. 7050.07   4
   3  -3   0 451504. 7002.98   5
  -3   3   0 475311. 7174.28   3
  -3  -3   0 471759. 7106.63  14
   3   3   0 476381. 7160.85  15
  -3  -3   0 457722. 7021.10   2
   3  -3  -1 88821.9 1600.63   5
  -3   3  -1 91945.0 1732.57   3
   3   3   1 91545.3 1709.39  15
  -3  -3   1 89790.4 1648.40  14
  -3  -3   1 93416.0 1589.21   2
   3  -3  -2 43904.4 930.511   5
   3   3   2 43298.2 995.915  15
  -3  -3   2 44403.6 952.705  14
  -3  -3   2 44203.1 896.137   2
  -3   3  -2 43963.6 1035.03   3
   3  -3  -3 24387.1 649.994   5
  -3  -3   3 26134.5 625.762   2
  -3   3  -3 25497.2 741.144   3
   3   3   3 23451.8 684.865  15
  -3  -3   3 25355.8 663.097  14
  -3   3  -4 26693.4 802.736   3
  -3  -3   4 27203.7 684.244   2
   3   3   4 26217.9 749.738  15
  -3  -3   4 26820.8 722.032  14
   3   3   4 28082.3 691.015  13
  -3   3  -5 48041.6 1203.99   3
  -3  -3   5 48252.4 1050.21   2
   3  -3  -5 48251.3 1105.56   5
   3   3   5 50445.9 1143.64  15
  -3  -3   5 49476.2 1102.93  14
   3   3   5 48183.1 1065.01  13
  -3   3  -6 17422.2 670.310   3
   3   3   6 17480.3 602.231  15
  -3  -3   6 17630.6 566.712   2
  -3  -3   6 17411.4 588.644  14
   3   3   6 17762.1 581.408  13
   3  -3  -6 17104.4 596.170   5
  -3   3  -7 22020.0 799.926   3
   3  -3  -7 19598.7 681.106   5
   3   3   7 21350.7 694.968  15
  -3  -3   7 20971.3 659.279   2
  -3  -3   7 21065.1 686.048  14
   3   3   7 20935.0 681.909  13
  -3   3  -8 13965.0 662.292   3
   3  -3  -8 14837.1 601.071   5
  -3  -3   8 14571.1 578.126  14
  -3  -3   8 14959.4 570.066   2
   3   3   8 14903.8 592.734  13
   3  -3  -9 20605.9 784.615   8
  -3  -3   9 20433.3 720.217   2
  -3  -3   9 21136.9 746.405  14
   3   3   9 20994.5 759.814  13
   3  -3  -9 21711.5 771.198   5
  -3   3  -9 22324.0 878.201  10
  -3   3  -9 21122.1 856.412   3
   3  -3 -10 100912. 2145.08   5
  -3   3 -10 100319. 2300.51  10
   3  -3 -10 98477.6 2176.28   8
  -3  -3  10 100878. 2090.52   2
  -3  -3  10 101379. 2124.35  14
   3   3  10 104074. 2178.61  13
  -3   3 -10 98973.9 2281.24   3
   3  -3 -11 65764.2 1587.08   5
   3  -3 -11 64919.2 1622.38   8
  -3  -3  11 63992.3 1534.18   2
   3   3  11 65211.6 1618.99  13
  -3  -3  11 62804.7 1549.77  14
   3  -3 -11 63951.0 1594.58   6
  -3   3 -11 62799.8 1698.02  10
   3  -3 -12 629.941 175.291   8
  -3   3 -12 790.846 211.677  10
   3  -3 -12 446.405 157.168   6
   3  -3 -13 2988.44 288.483   6
  -3   3 -13 2571.00 295.635  10
  -3   3 -14 12797.3 531.422   6
   3  -3 -14 11806.9 529.262   6
  -3   3 -14 11610.0 557.786  10
   3  -3 -15 2467.90 219.116   6
  -3   3 -15 2159.07 207.395   6
  -3   3 -15 2041.34 217.934  10
   3   4 -15 2437.88 206.051   9
   3  -4  15 2619.89 197.348  20
  -3  -4 -15 2139.65 187.627  19
   3   4 -14 8726.05 433.002   9
   3  -4  14 8762.06 407.330  20
  -3  -4 -14 8907.33 440.831  19
   3  -4  14 8912.83 397.444  21
   3   4 -13 699.510 162.310   9
   3  -4  13 720.818 155.658  21
   3   4 -13 557.408 144.255   7
  -3  -4 -13 848.205 174.344  19
  -3  -4 -13 747.452 164.641  16
   3   4 -13 513.097 156.876  10
   3   4 -12 4666.40 357.578   9
   3   4 -12 3708.97 338.928   7
  -3  -4 -12 3967.97 353.830  16
   3  -4  12 3444.47 309.920  21
   3   4 -12 3838.52 348.026  10
  -3  -4 -12 3804.35 341.534  19
   3   4 -11 29828.4 975.248   9
   3   4 -11 29371.2 1001.64   7
  -3  -4 -11 29089.6 1000.41  16
   3  -4  11 29804.5 950.388  21
   3   4 -11 27077.2 971.187  10
  -3  -4 -11 27908.4 972.206  19
  -3  -4 -10 7645.63 488.653  16
   3   4 -10 6505.76 431.009   9
  -3  -4 -10 7408.83 476.543   4
   3  -4  10 7858.48 463.612  13
   3   4 -10 6460.00 457.526   7
   3  -4  10 7120.50 447.507  21
   3   4 -10 6647.92 453.350  10
  -3  -4 -10 6139.11 438.211  19
   3   4  -9 80489.3 1862.99   9
   3  -4   9 84287.6 1871.47  13
  -3  -4  -9 87803.9 1918.97   4
   3   4  -9 82127.3 1952.35   7
   3  -4   9 84259.5 1873.17  21
  -3  -4  -9 86322.9 1956.28  16
   3   4  -9 81079.5 1918.50  10
  -3  -4  -9 82977.4 1905.27  19
  -3  -4  -8 87336.9 1931.05  19
  -3  -4  -8 86107.5 1948.80  16
   3  -4   8 88268.5 1893.44  13
  -3  -4  -8 89606.7 1915.54   4
   3  -4   8 88557.3 1913.82  21
   3   4  -8 87675.7 1989.77   7
   3   4  -8 84651.8 1938.28  10
  -3  -4  -7 36638.1 1033.11  14
   3  -4   7 35977.2 1020.71  13
  -3  -4  -7 39011.8 1047.40   4
  -3  -4  -6 14629.0 573.728  14
   3  -4   6 14716.5 574.545  13
  -3  -4  -6 14965.4 574.430   4
   3   4  -5 50607.2 1170.58   5
  -3  -4  -5 52673.3 1202.90  14
   3  -4   5 50494.5 1191.93  13
  -3  -4  -5 50691.0 1181.81   4
  -3  -4  -4 40883.7 988.203  14
   3  -4   4 39722.5 994.352  13
  -3  -4  -4 41856.6 992.848   4
  -3  -4  -3 39015.0 929.049  14
   3  -4   3 36692.4 933.300  13
   3   4  -3 39541.3 912.799  15
  -3  -4  -3 38094.2 921.852   4
  -3   4   2 34908.1 856.195   3
   3   4  -2 34069.5 866.815  15
  -3  -4  -2 35902.1 859.834  14
   3  -4   2 36772.1 890.978  13
  -3  -4  -2 35212.3 851.259   4
  -3  -4  -1 13471.9 455.139   4
  -3   4   1 13520.6 485.416   3
   3   4  -1 12887.4 478.472  15
  -3  -4  -1 12795.3 453.975  14
  -3  -4  -1 13209.0 438.000   2
  -3   4   0 3262.35 240.031   3
   3   4   0 3399.85 247.129  15
  -3  -4   0 3104.85 220.204  14
  -3  -4   0 3716.69 227.575   4
  -3  -4   0 3191.03 201.280   2
   3  -4  -1 12039.0 406.535   5
  -3   4  -1 12043.0 489.685   3
   3   4   1 13342.2 499.689  15
  -3  -4   1 12887.1 449.324  14
  -3  -4   1 12963.5 425.483   2
   3  -4  -2 33810.5 819.832   5
  -3   4  -2 36275.5 958.717   3
   3   4   2 35391.3 919.294  15
  -3  -4   2 34664.4 847.393  14
  -3  -4   2 35116.2 817.545   2
  -3  -4   3 39903.9 903.762   2
   3  -4  -3 38731.6 920.141   5
  -3   4  -3 36304.4 1013.84   3
   3   4   3 37510.9 983.524  15
  -3  -4   3 39607.8 927.803  14
   3  -4  -4 40707.7 988.860   5
  -3  -4   4 41817.2 969.153   2
   3   4   4 42158.4 1060.47  15
  -3   4  -4 42728.2 1129.34   3
  -3  -4   4 39324.0 972.184  14
  -3  -4   5 50647.3 1139.35   2
   3  -4  -5 49995.2 1177.69   5
  -3   4  -5 50898.8 1316.43   3
   3   4   5 50302.5 1220.75  15
  -3  -4   5 48688.7 1146.61  14
   3   4   5 51705.3 1137.03  13
  -3   4  -6 14506.3 658.293   3
   3  -4  -6 14473.2 570.928   5
  -3  -4   6 14250.9 534.948   2
   3   4   6 14640.7 589.920  15
  -3  -4   6 14710.0 554.260  14
   3   4   6 14550.7 540.890  13
  -3   4  -7 37886.1 1174.88   3
   3  -4  -7 34863.4 1013.47   5
   3   4   7 38895.7 1047.41  15
  -3  -4   7 35975.8 987.400  14
   3   4   7 36451.9 991.998  13
  -3  -4   7 37281.0 980.776   2
  -3  -4   8 85669.1 1811.84   2
   3  -4  -8 88765.4 1953.69   8
  -3  -4   8 84696.9 1820.86  14
   3   4   8 87749.0 1863.57  13
  -3   4  -8 86496.3 2038.08   7
  -3   4  -8 84821.0 2007.99  10
   3  -4  -8 86059.8 1884.45   5
  -3   4  -8 87527.6 2078.05   3
   3  -4  -9 81375.5 1851.43   5
  -3  -4   9 79909.4 1770.84   2
   3  -4  -9 82804.1 1905.22   8
  -3  -4   9 79993.4 1786.09  14
  -3   4  -9 82582.0 2034.57   3
   3   4   9 83700.3 1838.25  13
  -3   4  -9 82759.0 1992.14   7
  -3   4  -9 80645.5 1975.04  10
  -3  -4  10 6886.25 416.153   2
   3  -4 -10 6046.27 438.508   8
  -3  -4  10 6328.93 416.603  14
   3   4  10 6905.22 434.970  13
  -3   4 -10 6763.20 487.818   7
  -3   4 -10 5486.30 451.818  10
  -3   4 -10 7017.80 524.125   3
   3  -4 -10 6767.73 445.342   5
  -3   4 -11 27696.6 1000.47   7
  -3   4 -11 29873.0 1062.67  10
   3  -4 -11 29654.7 997.936   8
   3  -4 -12 3805.22 347.017   8
  -3   4 -12 4014.44 369.872  10
  -3   4 -13 654.560 186.751  10
  -3   4 -14 8472.63 454.652  10
  -3   4 -15 2278.89 198.487   9
  -3   4 -15 2455.71 215.783  10
   3   5 -14 4882.12 270.150   9
   3  -5  14 5096.89 276.411  20
  -3  -5 -14 5017.00 285.679  19
   3   5 -13 5589.71 336.599   9
  -3  -5 -13 5519.77 353.026  16
   3  -5  13 6051.90 326.488  21
   3  -5  13 5277.63 316.939  20
   3   5 -13 5842.06 358.851   7
  -3  -5 -13 5689.89 350.083  19
  -3  -5 -12 34127.2 1035.65  16
   3   5 -12 36769.5 1008.01   9
   3  -5  12 34501.9 959.383  21
   3   5 -12 36680.8 1067.46   7
   3  -5  12 33589.1 954.009  20
   3   5 -12 36062.2 1050.57  10
  -3  -5 -12 33834.8 1013.07  19
   3  -5  11 9468.13 490.231  21
   3   5 -11 9917.10 500.357   9
   3   5 -11 10969.4 572.043   7
  -3  -5 -11 9637.58 538.301  16
   3  -5  11 9268.86 477.783  20
   3   5 -11 9749.62 528.607  10
  -3  -5 -11 9145.23 506.981  19
   3  -5  11 9379.04 456.095  11
   3   5 -10 7237.99 486.233   7
   3  -5  10 7369.17 419.809  11
  -3  -5 -10 7594.81 487.787  16
   3  -5  10 7320.51 444.722  21
   3   5 -10 7119.91 460.713  10
  -3  -5 -10 7667.37 471.337  19
  -3  -5  -9 2223.63 282.073  16
  -3  -5  -9 2422.58 284.242  19
   3  -5   9 2430.72 278.927  21
   3  -5   9 2732.39 279.212  13
   3   5  -9 2642.63 306.520   7
  -3  -5  -9 2288.38 280.515   4
   3   5  -9 1953.05 244.098  10
  -3  -5  -8 16050.2 700.044  16
   3  -5   8 16198.7 672.610  13
   3   5  -8 14058.8 678.754   7
  -3  -5  -8 16636.0 692.594   4
   3   5  -8 15736.8 670.722  10
  -3  -5  -8 16733.5 693.988  19
   3  -5   8 15934.7 670.851  21
   3  -5   7 5521.92 390.143  21
  -3  -5  -7 4325.02 346.417  19
  -3  -5  -7 4350.94 367.641  16
   3  -5   7 5097.61 368.705  13
  -3  -5  -7 4977.85 358.545   4
   3   5  -7 5065.51 390.560   7
  -3  -5  -7 4765.69 350.217  20
  -3   5   6 21156.7 725.608  15
  -3  -5  -6 20899.1 732.299  14
   3  -5   6 21560.0 753.231  13
  -3  -5  -6 22399.3 760.496   4
  -3  -5  -5 446.743 120.254  14
   3  -5   5 149.821 117.113  13
  -3  -5  -5 132.900 105.916   4
  -3  -5  -4 3386.86 257.012  14
   3  -5   4 3139.83 269.413  13
  -3  -5  -4 2797.53 244.692   4
  -3  -5  -3 1785.71 194.372   4
  -3  -5  -3 2301.65 206.985  14
  -3  -5  -2 21613.1 661.706  14
  -3  -5  -2 22684.1 691.528   4
   3   5  -2 21587.7 686.217  15
   3   5  -1 71115.2 1531.12  15
  -3  -5  -1 70655.7 1457.80  14
  -3  -5  -1 72821.8 1486.25   4
  -3  -5  -1 71148.2 1463.43   2
  -3   5   0 49939.5 1189.80   3
   3   5   0 50047.6 1202.20  15
  -3  -5   0 48154.7 1099.78  14
  -3  -5   0 48334.2 1109.86   4
  -3  -5   0 46906.2 1090.48   2
  -3  -5   1 69723.9 1439.61   2
   3   5   1 70125.6 1549.12  15
  -3  -5   1 70957.5 1451.47   4
  -3  -5   1 70205.6 1447.73  14
  -3   5  -1 71675.3 1577.87   3
   3   5   2 21114.3 722.336  15
  -3  -5   2 20499.7 640.909  14
   3  -5  -2 21910.5 645.892   5
  -3   5  -2 21541.9 758.249   3
  -3  -5   2 21618.7 653.430   2
   3  -5  -3 2344.25 212.048   5
  -3  -5   3 1883.71 194.514   2
   3   5   3 2179.77 228.880  15
  -3  -5   3 1891.90 189.834  14
  -3   5  -3 2041.48 244.877   3
   3   5   4 2972.19 275.974  15
  -3   5  -4 3312.54 318.881   3
  -3  -5   4 3786.66 261.948  14
   3  -5  -4 3577.57 268.249   5
  -3  -5   4 2819.58 233.350   2
   3  -5  -5 187.491 117.642   5
   3   5   5 48.6433 115.378  15
  -3  -5   5 536.668 108.554  14
  -3   5  -5 152.266 126.692   3
  -3  -5   5 334.863 118.504   2
   3   5   6 21618.4 785.075  15
  -3  -5   6 21323.0 705.420  14
  -3  -5   6 21876.0 726.681   2
   3  -5  -6 21255.0 748.872   5
  -3   5  -6 22193.1 886.859   3
  -3  -5   7 4529.33 328.799   2
   3  -5  -7 3671.66 314.268  16
   3  -5  -7 4358.12 342.601   8
  -3  -5   7 4538.89 316.223  20
   3   5   7 5064.78 371.387  15
   3  -5  -7 4512.36 349.380   5
  -3  -5   7 4794.93 328.991  14
  -3   5  -7 4551.17 408.443   7
   3   5   7 4058.45 344.447  18
  -3   5  -7 4780.05 414.718   3
  -3   5  -7 5175.34 407.592  10
   3  -5  -8 15795.5 681.996   5
   3   5   8 15723.0 664.479  18
  -3  -5   8 15796.3 633.529   2
  -3  -5   8 15271.4 612.904  14
   3  -5  -8 15683.7 695.903   8
  -3   5  -8 16049.2 742.714  10
   3   5   8 14621.9 617.107  13
  -3   5  -8 16172.2 766.354   7
  -3   5  -8 14741.3 760.678   3
  -3  -5   8 15056.1 578.446  20
  -3   5  -9 2324.77 298.588  10
   3   5   9 2515.93 267.437  18
  -3  -5   9 1897.52 250.137   2
   3  -5  -9 2019.97 265.371   8
  -3   5  -9 2910.80 353.039   3
   3   5   9 1969.99 235.812  13
  -3   5  -9 2394.55 318.604   7
   3  -5 -10 6562.65 457.712   8
  -3   5 -10 7309.62 510.262   7
  -3   5 -10 7659.21 507.912  10
  -3   5 -11 9489.64 557.103   7
   3  -5 -11 8909.12 517.934   8
  -3   5 -11 8862.85 535.615  10
   3  -5 -12 34088.6 1039.01   8
  -3   5 -12 35106.5 1048.74   7
  -3   5 -12 33793.8 1069.78  10
  -3   5 -13 5643.70 380.663  10
  -3   5 -14 5218.08 324.168  10
   3   6 -13 2415.33 213.954   7
   3  -6  13 1972.11 170.991  20
  -3  -6 -13 2245.52 184.699  19
  -3  -6 -12 118.587 87.0211  19
  -3  -6 -12 53.3617 84.0384  16
   3  -6  12-111.075 79.2411  11
   3   6 -12 115.629 105.521   7
   3  -6  12 97.9462 89.9899  20
  -3  -6 -11 2009.35 213.221  19
   3  -6  11 1940.97 208.385  21
  -3  -6 -11 1913.31 233.555  16
   3   6 -11 1815.97 241.146   7
   3  -6  11 2059.14 211.875  20
   3  -6  11 1915.87 206.906  11
   3  -6  10 248.484 142.799  20
   3  -6  10 272.513 124.899  21
  -3  -6 -10 15.5404 123.278  16
   3   6 -10 268.910 151.595   7
  -3  -6 -10 470.480 153.015  19
   3  -6  10 217.299 108.010  11
   3   6 -10 125.193 57.5910  10
   3   6  -9 27703.4 982.991   7
  -3  -6  -9 29148.9 982.264  16
   3  -6   9 30080.3 933.523  21
   3  -6   9 29469.3 910.922  11
   3  -6   9 29162.0 897.689  20
  -3  -6  -9 30699.0 959.269  19
  -3  -6  -8 25784.2 914.086  16
   3   6  -8 25493.9 932.636   7
   3  -6   8 23945.2 830.281  11
   3  -6   8 24927.4 820.379  20
  -3  -6  -8 25620.5 876.652  19
   3  -6   8 26420.2 875.855  21
   3  -6   7 24217.9 827.851  11
  -3  -6  -7 23823.8 865.644  16
   3   6  -7 22140.3 859.888   7
  -3  -6  -7 24998.9 860.896   4
   3  -6   7 23981.4 839.249  21
   3  -6   7 22330.6 773.686  20
  -3  -6  -7 23270.3 815.245  20
  -3  -6  -6 13073.2 610.176  16
  -3   6   6 11891.7 575.325  15
  -3  -6  -6 12269.9 565.879  20
   3   6  -6 13300.0 636.792   7
  -3  -6  -6 12703.9 588.134   4
  -3  -6  -6 13008.1 582.651  11
   3  -6   6 13272.9 600.669  21
   3  -6   6 11848.2 558.673  11
   3  -6   6 12546.1 541.193  20
   3  -6   5 5336.94 377.814  21
   3  -6   5 5040.88 360.120  11
  -3  -6  -5 5425.54 368.308  20
  -3  -6  -5 5947.09 406.204  16
  -3   6   5 5438.86 383.962  15
   3   6  -5 5289.51 369.049   7
  -3  -6  -5 5563.83 369.401   4
  -3  -6  -5 5804.39 399.447  11
   3   6  -5 5092.62 394.870  17
   3  -6   4 28397.0 874.756  11
   3   6  -4 25810.2 917.236  17
  -3  -6  -4 27338.6 859.254  20
  -3   6   4 26073.9 884.598  15
   3  -6   4 27175.0 883.248  21
  -3  -6  -4 27319.5 861.763   4
  -3  -6  -4 26998.2 877.167  11
  -3  -6  -3 109308. 2176.74   4
   3   6  -2 17699.4 665.370  15
  -3  -6  -2 18449.3 660.886   4
   3   6  -1 99319.6 2075.95  15
  -3  -6  -1 101792. 2019.99   2
  -3  -6  -1 103085. 2035.75   4
   3   6   0 25476.3 847.896  15
  -3  -6   0 26585.3 800.380   2
  -3  -6   0 26357.2 802.080   4
  -3   6  -1 105370. 2171.57   3
   3   6   1 102780. 2151.01  15
  -3  -6   1 101606. 2024.01   4
  -3  -6   1 101058. 2023.90   2
  -3   6  -2 18637.5 753.745   3
   3   6   2 19258.0 738.676  15
  -3  -6   2 18299.3 652.082   2
  -3   6  -3 116340. 2441.65   3
   3   6   3 114132. 2356.30  15
  -3  -6   3 110782. 2207.86   2
   3   6   4 27103.4 920.352  15
   3  -6  -4 26001.6 859.274  16
  -3   6  -4 26724.9 970.239   7
  -3  -6   4 26780.3 841.106  20
  -3  -6   4 27374.5 839.858   2
   3  -6  -4 26540.8 884.139  21
  -3   6  -4 27174.1 992.348   3
   3  -6  -5 5118.92 374.589  21
   3  -6  -5 5294.55 365.759  16
   3   6   5 5275.16 402.023  15
   3  -6  -5 5982.01 389.849   8
  -3   6  -5 5038.41 424.856   7
  -3  -6   5 5503.70 342.509  11
  -3   6  -5 5984.48 472.948   3
  -3  -6   5 5667.95 369.501  20
  -3  -6   5 5207.37 359.239   2
   3  -6  -6 11537.2 554.850  16
   3   6   6 12266.4 594.894  18
   3   6   6 11686.8 597.111  15
   3  -6  -6 12372.8 594.621   8
  -3   6  -6 12580.2 671.624   7
  -3  -6   6 12203.0 549.413   2
  -3   6  -6 12178.5 683.167   3
  -3  -6   6 12714.1 553.439  20
   3   6   7 22546.6 826.115  18
  -3   6  -7 23897.5 983.124   3
  -3  -6   7 22785.1 764.150  20
   3  -6  -7 23836.0 818.604  16
   3   6   7 21252.0 830.825  15
   3  -6  -7 23794.8 869.917   8
  -3   6  -7 21986.9 923.525   7
  -3   6  -7 22393.5 864.971  10
  -3  -6   7 24590.1 814.232   2
  -3  -6   8 25569.6 800.979  20
   3  -6  -8 22448.3 799.325  16
   3  -6  -8 24629.6 901.438   8
  -3   6  -8 25640.6 1003.69   7
   3   6   8 25725.1 874.667  18
  -3   6  -8 25158.8 930.233  10
   3  -6  -9 29909.5 994.018   8
  -3   6  -9 27766.3 1045.78   7
  -3  -6   9 29966.4 861.198  20
  -3   6  -9 28245.8 994.587  10
   3   6   9 29488.1 928.131  18
  -3   6 -10 593.258 148.878  10
   3  -6 -10 344.044 153.627   8
  -3   6 -10 212.460 156.929   7
  -3  -6  10 460.404 114.356  20
  -3   6 -11 1700.71 246.371  10
  -3   6 -11 2150.80 265.597   7
   3  -6 -11 2114.91 254.273   8
  -3   6 -12 59.9432 102.411  10
  -3   6 -12 170.419 113.817   7
  -3   6 -13 2215.06 218.203  10
  -3   6 -13 1463.07 180.595   7
   3   7 -12 2815.30 223.292   7
  -3  -7 -12 2776.58 215.901  16
   3  -7  12 2478.85 178.438  20
   3  -7  12 2386.87 175.815  11
  -3  -7 -11 2655.64 247.239  16
   3  -7  11 2649.88 212.672  11
   3   7 -11 3130.19 267.364   7
   3  -7  11 2710.73 210.260  20
   3   7 -10 769.811 167.685   7
  -3  -7 -10 713.361 170.667  16
   3  -7  10 772.933 149.552  11
   3  -7  10 837.398 145.447  20
   3  -7   9 2387.46 232.643  11
  -3  -7  -9 2193.63 258.874  16
   3   7  -9 2290.99 260.999   7
   3  -7   9 2966.23 263.945  21
   3  -7   9 2648.91 232.148  20
  -3  -7  -8 5639.60 399.956  16
   3   7  -8 5249.23 391.064   7
   3  -7   8 5396.07 360.036  21
   3  -7   8 5344.71 360.354  11
   3  -7   8 5925.03 358.713  20
  -3  -7  -7 15934.9 685.297  16
  -3  -7  -7 17169.3 662.094  20
   3   7  -7 16534.5 707.746   7
   3  -7   7 15262.8 631.145  11
   3  -7   7 16313.5 654.174  21
   3  -7   7 15478.2 600.886  20
  -3  -7  -6 80040.8 1778.37  20
   3   7  -6 79790.7 1854.93  17
  -3  -7  -6 81209.3 1845.17  16
   3  -7   6 80288.4 1787.69  11
   3   7  -6 79849.5 1862.50   7
   3  -7   6 83740.3 1821.41  21
   3  -7   5 7052.00 430.543  21
   3   7  -5 6064.51 446.342  17
  -3  -7  -5 6728.43 426.119  16
   3   7  -5 7507.60 452.692   7
  -3  -7  -5 7016.09 422.900  20
  -3  -7  -5 6134.49 404.488  11
   3  -7   5 6351.02 411.199  11
  -3  -7  -4 106162. 2188.74  20
   3   7  -4 106472. 2326.41  17
  -3   7   4 108677. 2310.62  15
  -3  -7  -4 108638. 2225.28   4
   3  -7   4 105378. 2213.07  21
  -3  -7  -4 105864. 2213.63  11
   3  -7   4 107995. 2200.63  11
   3   7  -3 12589.0 635.046  17
  -3   7   3 11758.3 599.160  15
  -3  -7  -3 11597.5 547.533  20
  -3  -7  -3 12526.2 571.203   4
   3  -7   3 12968.0 592.871  21
   3  -7   3 12130.5 552.346  11
  -3  -7  -3 12502.1 576.349  11
  -3  -7  -2 36256.5 1048.48  20
   3   7  -2 35265.5 1146.62  17
  -3   7   2 36710.9 1125.72  15
  -3  -7  -2 36566.6 1053.70   4
   3  -7   2 37257.9 1081.16  21
   3  -7   2 38059.6 1046.13  11
  -3  -7  -2 36868.0 1087.96  11
   3  -7   1 12136.7 535.122  11
   3   7  -1 10985.5 599.751  17
  -3  -7  -1 12543.3 585.969  11
   3   7  -1 12250.0 578.703  15
  -3   7   1 12658.9 606.809  15
   3  -7   1 11892.0 574.593  21
  -3  -7  -1 12469.1 566.058   4
  -3  -7  -1 12205.6 561.217  20
   3   7   0 17328.1 756.435  17
   3  -7   0 19783.3 750.478  21
   3   7   0 19208.9 753.644  15
  -3   7   0 18354.3 746.625  15
  -3  -7   0 18703.8 703.220   2
  -3  -7   0 20615.6 733.875   4
  -3  -7   0 18461.3 704.435  20
  -3  -7   0 19400.6 745.177  11
   3   7   1 11901.0 608.799  17
  -3  -7   1 12029.5 556.994  20
   3   7   1 12220.5 604.150  15
  -3   7  -1 11647.1 580.888  15
  -3  -7   1 12229.3 557.602   2
  -3  -7   1 12891.1 570.586   4
   3  -7  -1 11442.3 567.564  21
  -3  -7   1 13261.1 593.476  11
   3  -7  -2 35502.5 1074.17  21
   3   7   2 34016.3 1102.42  17
  -3  -7   2 38499.5 1089.81  11
   3  -7  -2 34529.8 1052.54  16
   3   7   2 36635.3 1128.33  15
  -3   7  -2 34945.1 1078.43  15
  -3  -7   2 37557.3 1057.79   2
  -3  -7   2 35984.3 1041.98  20
  -3  -7   2 37442.0 1051.11   4
   3   7   3 12827.5 617.074  17
   3  -7  -3 12998.6 599.408  16
   3   7   3 13148.0 640.468  15
  -3   7  -3 12208.3 583.893  15
  -3   7  -3 12326.1 645.344   7
  -3  -7   3 11847.0 559.945   2
  -3  -7   3 13421.3 575.472   4
  -3  -7   3 11888.7 555.173  20
  -3   7  -3 14194.5 692.136   3
   3  -7  -3 11986.2 588.555  21
  -3  -7   3 12627.4 571.026  11
  -3  -7   4 106840. 2217.45   2
   3   7   4 106387. 2341.41  15
   3  -7  -4 110430. 2290.89  21
  -3   7  -4 111194. 2432.85   7
   3  -7  -4 106801. 2247.87  16
  -3  -7   4 109133. 2214.05  11
  -3  -7   4 108432. 2208.53  20
  -3   7  -4 110033. 2468.18   3
  -3  -7   5 6036.24 378.207  11
  -3   7  -5 6426.40 479.454   7
   3  -7  -5 6232.61 410.256  16
  -3  -7   5 6979.06 413.686  20
  -3  -7   6 81591.9 1741.73  11
   3   7   6 80044.2 1852.24  18
   3  -7  -6 80718.5 1818.70  16
   3  -7  -6 83096.2 1855.86   8
  -3   7  -6 82029.1 2016.62   7
  -3  -7   6 81652.4 1773.37  20
   3   7   7 15361.8 653.369  18
   3  -7  -7 14940.1 636.093  16
   3  -7  -7 16850.1 694.479   8
  -3   7  -7 15337.7 744.039   7
  -3  -7   7 15381.1 613.222  20
   3   7   8 5415.10 371.662  18
   3  -7  -8 5262.79 361.724  16
   3  -7  -8 6232.80 415.877   8
  -3   7  -8 6341.93 462.556   7
  -3  -7   8 5771.28 357.454  20
   3  -7  -9 2567.24 236.906  16
   3  -7  -9 2484.25 264.634   8
   3   7   9 2868.16 260.985  18
  -3   7  -9 2344.67 266.636  10
  -3   7  -9 2547.05 291.358   7
  -3  -7   9 2575.56 232.991  20
  -3   7 -10 804.936 164.080  10
  -3   7 -10 561.212 162.299   7
  -3  -7  10 558.302 133.189  20
  -3   7 -11 3108.51 281.126   7
  -3  -7  11 3150.67 205.785  20
  -3   7 -11 2458.04 228.137  10
  -3   7 -12 2682.09 224.148   7
  -3   7 -12 2702.61 215.474  10
  -3  -8 -10 1042.17 151.995  16
   3   8 -10 856.168 147.893   7
   3  -8  10 796.126 121.758  11
   3  -8  10 630.197 103.034  20
  -3  -8  -9 646.139 144.832  16
   3   8  -9 681.436 152.643   7
   3  -8   9 691.661 133.043  11
   3  -8   9 589.586 100.196  20
  -3  -8  -8 8435.82 440.362  16
   3  -8   8 8227.02 402.917  11
   3   8  -8 8147.56 437.734   7
   3  -8   8 8783.61 383.253  20
  -3  -8  -7 3494.80 295.853  16
   3   8  -7 3185.59 278.313   7
   3  -8   7 3507.94 279.029  11
   3  -8   7 3786.32 278.145  21
  -3  -8  -7 3830.00 283.874  20
   3   8  -6 773.550 181.471  17
  -3  -8  -6 630.899 142.495  16
   3   8  -6 719.145 155.512   7
   3  -8   6 717.719 154.776  21
  -3  -8  -6 522.596 137.249  20
   3  -8   6 730.237 151.902  11
   3   8  -5 6051.34 424.366  17
  -3  -8  -5 6895.64 412.370  16
   3  -8   5 6626.26 397.561  11
  -3  -8  -5 6643.79 395.193  20
  -3  -8  -5 6690.47 402.985  11
   3  -8   5 7378.40 419.808  21
   3   8  -4 19235.8 779.978  17
  -3  -8  -4 18462.5 690.602  20
   3  -8   4 20244.8 718.154  11
  -3  -8  -4 19119.0 716.456  11
   3  -8   4 18168.7 694.283  21
   3   8  -3 12623.3 634.254  17
  -3  -8  -3 13787.7 607.901  11
  -3  -8  -3 12297.0 558.312  20
   3  -8   3 12947.8 562.122  11
   3  -8   3 12520.2 576.607  21
   3  -8   2 15576.0 653.649  21
   3   8  -2 16663.5 738.250  17
   3  -8   2 15437.0 610.717  11
  -3  -8  -2 16598.7 681.542  11
  -3  -8  -2 15426.6 635.008  20
   3  -8   1 41119.8 1147.64  21
   3  -8   1 39240.4 1058.23  11
   3   8  -1 37975.0 1198.22  17
  -3  -8  -1 40445.9 1156.14  11
  -3  -8  -1 40114.7 1113.31  20
   3  -8   1 40260.5 1122.00  16
  -3  -8   0 2102.53 247.320  20
   3   8   0 2102.19 275.647  17
   3  -8   0 1764.23 246.156  21
  -3  -8   0 2270.33 255.688  11
   3  -8   0 2032.94 248.727  16
   3   8   1 40733.9 1220.62  17
   3  -8  -1 41168.7 1153.23  16
  -3  -8   1 40275.6 1127.94  20
   3  -8  -1 42426.1 1180.97  21
  -3  -8   1 38671.6 1141.64  11
  -3  -8   2 17412.4 691.745  11
   3   8   2 15870.8 711.372  17
   3  -8  -2 15751.7 665.027  16
  -3  -8   2 16525.9 662.749  20
   3  -8  -2 16710.6 697.804  21
  -3  -8   3 13187.2 585.633  11
   3  -8  -3 12236.0 582.141  16
   3  -8  -3 13477.1 620.158  21
  -3   8  -3 12417.0 612.071   7
   3   8   3 12249.0 599.872  17
  -3  -8   3 11807.7 556.268  20
   3  -8  -4 19907.0 748.543  16
  -3   8  -4 19390.8 791.073   7
  -3  -8   4 18387.5 699.508  20
  -3  -8   4 19314.2 711.540  11
   3   8   5 6587.58 426.308  18
  -3  -8   5 7097.17 405.616  11
  -3   8  -5 6337.59 453.412   7
  -3  -8   5 6768.15 402.431  20
   3  -8  -5 6222.71 405.689  16
   3   8   6 437.564 145.964  18
   3  -8  -6 721.518 169.361  16
  -3   8  -6 488.012 179.361   7
  -3  -8   6 724.716 136.861  11
  -3  -8   6 702.836 154.031  20
   3   8   7 3387.15 291.590  18
  -3  -8   7 3255.08 251.979  11
   3  -8  -7 3438.06 281.116  16
  -3   8  -7 2991.25 311.162   7
  -3  -8   7 3698.51 284.871  20
   3  -8  -8 8220.18 412.064  16
   3   8   8 8703.15 429.564  18
  -3   8  -8 8081.64 473.991   7
  -3  -8   8 8414.06 400.369  20
   3  -8  -9 568.621 114.783  16
  -3   8  -9 762.411 173.988   7
  -3  -8   9 901.059 143.023  20
   3   8   9 689.275 128.669  18
   3  -8 -10 858.965 115.670  16
  -3   8 -10 919.381 165.346   7
  -3  -8  10 1041.35 134.727  20
  -3  -9  -8 11701.5 431.252  16
   3  -9   8 11924.9 424.064  11
  -3  -9  -7 5382.90 301.738  16
   3  -9   7 5094.57 290.358  11
   3  -9   6 7774.95 376.663  11
  -3  -9  -6 7512.18 364.434  16
   3   9  -6 7875.29 391.261  17
  -3  -9  -6 7426.17 350.701  20
  -3  -9  -5 3615.35 258.010  20
   3  -9   5 3398.99 252.197  21
   3   9  -5 2940.69 269.307  17
  -3  -9  -5 3323.63 246.601  11
   3  -9   5 3263.66 252.586  11
   3  -9   4 14796.8 554.385  21
   3   9  -4 15423.0 634.654  17
  -3  -9  -4 14795.8 566.803  11
   3  -9   4 14770.5 557.386  11
  -3  -9  -4 14108.8 542.289  20
   3   9  -3 1079.59 189.651  17
   3  -9   3 1249.50 173.922  16
   3  -9   3 983.819 163.929  21
  -3  -9  -3 1104.00 183.270  11
   3  -9   3 953.191 164.465  11
  -3  -9  -3 910.984 151.052  20
   3   9  -2 14153.4 633.259  17
   3  -9   2 14511.9 568.899  16
  -3  -9  -2 13870.5 561.691  20
  -3  -9  -2 15320.4 607.313  11
   3  -9   2 14404.9 556.133  11
   3  -9   2 14694.9 583.969  21
   3   9  -1 332.602 145.625  17
   3  -9   1 297.061 122.750  16
  -3  -9  -1 522.297 146.757  20
   3  -9   1 350.574 131.324  21
  -3  -9  -1 315.994 132.923  11
   3  -9   1 394.346 123.328  11
   3   9   0 2486.21 270.795  17
  -3  -9   0 2687.26 268.066  11
   3  -9   0 2717.41 257.779  16
  -3  -9   0 3051.31 269.727  20
   3  -9   0 2693.35 260.981  21
   3  -9  -1 644.361 152.912  16
   3  -9  -1 318.783 133.408  21
  -3  -9   1 434.679 139.944  11
   3   9   1 374.265 133.825  17
  -3  -9   1 399.800 130.471  20
  -3  -9   2 15380.8 611.353  11
   3  -9  -2 14642.5 597.903  16
   3   9   2 14550.2 621.373  17
  -3  -9   2 15073.9 588.667  20
   3  -9  -2 15072.1 613.632  21
   3   9   3 1196.17 186.587  17
   3  -9  -3 960.941 177.304  16
  -3  -9   3 1029.86 165.535  11
  -3  -9   3 1186.77 174.145  20
   3   9   4 14114.9 580.685  18
   3  -9  -4 14436.5 578.559  16
  -3  -9   4 15729.1 590.908  11
  -3  -9   4 15029.2 571.386  20
   3   9   5 3093.56 265.818  18
  -3   9  -5 2910.09 279.806  17
   3  -9  -5 3661.97 281.467  16
  -3  -9   5 3299.92 262.431  11
  -3   9  -5 3706.66 301.451   7
  -3  -9   5 3332.58 262.128  20
  -3   9  -6 7786.22 413.205  17
   3  -9  -6 7043.77 373.850  16
   3   9   6 7695.77 389.829  18
  -3  -9   6 7522.20 370.677  20
  -3   9  -6 7774.05 417.450   7
  -3  -9   6 7252.33 356.706  11
   3  -9  -7 5304.24 303.011  16
  -3   9  -7 5042.52 322.019   7
  -3  -9   7 4836.50 262.031  11
   3   9   7 5112.61 303.873  18
  -3  -9   7 5342.55 290.691  20
   3   9   8 11617.5 419.572  18
   3  -9  -8 12130.8 433.053  16
  -3   9  -8 11372.8 457.857   7
  -3  -9   8 11663.7 413.103  20
   3 -10   4 16603.6 504.963  11
   3  10  -4 16881.6 562.406  17
  -3 -10  -4 16738.9 490.561  20
  -3 -10  -4 16291.4 494.874  11
   3  10  -3 8964.74 412.240  17
  -3  10   3 8453.52 373.057  17
  -3 -10  -3 8916.77 356.416  20
   3 -10   3 9377.15 361.042  21
   3 -10   3 8747.45 355.855  11
  -3 -10  -3 8801.46 368.651  11
   3  10  -2 333.956 115.836  17
   3 -10   2 438.507 111.173  16
   3 -10   2 389.970 113.615  21
  -3  10   2 205.374 112.741  17
  -3 -10  -2 285.748 99.9518  11
   3 -10   2 211.767 91.4497  11
  -3 -10  -2 336.611 87.1550  20
   3  10  -1 4459.50 260.182  18
  -3 -10  -1 4870.86 281.395  20
  -3  10   1 4652.10 314.360  17
   3  10  -1 4823.17 314.457  17
   3 -10   1 5157.19 282.037  16
  -3 -10  -1 5265.56 301.957  11
  -3 -10   0 7802.68 357.032  20
  -3  10   0 7739.95 413.706  17
   3 -10   0 8076.99 363.668  16
   3  10   0 7196.86 345.432  18
   3  10   0 7390.38 385.402  17
  -3 -10   0 8192.49 382.382  11
   3  10   1 4766.87 284.088  18
  -3 -10   1 5066.09 280.938  20
   3  10   1 5147.88 312.097  17
  -3  10  -1 4604.27 330.028  17
   3 -10  -1 4883.60 286.573  16
  -3 -10   1 5232.18 303.505  11
   3  10   2 272.121 92.2282  18
   3  10   2 134.823 93.8492  17
  -3  10  -2 228.191 108.254  17
   3 -10  -2 502.053 128.499  16
  -3 -10   2 284.334 89.4884  20
  -3 -10   2 343.520 118.563  11
   3  10   3 8809.72 387.033  18
  -3  10  -3 8526.80 421.903  17
  -3 -10   3 8588.45 384.619  11
   3 -10  -3 9247.25 393.894  16
  -3 -10   3 8955.47 371.868  20
   3  10   3 9245.78 374.739  17
   3  10   4 15808.3 530.817  18
  -3 -10   4 16943.3 519.728  20
  -3  10  -4 16160.6 575.635  17
   3 -10  -4 17119.0 542.003  16
  -3 -10   4 17737.3 546.539  11
   4   0   0 7646.41 311.146   5
  -4   0   0 8218.74 306.698  14
   4   0  -1 95689.8 1766.11   5
  -4   0  -1 99302.0 1721.00  14
  -4   0   1 97504.7 1726.35  14
   4   0   1 96198.1 1669.36  13
   4   0  -1 101668. 1699.37   1
   4   0  -2 41061.9 921.832   5
  -4   0  -2 39164.1 853.603  14
  -4   0   2 41042.8 876.972  14
  -4   0  -2 42006.6 930.818   3
   4   0   2 40227.7 840.278  13
   4   0  -3 34949.8 854.738   5
  -4   0  -3 35531.2 801.497  14
  -4   0  -3 35454.7 857.107   3
  -4   0   3 36276.2 822.361  14
  -4   0  -3 37591.4 805.824   4
   4   0   3 34671.8 795.115  13
   4   0  -4-27.5617 81.4963   5
  -4   0  -4-26.2606 69.4575  14
  -4   0   4 249.060 88.3579  14
   4   0   4-16.3235 76.3253  13
  -4   0  -4-90.1612 78.3747   3
  -4   0  -4 74.2197 71.9307   4
   4   0  -5 17613.8 585.004   5
  -4   0  -5 17631.7 588.746   3
  -4   0  -5 17567.7 551.322  14
  -4   0  -5 17788.2 570.726   4
  -4   0   5 17075.9 551.785  14
   4   0   5 16488.9 544.267  13
  -4   0   6 7075.02 355.039  14
   4   0  -6 7250.52 377.628   5
  -4   0  -6 7030.91 366.468   3
  -4   0  -6 6301.40 334.725  14
  -4   0  -6 7050.73 367.220   4
   4   0   6 6569.78 344.298  13
   4   0  -7 51436.5 1241.66   5
  -4   0  -7 52206.5 1268.05   4
   4   0   7 51330.1 1226.98  13
   4   0  -8 8858.62 453.939   5
  -4   0  -8 9427.85 494.871   4
   4   0   8 9596.62 468.729  13
   4   0  -9 3738.23 325.175   9
  -4   0  -9 3330.42 325.078   4
   4   0   9 2692.75 265.488  13
   4   0  -9 3114.37 283.451   5
   4   0  -9 3305.31 325.833   6
   4   0 -10 42028.2 1147.42   5
   4   0 -10 40151.0 1208.17   9
  -4   0 -10 40548.9 1252.75   4
   4   0  10 41268.9 1190.55  13
   4   0 -10 42259.1 1251.33   6
  -4   0 -10 42048.3 1196.53  19
   4   0 -11 5570.80 404.656   9
  -4   0 -11 4947.78 408.578   4
  -4   0  11 5591.86 376.727  14
   4   0  11 5420.62 409.729  13
   4   0  11 5359.14 409.051  21
   4   0 -11 5060.08 409.702   6
  -4   0 -11 4813.25 369.926  19
   4   0 -12 22556.4 851.382   9
   4   0 -12 23440.9 891.865   6
  -4   0 -12 22373.5 838.142  19
   4   0  12 23401.6 862.216  21
  -4   0 -13 140.169 119.993  19
   4   0 -13 40.3437 148.662   6
   4   0  13 256.993 146.836  21
   4   0 -13 287.470 161.544   9
   4   0 -14 24785.3 847.606   6
   4   0 -14 24216.8 808.140   9
   4   0  14 23494.0 787.514  21
  -4   0 -14 23415.1 772.193  19
   4   0 -15 3765.76 274.198   9
   4   0  15 4090.04 286.223  21
   4   0 -15 4441.53 318.155   6
   4   1 -15 8597.61 419.984   9
   4  -1  15 7947.55 387.158  21
   4   1 -15 8819.99 433.995   6
  -4  -1 -15 8064.71 394.322  19
  -4  -1 -15 8466.88 406.825   6
   4   1 -14 16030.5 650.474   9
   4   1 -14 15370.7 644.944   6
   4  -1  14 17218.8 647.223  21
  -4  -1 -14 15141.1 620.102  19
   4   1 -13 35243.9 1073.84   9
   4  -1  13 36057.9 1058.28  21
   4   1 -13 32427.4 1046.53   6
  -4  -1 -13 33067.1 1039.87  19
   4   1 -12 10659.2 580.699   9
   4  -1  12 11496.1 584.832  21
  -4  -1 -12 11886.7 597.611  19
   4   1 -12 11254.0 594.646   6
  -4  -1 -11 47942.0 1406.45   4
   4  -1  11 50286.6 1353.56  13
   4  -1  11 49795.9 1351.17  21
   4   1 -11 47000.8 1350.86   6
  -4  -1 -11 46434.4 1328.98  19
   4   1 -11 46242.2 1338.76   9
   4   1 -10 21925.0 850.764   9
   4  -1  10 23229.0 848.852  21
  -4  -1 -10 22270.4 872.173   4
   4  -1  10 24039.3 851.488  13
   4   1 -10 21781.4 852.289   6
  -4  -1 -10 21800.6 832.251  19
   4   1  -9 5178.48 353.396   5
  -4  -1  -9 5330.93 411.708  16
   4   1  -9 5966.09 423.094   9
  -4  -1  -9 5184.71 391.809   4
   4  -1   9 5443.28 376.436  13
   4  -1   9 5408.86 395.014  21
   4   1  -9 4852.14 381.075   6
  -4  -1  -9 4222.69 353.665  19
   4   1  -8 291.541 119.010   5
   4  -1   8 586.270 146.307  13
  -4  -1  -8 513.685 152.819   4
   4   1  -7 1947.13 213.691   5
  -4  -1  -7 1902.95 208.272  14
   4  -1   7 1701.60 197.183  13
  -4  -1  -7 1252.34 186.791   4
   4   1  -6 2484.15 221.911   5
  -4  -1  -6 2523.39 223.879  14
  -4   1   6 1815.88 183.249  14
  -4  -1  -6 1874.91 203.193   4
   4  -1   6 2350.29 212.215  13
   4   1  -5 30188.0 814.239   5
  -4  -1  -5 28033.3 767.348  14
  -4   1   5 28661.1 737.543  14
  -4  -1  -5 28763.5 769.065   4
   4  -1   5 27852.8 764.320  13
   4   1  -4 60259.2 1285.81   5
  -4  -1  -4 61623.2 1246.09  14
  -4  -1  -4 58228.5 1223.70   3
  -4   1   4 57723.3 1184.17  14
  -4  -1  -4 61588.5 1224.59   4
   4  -1   4 57877.0 1222.27  13
   4   1  -3 12312.3 454.886   5
  -4  -1  -3 11222.2 406.982  14
  -4   1   3 11428.3 382.773  14
  -4  -1  -3 11633.9 413.557   3
   4  -1   3 10928.6 399.545  13
  -4  -1  -3 11715.7 391.420   4
   4   1  -2 7021.64 329.809   5
  -4  -1  -2 7327.27 313.568  14
  -4   1   2 7573.26 289.084  14
  -4  -1  -2 7479.45 280.009   4
   4  -1   2 7632.65 309.620  13
  -4  -1  -1 7625.46 317.296  14
  -4   1   1 7982.24 285.745  14
   4   1  -1 8470.53 306.188   1
   4  -1   1 7540.20 293.958  13
   4  -1   1 7608.99 290.634   5
   4  -1   0 1609.91 138.422   5
  -4   1   0 1600.16 129.270  14
  -4  -1   0 1658.72 153.621  14
   4  -1   0 1550.21 130.945  13
   4   1   0 1618.15 158.838  15
   4  -1  -1 7762.50 319.771   5
   4   1   1 8061.78 339.894  15
  -4   1  -1 7942.23 280.974  14
  -4  -1   1 8243.71 330.562  14
  -4   1  -1 7995.95 347.997   3
   4  -1  -2 7522.15 322.054   5
   4   1   2 7755.72 343.387  15
  -4   1  -2 7907.17 282.205  14
  -4   1  -2 8031.58 357.269   3
  -4  -1   2 7208.56 315.564  14
   4  -1  -3 10578.6 409.333   5
   4   1   3 10396.0 418.126  15
  -4   1  -3 11085.1 444.731   3
  -4   1  -3 10718.2 356.760  14
  -4   1  -3 11919.4 395.746   4
  -4  -1   3 11172.0 410.624  14
   4   1   3 10939.5 365.416  13
   4  -1  -4 56623.1 1238.47   5
   4   1   4 58700.9 1252.93  15
  -4   1  -4 57683.2 1295.37   3
  -4   1  -4 58581.3 1156.33  14
  -4   1  -4 59767.7 1224.73   4
  -4  -1   4 60040.1 1237.54  14
   4   1   4 57375.3 1177.38  13
   4  -1  -5 28239.9 793.460   5
  -4   1  -5 28327.1 830.157   3
   4   1   5 28542.3 784.050  15
  -4   1  -5 28901.2 724.400  14
  -4   1  -5 28205.7 784.945   4
  -4  -1   5 29176.6 782.777  14
   4   1   5 28642.7 751.421  13
  -4   1  -6 2250.92 227.122   3
  -4   1  -6 2721.63 241.415   4
  -4  -1   6 2872.80 239.228  14
   4   1   6 2123.18 196.498  13
   4  -1  -6 2792.83 242.489   5
   4  -1  -7 1686.54 193.799   5
  -4  -1   7 1765.26 212.346  14
   4   1   7 1761.33 199.652  13
  -4   1  -7 1926.26 222.376   3
  -4   1  -7 1383.41 192.218   4
   4  -1  -8 344.167 122.675   5
  -4  -1   8 313.016 122.641  14
   4   1   8 272.882 101.232  13
  -4   1  -8 487.818 163.696   4
   4  -1  -9 5218.51 367.237   5
   4  -1  -9 4936.74 376.671   9
  -4   1  -9 6247.05 430.319   4
  -4  -1   9 5033.69 355.290  14
   4   1   9 5220.32 364.716  13
   4  -1  -9 5242.23 390.732   6
  -4   1  -9 5567.76 409.230  10
   4  -1 -10 22561.7 846.321   9
   4  -1 -10 22641.0 808.495   5
  -4   1 -10 21181.4 863.751   4
  -4  -1  10 23445.6 815.102  14
   4   1  10 23375.8 841.069  13
  -4   1 -10 21998.7 879.300  10
   4  -1 -10 23529.7 884.798   6
   4  -1 -11 46783.5 1258.75   5
   4  -1 -11 47192.5 1306.38   9
  -4   1 -11 44623.3 1325.87  10
  -4  -1  11 46032.5 1257.82  14
   4   1  11 48355.4 1317.88  13
   4  -1 -11 46533.5 1345.37   6
   4  -1 -12 11391.1 572.856   9
   4  -1 -12 10462.2 578.034   6
  -4   1 -12 10817.5 574.799  10
   4  -1 -13 33213.8 1011.01   9
   4  -1 -13 33487.6 1063.21   6
   4   1  13 34416.7 1048.22  21
   4  -1 -14 15706.6 605.395   9
   4   1  14 16248.2 632.240  21
   4  -1 -14 14678.2 631.285   6
   4   1  15 9542.81 426.871  21
  -4   1 -15 9668.36 439.442   6
   4  -1 -15 9188.78 446.011   6
   4  -2  15 464.576 115.735  21
   4   2 -15 588.205 141.822   9
   4   2 -15 314.062 128.362   6
  -4  -2 -15 444.239 116.478  19
  -4  -2 -15 397.868 121.036   6
   4   2 -14 2412.32 254.229   9
   4  -2  14 2475.04 248.813  21
   4   2 -14 2892.25 266.833   6
  -4  -2 -14 2312.51 249.384  19
   4   2 -13 7232.50 451.701   9
   4  -2  13 7366.60 442.276  21
   4   2 -13 6552.42 422.070   6
  -4  -2 -13 7312.04 456.023  19
   4   2 -12 26337.0 943.624   9
   4  -2  12 27448.3 929.079  21
   4   2 -12 27452.3 952.814   6
  -4  -2 -12 27335.3 958.205  19
   4   2 -11 25661.4 944.852   9
   4   2 -11 29672.8 980.200   7
   4   2 -11 27801.1 968.991   6
  -4  -2 -11 27746.5 973.997  19
   4  -2  11 27735.4 951.526  21
  -4  -2 -10 54765.3 1480.95  16
   4  -2  10 51034.0 1382.59  21
   4   2 -10 52051.3 1434.55   9
  -4  -2 -10 54896.0 1470.02   4
   4   2 -10 55041.6 1441.16   7
   4  -2  10 52340.2 1401.72  13
   4   2 -10 52938.0 1426.76   6
   4   2 -10 52491.4 1460.68  10
  -4  -2 -10 52753.9 1429.84  19
  -4  -2  -9 29318.1 1008.20  16
   4   2  -9 28895.8 977.982   9
  -4  -2  -9 29592.6 972.629   4
   4   2  -9 29262.8 987.228   7
   4  -2   9 29168.1 942.675  13
   4  -2   9 28613.7 945.392  21
   4   2  -9 28745.7 966.997   6
   4   2  -9 28345.3 983.683  10
  -4  -2  -9 29946.9 979.932  19
   4   2  -8 1488.18 195.441   5
   4  -2   8 1175.41 182.747  13
  -4  -2  -8 1432.33 214.765   4
   4   2  -7 731.004 138.840   5
  -4  -2  -7 352.802 125.090  14
   4  -2   7 587.848 134.904  13
  -4  -2  -7 532.409 132.663   4
   4   2  -6 15434.0 581.631   5
  -4  -2  -6 16714.3 607.809  14
   4  -2   6 16450.0 591.602  13
  -4  -2  -6 16415.4 594.417   4
   4   2  -5 12191.8 491.288   5
  -4  -2  -5 11507.6 470.632  14
   4  -2   5 11664.3 467.404  13
  -4  -2  -5 11919.0 469.128   4
   4   2  -4 10836.0 454.846   5
  -4  -2  -4 10586.1 428.227  14
   4  -2   4 11058.2 436.485  13
  -4  -2  -4 10860.3 419.352   4
   4   2  -3 14655.1 469.713  15
  -4  -2  -3 14367.0 490.969  14
   4  -2   3 13373.8 474.199  13
  -4  -2  -3 14377.7 463.166   4
   4   2  -2 48759.4 1036.87  15
  -4  -2  -2 44951.0 1025.17  14
  -4   2   2 48055.2 1058.76   3
   4  -2   2 47204.0 1025.57  13
  -4  -2  -2 47921.3 988.704   4
   4   2  -1 290015. 4687.96  15
  -4  -2  -1 292117. 4683.48  14
  -4   2   1 297397. 4726.75   3
   4  -2   1 291939. 4647.13  13
  -4  -2  -1 299199. 4584.08   4
   4  -2   0 544.308 92.3608   5
   4   2   0 847.009 137.372  15
   4  -2   0 678.447 111.604  13
  -4   2   0 608.454 116.323   3
   4  -2  -1 292182. 4564.18   5
   4   2   1 284877. 4642.53  15
  -4   2  -1 286480. 4675.42   3
  -4  -2   1 289770. 4598.18  14
   4  -2  -2 45738.4 1000.02   5
   4   2   2 44049.3 1034.87  15
  -4   2  -2 46301.0 1085.49   3
  -4  -2   2 45481.2 1006.02  14
   4  -2  -3 14321.7 492.460   5
   4   2   3 13721.6 510.134  15
  -4   2  -3 13970.0 541.055   3
  -4  -2   3 14944.7 500.866  14
  -4   2  -4 10696.8 484.628   3
   4   2   4 10651.7 446.102  15
  -4  -2   4 10230.7 426.490  14
   4  -2  -4 10853.6 436.704   5
   4  -2  -5 11668.1 478.387   5
  -4   2  -5 11565.2 527.547   3
  -4  -2   5 12204.1 481.987  14
   4   2   5 12628.9 454.778  13
   4  -2  -6 16206.3 599.719   5
  -4   2  -6 15898.6 651.298   3
   4   2   6 16019.4 591.337  15
  -4  -2   6 15036.2 574.705  14
   4   2   6 16224.2 563.644  13
   4  -2  -7 351.124 126.694   5
   4   2   7 590.555 137.504  15
  -4  -2   7 465.371 126.290  14
  -4   2  -7 339.370 130.228   3
   4   2   7 638.603 118.879  13
   4  -2  -8 1551.10 214.931   5
  -4  -2   8 1223.44 193.146  14
  -4   2  -8 1093.23 205.599   3
   4   2   8 792.711 153.478  13
   4  -2  -9 27401.6 911.180   5
   4  -2  -9 29573.8 963.769   8
  -4  -2   9 29065.9 917.738  14
   4   2   9 29840.0 936.835  13
   4  -2  -9 27125.2 958.534   6
  -4   2  -9 29928.4 1032.01  10
   4   2   9 28390.5 909.981  18
   4  -2 -10 52881.1 1381.75   5
   4  -2 -10 53686.1 1401.53   8
  -4  -2  10 53290.9 1374.37  14
   4   2  10 54581.4 1410.74  13
  -4   2 -10 53813.4 1509.67  10
   4  -2 -10 51632.7 1428.32   6
   4  -2 -11 25416.5 936.464   6
   4  -2 -11 27883.1 929.042   8
  -4   2 -11 27490.4 1007.75  10
   4  -2 -12 26232.3 933.929   6
  -4   2 -12 26070.2 950.576  10
   4  -2 -13 7258.39 451.629   6
  -4   2 -13 6735.43 437.004  10
   4   2  14 2695.05 247.980  21
   4  -2 -14 2868.49 267.977   6
  -4   2 -14 2442.96 251.932  10
  -4   2 -15 642.038 130.518  10
   4   2  15 744.294 131.824  21
   4  -2 -15 578.553 145.372   6
  -4   2 -15 442.289 126.371   6
   4  -3  15 1200.18 153.316  21
   4   3 -15 958.352 154.997   9
   4  -3  15 1121.66 138.692  20
  -4  -3 -15 998.741 146.580  19
   4  -3  14 1778.39 202.876  21
   4   3 -14 1829.98 198.187   6
   4   3 -14 1957.69 218.895   9
  -4  -3 -14 1761.84 208.174  19
  -4  -3 -14 1713.86 189.338   6
   4   3 -13 14306.0 619.095   9
   4  -3  13 14148.1 594.403  21
  -4  -3 -13 14463.3 623.514  19
   4   3 -13 14092.0 589.529   6
   4  -3  12 16952.9 686.578  21
   4   3 -12 15305.3 671.754   9
  -4  -3 -12 15412.6 688.704  19
   4   3 -12 15936.0 663.500   6
  -4  -3 -11 7041.20 475.272  16
   4   3 -11 5913.94 422.619   9
   4   3 -11 6545.91 430.174   6
   4   3 -11 7896.33 483.592   7
   4  -3  11 6276.32 436.724  21
  -4  -3 -11 6586.14 459.615  19
  -4  -3 -10 40851.5 1244.21  16
   4   3 -10 39830.1 1204.11   9
  -4  -3 -10 41944.3 1244.32   4
   4   3 -10 40375.6 1224.65   7
   4  -3  10 41237.0 1202.06  13
   4  -3  10 39984.2 1182.04  21
   4   3 -10 39249.2 1170.16   6
   4   3 -10 42328.9 1261.54  10
  -4  -3 -10 40898.1 1218.15  19
  -4  -3  -9 57671.1 1537.58  16
   4   3  -9 57473.4 1500.02   9
  -4  -3  -9 59113.7 1508.68   4
   4   3  -9 58256.7 1527.71   7
   4  -3   9 59359.7 1485.12  13
   4   3  -9 57561.7 1468.49   6
   4  -3   9 55956.8 1461.74  21
   4   3  -9 57111.1 1530.71  10
  -4  -3  -9 59819.3 1524.38  19
   4  -3   8 23347.4 799.878  18
  -4  -3  -8 23444.6 873.035  16
   4  -3   8 24057.3 828.105  13
   4   3  -8 22996.1 872.034   7
  -4  -3  -8 24974.9 851.733   4
  -4  -3  -8 23175.5 823.925  11
   4  -3   8 22794.7 823.320  21
   4   3  -8 22560.7 831.146   9
   4   3  -8 23551.8 870.886  10
  -4  -3  -8 24230.5 856.454  19
   4   3  -7 344.073 120.702   5
  -4  -3  -7 451.555 137.784  14
   4  -3   7 407.982 120.304  13
  -4  -3  -7 493.460 141.055   4
   4   3  -6 30468.8 884.234   5
  -4  -3  -6 30725.2 903.194  14
   4  -3   6 29684.6 885.202  13
  -4  -3  -6 32066.9 903.780   4
   4   3  -5 35823.8 970.016   5
  -4  -3  -5 35355.3 955.850  14
   4  -3   5 35832.3 954.063  13
  -4  -3  -5 36629.6 950.846   4
   4   3  -4 6493.27 362.238   5
  -4  -3  -4 6696.45 352.798  14
  -4   3   4 6821.79 337.914   3
   4  -3   4 6276.99 344.705  13
  -4  -3  -4 7011.31 350.361   4
   4   3  -3 63588.5 1311.71  15
  -4  -3  -3 62195.0 1339.09  14
  -4   3   3 63880.4 1344.45   3
   4  -3   3 63261.2 1349.03  13
  -4  -3  -3 63523.5 1314.13   4
   4   3  -2 193726. 3174.77  15
  -4   3   2 187065. 3201.09   3
  -4  -3  -2 187680. 3176.69  14
   4  -3   2 182281. 3162.89  13
  -4  -3  -2 183378. 3104.89   4
   4   3  -1 31859.1 825.446  15
  -4   3   1 30937.0 834.080   3
  -4  -3  -1 29796.4 790.435  14
   4  -3   1 30237.8 790.281  13
  -4  -3  -1 32321.7 756.779   4
   4   3   0 61054.2 1315.21  15
  -4   3   0 59807.8 1335.12   3
  -4  -3   0 60904.0 1275.70  14
  -4  -3   0 61662.4 1204.73   4
   4  -3  -1 31423.1 746.808   5
   4   3   1 29391.6 817.395  15
  -4   3  -1 29642.7 849.979   3
  -4  -3   1 30488.9 715.131   4
  -4  -3   1 31612.6 800.956  14
   4   3   2 184435. 3159.74  15
   4  -3  -2 177117. 3038.75   5
  -4  -3   2 184067. 3097.05  14
  -4   3  -2 180631. 3215.55   3
   4  -3  -3 63409.9 1329.07   5
  -4   3  -3 61874.3 1446.46   3
   4   3   3 61932.4 1386.33  15
  -4  -3   3 64982.3 1349.94  14
   4  -3  -4 6574.61 348.054   5
  -4   3  -4 6522.94 400.912   3
   4   3   4 6487.93 367.690  15
  -4  -3   4 6766.27 351.624  14
   4  -3  -5 36329.0 960.515   5
  -4   3  -5 37749.9 1083.46   3
   4   3   5 35011.7 971.944  15
  -4  -3   5 35312.9 953.915  14
  -4   3  -6 30129.1 986.358   3
   4  -3  -6 30172.5 888.655   5
  -4  -3   6 29793.5 798.906   2
   4   3   6 31450.9 907.778  15
  -4  -3   6 29114.4 870.815  14
   4   3   6 30313.7 833.623  13
   4  -3  -7 531.927 135.305   5
  -4  -3   7 474.015 125.621   2
   4   3   7 520.997 143.633  15
  -4  -3   7 474.638 139.585  14
  -4   3  -7 271.004 164.848   3
   4   3   7 608.366 123.616  13
   4   3   8 23684.2 827.773  18
  -4   3  -8 23636.3 915.158   3
   4  -3  -8 23342.5 820.161   5
  -4  -3   8 23811.9 754.646   2
   4  -3  -8 23563.2 847.756   8
  -4  -3   8 23421.0 807.045  14
   4   3   8 23206.5 786.826  13
  -4   3  -8 24768.4 914.692   7
  -4   3  -8 22969.2 902.807  10
   4  -3  -9 55625.6 1443.88   5
   4  -3  -9 55270.0 1465.46   6
   4  -3  -9 59138.7 1502.20   8
  -4  -3   9 59091.1 1449.10  14
   4   3   9 54504.7 1406.90  13
  -4   3  -9 57024.9 1538.09   7
  -4   3  -9 59890.6 1608.85  10
  -4   3  -9 57729.9 1598.50   3
   4   3   9 58937.7 1444.64  18
   4  -3 -10 41207.7 1199.27   5
   4  -3 -10 43479.6 1238.77   8
  -4  -3  10 41934.2 1184.93  14
   4   3  10 40425.5 1175.02  13
   4  -3 -10 41793.2 1222.83   6
  -4   3 -10 41936.6 1318.44  10
   4  -3 -11 5990.54 423.703   8
  -4   3 -11 5864.20 464.564  10
   4  -3 -11 6648.48 443.178   6
   4  -3 -12 15372.8 660.638   8
   4  -3 -12 14885.9 650.429   6
  -4   3 -12 14576.7 692.471  10
   4  -3 -13 14416.9 603.444   6
   4  -3 -13 15044.9 604.660   8
  -4   3 -13 14854.0 651.915  10
  -4   3 -14 1674.19 210.616  10
   4   3  14 1811.79 198.142  21
   4  -3 -14 1496.55 186.419   6
  -4   3 -14 2014.14 201.476   6
  -4   3 -15 1334.63 158.253  10
   4   3  15 1210.34 147.411  21
   4   4 -14 2170.89 206.505   9
   4  -4  14 2645.56 204.667  20
  -4  -4 -14 2447.46 214.638  19
   4  -4  14 2699.65 216.796  21
   4   4 -13 24726.9 783.987   9
   4  -4  13 23643.8 745.791  21
  -4  -4 -13 24071.3 790.081  19
   4   4 -12 7421.47 444.064   9
  -4  -4 -12 7586.09 458.094  16
   4  -4  12 8153.91 450.234  21
  -4  -4 -12 7881.00 462.230  19
   4  -4  12 7949.61 406.810  11
   4  -4  11 487.775 156.070  21
  -4  -4 -11 418.185 179.362  16
   4   4 -11 379.197 135.900   9
   4   4 -11 228.524 154.776   7
  -4  -4 -11 370.429 155.242  19
   4   4 -10 9685.29 540.318   9
  -4  -4 -10 10480.7 579.607  16
   4   4 -10 10518.9 584.270   7
   4  -4  10 11456.8 569.082  21
  -4  -4 -10 10131.8 557.266  19
  -4  -4  -9 54328.6 1477.49  16
   4  -4   9 53662.6 1416.72  13
  -4  -4  -9 57781.9 1487.54   4
   4   4  -9 53728.7 1474.09   7
   4  -4   9 54454.7 1418.89  21
   4   4  -9 53150.6 1418.35   9
   4   4  -9 55518.6 1472.65  10
  -4  -4  -9 54763.7 1457.82  19
   4   4  -8 10987.4 555.420   9
  -4  -4  -8 11472.2 600.002  16
   4  -4   8 10629.3 548.511  13
   4   4  -8 11268.8 602.609   7
  -4  -4  -8 11202.3 572.685   4
   4  -4   8 11428.8 541.623  18
   4  -4   8 11176.3 557.349  21
   4   4  -8 11521.5 581.401  10
  -4  -4  -8 11729.0 582.548  19
   4   4  -7 77590.7 1779.21   9
  -4  -4  -7 79445.6 1838.65  16
  -4  -4  -7 77279.8 1779.44  14
   4  -4   7 78264.9 1769.93  13
   4   4  -7 79121.6 1860.17   7
  -4  -4  -7 83092.0 1807.43   4
  -4  -4  -7 80073.8 1796.17  11
   4  -4   7 80240.9 1793.71  21
  -4  -4  -7 81085.2 1825.18  19
  -4  -4  -7 79405.9 1781.06  20
   4   4  -7 79638.8 1825.72  10
   4  -4   7 76364.6 1745.26  18
   4   4  -6 37734.8 1022.85   5
  -4  -4  -6 35762.0 1032.86  14
   4  -4   6 34944.2 1019.19  13
  -4  -4  -6 36797.5 1034.17   4
   4   4  -5 13485.8 565.156   5
  -4  -4  -5 13846.0 567.819  14
   4  -4   5 12818.8 553.964  13
  -4  -4  -5 14772.0 578.450   4
  -4  -4  -4 17590.2 626.439  14
   4  -4   4 16953.2 626.486  13
  -4  -4  -4 17317.0 614.982   4
  -4  -4  -3 6946.73 369.845  14
   4  -4   3 6925.09 378.111  13
  -4  -4  -3 6640.54 349.894   4
   4   4  -2 19668.7 647.326  15
  -4   4   2 20721.1 676.683   3
  -4  -4  -2 19567.4 641.570  14
   4  -4   2 19911.3 659.573  13
  -4  -4  -2 21410.5 643.125   4
   4   4  -1 4177.06 286.772  15
  -4  -4  -1 4435.50 281.749  14
  -4  -4  -1 4193.88 267.060   4
  -4   4   0 19180.2 674.005   3
   4   4   0 17611.8 625.665  15
  -4  -4   0 18134.6 603.728  14
  -4  -4   0 18430.0 568.556   4
  -4   4  -1 4219.58 317.733   3
   4   4   1 4368.70 302.920  15
  -4  -4   1 4172.85 277.659  14
  -4  -4   1 4113.46 243.386   4
   4  -4  -2 19446.7 599.731   5
  -4   4  -2 20937.6 740.563   3
   4   4   2 19561.1 683.748  15
  -4  -4   2 19287.2 638.260  14
  -4  -4   2 20301.8 590.482   4
   4  -4  -3 7068.99 355.940   5
  -4   4  -3 6849.66 421.786   3
   4   4   3 6342.43 383.602  15
  -4  -4   3 6690.71 362.528  14
  -4  -4   3 6989.18 330.082   2
   4  -4  -4 16550.8 598.969   5
  -4   4  -4 16833.4 705.643   3
   4   4   4 17496.5 666.683  15
  -4  -4   4 17777.5 625.865  14
  -4  -4   4 17424.9 569.368   2
  -4  -4   5 13940.0 515.557   2
   4  -4  -5 12157.5 529.407   5
   4   4   5 13275.2 584.214  15
  -4  -4   5 14154.6 564.325  14
  -4   4  -5 13637.3 650.322   3
  -4   4  -6 36435.4 1173.46   3
   4  -4  -6 35362.9 1019.72   5
  -4  -4   6 37985.3 971.330   2
   4   4   6 37824.5 1069.89  15
  -4  -4   6 34388.5 997.344  14
   4   4   7 80689.3 1823.50  18
  -4   4  -7 77835.3 1960.50   3
   4  -4  -7 77839.4 1773.91   5
  -4  -4   7 80402.3 1684.48   2
   4   4   7 80791.6 1795.53  15
   4  -4  -7 82774.8 1857.85   8
  -4  -4   7 77184.7 1745.20  14
  -4   4  -7 80615.5 1948.78   7
  -4   4  -7 80449.3 1925.76  10
   4   4   8 10695.5 554.459  18
   4  -4  -8 10603.8 547.225   5
  -4  -4   8 12306.5 534.008   2
   4  -4  -8 11494.5 594.484   8
  -4  -4   8 10894.5 535.910  14
  -4   4  -8 11380.0 638.326   7
  -4   4  -8 12385.9 659.445  10
  -4   4  -8 12830.5 685.754   3
   4   4   9 55168.9 1401.28  18
   4  -4  -9 52714.7 1411.60   5
   4  -4  -9 52671.2 1433.66   8
  -4  -4   9 53808.4 1388.74  14
  -4   4  -9 53408.2 1523.74   7
  -4   4  -9 56085.8 1613.33   3
  -4   4  -9 54155.5 1542.51  10
   4  -4 -10 10720.4 574.251   8
   4   4  10 11540.3 543.491  18
  -4   4 -10 10322.5 608.168   7
  -4   4 -10 10509.2 619.425  10
  -4   4 -11 569.884 211.875  10
   4  -4 -11 523.248 170.537   8
  -4   4 -11 553.638 172.590   7
   4  -4 -12 7992.31 464.297   8
  -4   4 -12 7824.68 490.319  10
  -4   4 -13 22933.1 797.541  10
   4   4  14 2506.47 204.081  21
  -4   4 -14 2390.35 224.557  10
   4   5 -13 2554.30 224.097   9
   4  -5  13 2430.13 207.736  21
   4  -5  13 2495.30 204.558  20
  -4  -5 -13 2613.69 224.783  19
   4   5 -12 6535.63 365.737   9
  -4  -5 -12 5814.81 374.278  16
   4  -5  12 5934.78 356.203  21
   4   5 -12 6704.38 402.536   7
   4  -5  12 6375.34 335.521  11
   4  -5  12 6028.75 338.827  20
  -4  -5 -12 5634.35 360.185  19
   4   5 -11 4449.40 337.218   9
  -4  -5 -11 3785.01 335.013  16
   4   5 -11 4334.91 354.583   7
   4  -5  11 4192.68 327.924  21
   4  -5  11 4321.07 302.542  11
   4  -5  11 4519.15 313.304  20
  -4  -5 -11 3786.03 317.921  19
   4   5 -10 44733.1 1204.60   9
  -4  -5 -10 43198.2 1264.29  16
   4   5 -10 48035.0 1316.98   7
   4  -5  10 46620.3 1243.20  21
   4  -5  10 44083.1 1173.45  11
  -4  -5 -10 45228.7 1256.17  19
   4  -5   9 15010.8 660.743  21
  -4  -5  -9 15687.5 701.887  16
   4   5  -9 14761.6 690.499   7
  -4  -5  -9 15933.3 689.567  19
  -4  -5  -8 8386.39 507.237  16
   4   5  -8 7223.55 481.828   7
   4  -5   8 8597.74 490.793  21
  -4  -5  -8 8669.69 507.548  19
  -4  -5  -7 34738.5 1097.19  16
  -4  -5  -7 36880.6 1090.15  14
   4  -5   7 34388.8 1057.48  13
   4   5  -7 34738.7 1120.37   7
  -4  -5  -7 37071.6 1093.06   4
  -4  -5  -7 34837.6 1067.71  11
   4  -5   7 35430.9 1077.20  21
  -4  -5  -7 36232.6 1095.37  19
  -4  -5  -7 35394.3 1068.51  20
  -4  -5  -6 20026.8 749.196  20
  -4  -5  -6 20182.9 773.350  16
  -4  -5  -6 19262.9 734.546  14
   4  -5   6 19244.5 736.279  13
   4   5  -6 19330.8 782.572   7
  -4  -5  -6 19908.1 747.560   4
  -4  -5  -6 19956.3 757.293  11
   4  -5   6 18730.1 735.896  21
  -4  -5  -6 19113.4 743.131  19
   4  -5   6 18652.4 720.033  18
  -4  -5  -5 9072.77 483.691  20
   4   5  -5 8612.31 501.264  17
  -4  -5  -5 7702.72 452.622  19
  -4  -5  -5 7917.75 467.885  16
  -4  -5  -5 9216.28 473.798  14
   4  -5   5 8090.06 451.578  13
   4   5  -5 8415.35 492.010   7
  -4  -5  -5 8736.93 468.080   4
  -4  -5  -5 8133.61 476.450  11
   4  -5   5 7712.98 452.469  21
   4  -5   5 7990.66 457.715  18
  -4  -5  -4 12503.3 542.559  14
   4  -5   4 12070.8 547.176  13
  -4  -5  -4 12417.7 542.308   4
  -4  -5  -3 6842.27 388.355  14
  -4  -5  -3 7827.47 414.958   4
   4   5  -2 44570.4 1136.74  15
  -4  -5  -2 44508.1 1124.12  14
  -4  -5  -2 45647.7 1122.87   4
  -4   5   1 30208.0 918.043   3
   4   5  -1 30062.6 896.161  15
  -4  -5  -1 29654.9 860.811  14
  -4  -5  -1 30492.7 853.436   4
  -4   5   0 111239. 2245.45   3
   4   5   0 109793. 2213.34  15
  -4  -5   0 108792. 2128.58  14
  -4  -5   0 109644. 2067.42   2
  -4  -5   0 110708. 2106.47   4
  -4   5  -1 28837.2 942.604   3
   4   5   1 31126.4 940.430  15
  -4  -5   1 29093.6 856.623  14
  -4  -5   1 31438.7 833.881   2
  -4  -5   1 31320.6 849.745   4
  -4   5  -2 44569.7 1251.10   3
   4   5   2 46330.0 1219.49  15
  -4  -5   2 44264.1 1066.35   2
  -4  -5   2 42855.9 1104.61  14
  -4  -5   2 45300.5 1081.21   4
  -4   5  -3 7778.53 480.969   3
   4   5   3 7130.18 434.647  15
  -4  -5   3 7197.26 393.356  14
  -4  -5   3 6991.76 361.572   2
  -4  -5   3 6389.15 348.883   4
   4  -5  -3 6502.47 360.355   5
   4  -5  -4 12243.3 528.887   5
  -4   5  -4 12375.3 636.682   3
   4   5   4 13636.1 618.431  15
  -4  -5   4 12850.8 543.128  14
  -4  -5   4 12121.1 504.370   2
   4   5   5 7833.96 462.445  18
  -4   5  -5 8040.97 528.245   3
   4  -5  -5 8046.89 448.990  16
   4   5   5 8866.80 501.618  15
   4  -5  -5 8512.02 486.604   8
  -4  -5   5 8001.47 432.262  14
  -4   5  -5 9035.45 545.052   7
   4  -5  -5 8251.57 466.045  21
  -4  -5   5 8015.83 413.044   2
  -4   5  -5 9007.09 523.294  10
   4  -5  -5 7840.04 439.888   5
  -4   5  -6 20480.8 881.448   3
   4   5   6 19418.4 763.421  18
   4   5   6 20365.0 787.345  15
   4  -5  -6 19356.7 767.567   8
  -4  -5   6 19423.3 706.969  14
  -4   5  -6 19931.8 851.129   7
  -4   5  -6 18845.8 795.087  10
  -4  -5   6 18915.5 676.545   2
   4  -5  -6 18635.1 723.325   5
   4   5   7 35605.3 1093.26  18
   4  -5  -7 33660.4 1049.00   5
   4   5   7 36483.2 1104.58  15
   4  -5  -7 34679.9 1092.57   8
  -4  -5   7 34295.9 1017.83  14
  -4   5  -7 35994.6 1209.65   7
  -4   5  -7 36050.2 1174.63  10
  -4  -5   7 34605.1 989.053   2
  -4   5  -7 35673.8 1238.73   3
   4   5   8 8257.41 487.068  18
  -4   5  -8 7359.29 502.123  10
   4  -5  -8 7398.52 480.617   8
  -4  -5   8 7962.77 438.610  14
  -4   5  -8 7688.39 537.164   7
  -4   5  -9 15522.0 745.761  10
   4  -5  -9 16348.3 718.726   8
   4   5   9 16780.5 683.916  18
  -4   5  -9 16286.9 775.638   7
   4  -5 -10 43266.4 1245.38   8
  -4   5 -10 44304.2 1332.62   7
  -4   5 -10 43858.3 1322.86  10
   4   5  10 45905.6 1191.80  18
   4  -5 -11 4370.01 352.647   8
  -4   5 -11 3852.10 345.594   7
  -4   5 -11 3929.34 350.146  10
   4  -5 -12 6287.35 385.352   8
  -4   5 -12 6033.21 385.156   7
  -4   5 -12 6264.97 408.844  10
  -4   5 -13 2154.94 228.172  10
   4  -6  12 11634.2 417.048  11
  -4  -6 -12 11756.0 485.348  16
   4  -6  12 11853.0 434.487  21
   4  -6  12 11933.9 427.491  20
  -4  -6 -12 11687.9 451.666  19
   4  -6  11 2829.60 240.858  21
  -4  -6 -11 2457.40 250.715  16
   4   6 -11 2950.70 276.951   7
   4  -6  11 2542.58 214.579  20
  -4  -6 -11 2228.53 222.864  19
   4  -6  11 2926.81 231.972  11
  -4  -6 -10 574.558 162.284  16
   4   6 -10 578.788 173.613   7
   4  -6  10 757.910 161.638  21
   4  -6  10 736.042 146.687  11
   4  -6  10 705.630 127.143  20
  -4  -6 -10 972.190 172.442  19
  -4  -6  -9 10533.2 555.359  16
   4   6  -9 10671.8 555.726   7
   4  -6   9 10010.2 492.752  11
   4  -6   9 11053.2 495.853  20
  -4  -6  -9 10698.7 528.327  19
   4  -6   9 10747.2 526.974  21
   4  -6   8 7067.98 424.267  11
  -4  -6  -8 8161.58 484.764  16
   4   6  -8 7958.99 485.639   7
   4  -6   8 7801.40 466.926  21
   4  -6   8 7587.65 414.153  20
  -4  -6  -8 7942.51 468.818  19
  -4  -6  -7 43210.8 1247.13  16
  -4  -6  -7 46002.5 1236.03  20
   4   6  -7 44290.6 1279.52   7
  -4  -6  -7 42611.3 1202.16  11
   4  -6   7 43782.5 1223.80  21
   4  -6   7 44552.5 1209.48  11
  -4  -6  -7 45829.8 1242.62  19
   4   6  -6 9559.63 528.478  17
  -4  -6  -6 8892.73 508.396  16
  -4  -6  -6 9486.94 503.331  14
   4  -6   6 8804.83 493.404  21
   4   6  -6 9077.65 522.205   7
  -4  -6  -6 9596.74 522.090   4
  -4  -6  -6 9104.22 511.964  11
  -4  -6  -6 9856.39 514.584  20
  -4  -6  -6 9159.87 499.624  19
   4  -6   6 8644.04 480.620  11
   4   6  -5 52189.9 1394.91  17
  -4  -6  -5 51964.8 1340.82  20
  -4  -6  -5 52909.5 1354.12  16
  -4   6   5 47683.7 1321.14  15
  -4  -6  -5 54081.6 1350.82  14
   4  -6   5 49481.8 1307.91  11
   4   6  -5 51191.5 1387.99   7
  -4  -6  -5 53265.3 1357.38   4
  -4  -6  -5 50856.0 1358.03  11
   4  -6   5 50259.4 1338.84  21
  -4  -6  -5 52679.0 1347.90  19
   4   6  -4 2962.13 314.422  17
  -4  -6  -4 3282.56 296.533  20
  -4  -6  -4 2898.54 265.755  14
  -4  -6  -4 2609.21 271.724   4
   4   6  -4 3216.74 297.706   7
  -4  -6  -4 3254.76 317.323  11
   4  -6   4 2483.83 274.360  21
   4  -6   4 2900.73 279.561  11
  -4  -6  -4 3013.02 289.692  19
  -4  -6  -3 136632. 2602.51  19
   4   6  -3 130750. 2709.96  17
  -4  -6  -3 135479. 2574.00  14
   4  -6   3 126870. 2600.00  21
  -4  -6  -3 130989. 2573.77   4
  -4  -6  -3 132372. 2645.52  11
   4  -6   3 136709. 2583.36  11
  -4  -6  -3 133023. 2593.73  20
   4   6  -2 49272.5 1375.72  17
  -4  -6  -2 49938.2 1321.14  11
  -4  -6  -2 49655.8 1244.49  14
  -4  -6  -2 51158.0 1267.74   4
   4  -6   2 48943.5 1296.55  21
   4  -6   2 47885.8 1233.49  11
  -4  -6  -2 48181.1 1259.60  20
  -4  -6  -2 49424.6 1267.16  19
   4   6  -1 57758.7 1514.10  17
   4   6  -1 58338.3 1435.21  15
  -4  -6  -1 57411.1 1364.99  14
   4  -6   1 58591.6 1443.45  21
  -4  -6  -1 57619.0 1372.99   4
  -4  -6  -1 56880.1 1438.13  11
  -4  -6  -1 55544.1 1384.83  20
   4   6   0 8655.20 514.855  17
   4   6   0 8729.49 488.352  15
  -4  -6   0 8945.09 453.664  14
  -4  -6   0 9044.93 450.856   2
  -4  -6   0 8234.45 468.163  11
   4  -6   0 8621.10 487.240  21
  -4  -6   0 8854.03 467.556  20
  -4  -6   0 10053.9 477.580   4
  -4   6  -1 57473.0 1498.58   3
   4   6   1 54363.9 1466.82  17
   4   6   1 56319.8 1461.45  15
  -4  -6   1 56943.3 1355.40  14
  -4  -6   1 58404.7 1351.79   2
  -4  -6   1 57729.5 1432.03  11
  -4  -6   1 57610.6 1362.66   4
  -4  -6   1 58393.5 1401.06  20
   4  -6  -1 58348.1 1435.07  21
  -4   6  -2 47964.4 1375.88   3
   4   6   2 47895.8 1336.74  17
   4   6   2 48880.9 1343.43  15
  -4  -6   2 49716.1 1281.56  11
  -4  -6   2 47542.1 1212.28  14
   4  -6  -2 49117.6 1288.13  21
  -4  -6   2 48260.6 1204.22   2
  -4  -6   2 50768.3 1231.73   4
  -4  -6   2 50518.5 1265.15  20
  -4   6  -3 133622. 2782.69   3
   4   6   3 133681. 2660.27  17
   4  -6  -3 128809. 2594.34  21
  -4  -6   3 135366. 2559.31  20
   4   6   3 132504. 2680.55  15
  -4  -6   3 128289. 2554.82  11
  -4   6  -3 130291. 2741.27   7
  -4  -6   3 130471. 2489.22   4
  -4  -6   3 131708. 2509.05   2
   4  -6  -4 3069.47 287.639  16
   4   6   4 2949.65 313.140  15
   4  -6  -4 3174.18 294.512   8
   4  -6  -4 3053.58 302.602  21
  -4   6  -4 2670.69 326.726   3
  -4  -6   4 3206.01 274.511  11
  -4   6  -4 2935.10 335.048   7
   4   6   4 3069.56 301.584  18
  -4  -6   4 3096.92 278.637   2
  -4  -6   4 3314.40 280.971  20
   4   6   5 51288.2 1375.13  18
   4  -6  -5 48591.0 1281.16  16
   4   6   5 51693.9 1418.43  15
   4  -6  -5 50965.8 1361.51   8
  -4   6  -5 50410.2 1473.25   7
   4  -6  -5 51428.9 1346.41  21
  -4  -6   5 49896.1 1266.76  20
  -4  -6   5 52020.5 1279.87   2
  -4   6  -5 52407.6 1535.81   3
   4   6   6 9191.35 517.547  18
   4  -6  -6 8206.47 461.233  16
   4   6   6 9981.88 562.716  15
   4  -6  -6 9178.65 520.138   8
  -4   6  -6 8818.44 561.650   7
  -4  -6   6 9130.64 455.357  20
  -4   6  -6 9656.40 544.320  10
  -4   6  -6 9567.67 606.032   3
   4   6   7 43431.3 1238.96  18
  -4   6  -7 43526.9 1293.71  10
   4  -6  -7 43014.9 1150.55  16
   4  -6  -7 43383.4 1247.69   8
  -4   6  -7 44335.0 1377.63   7
  -4  -6   7 43519.6 1115.22  20
   4   6   8 8863.70 489.223  18
   4  -6  -8 7508.96 472.967   8
  -4   6  -8 7958.16 540.208   7
  -4   6  -8 8193.55 513.555  10
   4   6   9 10306.0 514.958  18
   4  -6  -9 10512.1 548.170   8
  -4   6  -9 10589.4 607.923   7
  -4   6  -9 9472.19 544.321  10
  -4   6 -10 1077.65 219.875  10
   4   6  10 930.584 155.125  18
  -4   6 -10 848.338 194.757   7
   4  -6 -10 998.202 192.939   8
   4  -6 -11 2785.16 269.866   8
  -4   6 -11 2218.65 263.591   7
  -4   6 -11 2707.88 265.388  10
  -4   6 -12 11268.9 472.973   7
  -4   6 -12 11881.8 498.274  10
  -4  -7 -11 1632.24 185.775  16
   4  -7  11 1994.64 168.828  21
   4  -7  11 1830.57 148.268  20
   4  -7  11 1794.75 159.909  11
  -4  -7 -10 12557.7 522.743  16
   4  -7  10 12936.8 479.586  21
   4  -7  10 12545.9 476.501  11
   4  -7  10 11596.6 428.358  20
  -4  -7  -9 5102.00 350.187  16
   4  -7   9 3874.66 278.477  11
   4   7  -9 4559.73 335.241   7
   4  -7   9 4580.13 307.958  21
   4  -7   9 4461.25 271.824  20
  -4  -7  -8 14372.4 604.816  16
   4   7  -8 13242.7 594.255   7
   4  -7   8 12792.3 551.542  21
  -4  -7  -7 6228.99 401.485  16
   4   7  -7 6099.44 409.620   7
  -4  -7  -7 5588.67 370.381  11
   4  -7   7 5704.01 383.006  21
   4  -7   7 6261.58 383.928  11
  -4  -7  -7 6332.79 396.118  20
   4  -7   6 21782.6 771.223  11
  -4  -7  -6 21903.9 783.356  20
  -4  -7  -6 22813.7 805.525  16
   4  -7   6 22237.6 797.435  21
   4   7  -6 23987.6 838.402   7
  -4  -7  -6 22172.3 790.087  11
   4   7  -6 24839.5 849.473  17
   4   7  -5 11145.8 578.894  17
   4   7  -5 12001.0 568.040   7
  -4  -7  -5 11924.7 576.791  11
   4  -7   5 11212.9 553.807  21
   4  -7   5 11410.8 538.789  11
  -4  -7  -5 11010.6 543.257  20
   4   7  -4 37020.4 1137.84  17
  -4  -7  -4 35098.8 1036.70  20
  -4  -7  -4 33118.5 1044.78  11
   4  -7   4 34309.1 1041.70  21
   4  -7   4 35061.7 1022.92  11
   4   7  -3 10704.2 582.485  17
   4  -7   3 10554.0 511.617  11
  -4  -7  -3 9853.83 535.149  11
   4  -7   3 9898.80 527.641  21
  -4  -7  -3 11178.5 544.693  20
   4   7  -2 48489.5 1364.83  17
  -4   7   2 46230.3 1325.83  15
  -4  -7  -2 47526.2 1252.97   4
  -4  -7  -2 50521.9 1326.82  11
   4  -7   2 45244.1 1262.65  21
  -4  -7  -2 47095.2 1249.14  20
   4  -7   2 45277.8 1188.11  11
   4   7  -1 23035.2 889.931  17
   4   7  -1 23312.8 841.032  15
  -4  -7  -1 24788.0 833.366   4
  -4  -7  -1 23742.4 850.787  11
   4  -7   1 23233.9 834.258  21
  -4  -7  -1 22050.2 795.963  20
  -4  -7   0 15302.1 670.561  11
   4   7   0 14686.1 700.702  17
   4   7   0 15623.4 682.509  15
   4  -7   0 16088.3 683.094  21
  -4  -7   0 17262.9 670.361   4
  -4  -7   0 14895.3 636.754  20
   4   7   1 22874.8 888.079  17
   4   7   1 25807.1 910.608  15
  -4  -7   1 23250.0 839.181  11
  -4  -7   1 25254.7 835.231   4
  -4  -7   1 24710.5 829.457   2
   4  -7  -1 23894.5 857.446  21
  -4  -7   1 23923.1 829.827  20
   4   7   2 43867.6 1284.16  17
   4  -7  -2 45115.1 1246.32  16
   4   7   2 50301.8 1366.83  15
  -4   7  -2 46085.3 1335.81   7
  -4  -7   2 48224.4 1237.83   2
   4  -7  -2 47674.3 1290.50  21
  -4  -7   2 45439.0 1248.45  11
  -4  -7   2 46962.0 1226.10   4
  -4  -7   2 45454.9 1226.95  20
   4   7   3 10711.8 553.354  18
   4   7   3 10830.0 564.529  17
   4  -7  -3 10586.0 533.581  16
  -4  -7   3 11304.3 544.762  11
  -4   7  -3 10106.0 589.650   7
   4  -7  -3 9912.49 539.444  21
  -4  -7   3 10448.2 518.278  20
   4   7   4 35849.5 1093.14  18
   4  -7  -4 33207.7 1024.08  16
   4  -7  -4 35647.7 1071.06  21
  -4   7  -4 34159.7 1151.52   7
  -4  -7   4 34526.8 1009.75  11
  -4  -7   4 34397.3 1007.98  20
   4   7   5 11624.8 583.614  18
   4  -7  -5 10450.2 530.679  16
   4  -7  -5 11776.9 557.974   8
  -4   7  -5 11793.8 642.588   7
  -4  -7   5 10927.2 502.506  11
  -4  -7   5 11768.2 533.940  20
   4   7   6 23149.9 831.850  18
   4  -7  -6 21706.9 769.518  16
   4  -7  -6 21365.1 788.197   8
  -4   7  -6 22540.3 912.259   7
  -4  -7   6 23000.8 752.083  20
   4   7   7 6001.31 398.873  18
   4  -7  -7 6072.26 376.664  16
   4  -7  -7 5477.25 380.115   8
  -4   7  -7 5647.26 437.509   7
  -4  -7   7 5780.10 346.326  20
   4   7   8 14519.7 599.299  18
   4  -7  -8 12097.9 511.017  16
   4  -7  -8 14772.3 617.105   8
  -4   7  -8 13197.2 652.272   7
  -4  -7   8 12562.2 500.981  20
  -4   7  -8 13588.0 590.312  10
   4   7   9 4920.87 324.441  18
   4  -7  -9 4341.28 318.490   8
  -4   7  -9 4361.96 361.702   7
  -4   7  -9 3982.22 308.341  10
   4  -7 -10 13714.6 545.716   8
  -4   7 -10 12508.0 563.029   7
  -4   7 -10 13237.2 525.723  10
   4   7  10 12690.2 470.531  18
  -4   7 -11 1861.18 187.528  10
  -4   7 -11 2150.89 209.984   7
  -4  -8  -9 7077.46 343.576  16
   4  -8   9 6083.26 287.749  21
   4  -8   9 6843.96 318.345  11
   4  -8   8 1479.50 171.599  21
  -4  -8  -8 1529.14 179.042  16
   4   8  -8 1912.39 214.635   7
   4  -8   8 1274.49 163.335  11
  -4  -8  -7 2523.28 227.221  16
   4   8  -7 2451.80 235.635   7
   4  -8   7 2414.68 221.027  11
   4  -8   7 2521.06 224.019  21
   4   8  -6 22146.6 741.511  17
  -4  -8  -6 21331.8 708.489  11
   4  -8   6 21698.7 720.465  21
  -4  -8  -6 22314.7 719.452  20
   4  -8   6 21033.4 701.924  11
   4  -8   5 9003.29 465.069  21
   4   8  -5 9782.68 501.302  17
   4  -8   5 10007.6 469.601  11
  -4  -8  -5 10090.8 487.754  11
  -4  -8  -5 10784.9 495.305  20
   4  -8   4 2171.55 241.193  21
  -4  -8  -4 1833.06 235.256  11
   4   8  -4 1790.25 255.336  17
   4  -8   4 1898.70 219.250  11
  -4  -8  -4 2238.68 240.670  20
   4   8  -3 8638.47 507.082  17
   4  -8   3 7778.55 419.756  11
  -4  -8  -3 8142.91 467.636  11
   4  -8   3 8331.38 460.161  21
  -4  -8  -3 8198.84 448.081  20
   4   8  -2 5253.13 414.926  17
  -4  -8  -2 5218.98 380.753  11
   4  -8   2 5360.61 373.018  21
  -4  -8  -2 4711.68 346.041  20
   4  -8   2 4962.20 322.784  11
   4   8  -1 5092.35 395.523  17
  -4  -8  -1 4401.46 352.179  11
   4  -8   1 4448.23 346.857  21
  -4  -8  -1 4593.06 339.812  20
   4   8   0 6664.50 405.122  18
  -4  -8   0 6599.57 407.682  20
   4   8   0 5903.01 429.056  17
   4  -8   0 5942.52 395.849  16
   4  -8   0 6910.19 429.420  21
  -4  -8   0 6441.25 418.271  11
   4   8   1 4375.82 340.561  18
   4   8   1 4602.55 375.569  17
   4  -8  -1 4147.16 334.934  16
   4  -8  -1 3945.71 335.917  21
  -4  -8   1 4309.44 341.112  11
  -4  -8   1 4261.03 325.831  20
   4   8   2 5343.48 382.214  18
   4   8   2 5386.27 396.392  17
   4  -8  -2 5291.55 372.114  16
   4  -8  -2 5277.93 381.788  21
  -4  -8   2 5550.89 371.277  20
  -4  -8   2 5703.80 386.445  11
   4   8   3 7913.17 460.696  18
   4   8   3 9535.89 503.426  17
   4  -8  -3 9733.96 494.828  16
  -4   8  -3 8375.31 499.825   7
   4  -8  -3 8842.04 492.610  21
  -4  -8   3 8661.64 459.917  11
  -4  -8   3 8724.00 457.191  20
   4   8   4 2378.46 264.277  18
   4  -8  -4 1549.05 228.309  16
  -4  -8   4 2108.98 228.930  20
  -4  -8   4 1925.57 223.427  11
  -4   8  -4 1953.43 253.208   7
   4   8   5 10951.4 527.033  18
   4  -8  -5 10521.5 501.530  16
  -4   8  -5 10232.7 554.694   7
  -4  -8   5 11003.4 485.372  11
  -4  -8   5 10663.9 478.411  20
   4   8   6 22657.2 767.924  18
   4  -8  -6 21054.4 714.298  16
  -4   8  -6 22317.6 828.053   7
  -4  -8   6 21940.7 697.223  20
   4   8   7 2485.83 239.761  18
   4  -8  -7 2159.59 211.953  16
   4  -8  -7 2145.12 221.420   8
  -4   8  -7 2509.68 280.739   7
  -4  -8   7 2466.85 207.795  20
   4  -8  -8 1483.75 165.437  16
  -4   8  -8 1561.52 224.298   7
   4   8   8 1711.08 195.931  18
  -4  -8   8 1781.85 166.258  20
   4   8   9 7526.04 336.998  18
  -4   8  -9 6652.83 374.338   7
  -4  -8   9 6988.39 294.337  20
   4  -9   7 14203.0 460.978  11
   4  -9   7 14902.5 445.824  21
   4   9  -6 8125.08 351.307  17
   4  -9   6 7170.74 338.402  11
   4  -9   6 7988.34 345.003  21
   4   9  -5 4568.95 293.475  17
   4  -9   5 4245.85 251.314  16
  -4  -9  -5 4408.33 274.418  11
   4  -9   5 4466.62 280.864  21
   4  -9   5 4483.43 276.291  11
  -4  -9  -5 4719.00 279.917  20
   4   9  -4 17503.5 637.752  17
   4  -9   4 17472.4 569.438  16
  -4  -9  -4 17300.3 601.994  11
   4  -9   4 16622.3 579.045  21
   4  -9   4 17505.5 571.940  11
  -4  -9  -4 17318.6 583.636  20
  -4  -9  -3 2372.13 220.400  20
   4   9  -3 2638.46 254.228  17
   4  -9   3 2208.62 210.323  16
  -4  -9  -3 2206.04 223.886  11
   4  -9   3 2476.69 234.046  21
   4  -9   3 2491.92 215.758  11
   4   9  -2 6101.61 387.010  17
   4  -9   2 6446.38 356.972  16
  -4  -9  -2 5884.14 358.800  11
   4  -9   2 6521.97 370.548  21
  -4  -9  -2 6521.97 361.349  20
   4   9  -1 2483.77 255.983  17
   4  -9   1 2327.16 231.318  16
  -4  -9  -1 2695.47 248.005  11
   4  -9   1 2374.54 237.649  21
  -4  -9  -1 2596.56 230.859  20
   4   9   0 92.8015 100.164  18
   4   9   0-49.8170 96.4161  17
   4  -9   0 144.562 115.198  16
   4  -9   0 114.866 103.135  21
  -4  -9   0 127.259 98.5991  11
  -4  -9   0 108.775 96.9977  20
   4   9   1 2695.42 241.007  18
   4   9   1 2359.65 257.485  17
   4  -9  -1 2293.62 235.412  16
  -4  -9   1 2531.56 244.261  11
   4  -9  -1 2375.01 238.315  21
  -4  -9   1 2094.19 212.501  20
   4   9   2 6223.68 360.528  18
   4  -9  -2 5994.74 365.118  21
   4  -9  -2 6468.65 373.802  16
   4   9   2 5859.32 364.723  17
  -4  -9   2 6048.54 361.115  11
  -4  -9   2 5754.52 345.559  20
   4   9   3 2387.93 232.664  18
   4  -9  -3 2316.50 225.994  16
  -4  -9   3 2514.51 226.608  11
  -4  -9   3 2426.80 221.638  20
   4   9   3 2664.87 234.645  17
   4   9   4 17332.2 614.970  18
   4  -9  -4 17520.2 606.833  16
  -4  -9   4 16972.2 582.492  11
  -4  -9   4 17034.7 580.002  20
   4   9   5 5167.99 313.857  18
   4  -9  -5 4398.01 282.943  16
  -4   9  -5 4704.18 316.739   7
  -4  -9   5 4802.92 275.141  11
  -4  -9   5 5363.00 299.379  20
   4   9   6 7496.11 359.724  18
  -4   9  -6 7205.19 363.296  17
   4  -9  -6 7048.75 338.290  16
  -4   9  -6 7905.29 385.147   7
  -4  -9   6 7963.71 343.668  20
   4   9   7 15247.4 494.257  18
   4  -9  -7 14353.2 465.823  16
  -4   9  -7 14680.9 512.992   7
  -4  -9   7 14819.8 456.185  20
   4  10  -2 2062.59 187.061  17
  -4  10   2 1571.75 175.693  17
   4 -10   2 1816.86 157.286  16
  -4 -10  -2 1741.39 165.483  11
   4 -10   2 1967.32 169.799  21
  -4 -10  -2 1768.05 156.342  20
  -4 -10  -1 7926.05 332.684  20
   4  10  -1 8295.54 368.972  17
  -4  10   1 7373.38 361.696  17
   4 -10   1 7961.36 334.855  16
  -4 -10  -1 7435.85 338.337  11
  -4 -10   0 1837.48 164.548  20
   4  10   0 1717.21 175.492  17
   4 -10   0 1699.60 166.947  16
  -4  10   0 1811.77 195.625  17
  -4 -10   0 1668.27 164.460  11
   4  10   1 7508.34 319.389  18
   4  10   1 7655.69 343.858  17
  -4  10  -1 7639.11 382.645  17
   4 -10  -1 8415.19 349.582  16
  -4 -10   1 7604.52 343.942  11
  -4 -10   1 7750.43 328.818  20
   4  10   2 2154.79 169.919  18
  -4 -10   2 2004.98 167.007  20
   4  10   2 2305.97 185.629  17
  -4  10  -2 2008.18 200.045  17
   4 -10  -2 1855.68 169.253  16
  -4 -10   2 2043.72 183.669  11
   5   0   0-46.4355 77.6377   5
  -5   0   0-7.93864 76.0279  14
   5   0  -1 6164.62 323.204   5
   5   0   1 5792.98 300.346   5
  -5   0  -1 5868.57 292.599  14
  -5   0   1 6560.55 313.011  14
  -5   0  -1 6542.71 351.228   3
   5   0  -2 93.3551 87.8784   5
   5   0   2 208.280 70.9132   5
  -5   0  -2 250.863 88.7613  14
  -5   0   2 172.742 87.5465  14
  -5   0  -2 224.942 109.202   3
   5   0  -3 7331.41 374.829   5
  -5   0  -3 6749.00 324.548  14
  -5   0  -3 6588.08 364.471   3
  -5   0   3 7499.66 352.661  14
   5   0  -4 55343.0 1287.74   5
  -5   0  -4 55530.0 1298.65   3
  -5   0  -4 54615.0 1203.67  14
  -5   0   4 55198.6 1225.30  14
   5   0   4 54857.5 1191.73  13
   5   0  -5 3170.80 271.261   5
  -5   0  -5 2997.99 271.083   3
  -5   0  -5 2952.87 234.273  14
  -5   0  -5 2980.02 245.803   4
  -5   0   5 3109.96 249.446  14
   5   0   5 2568.59 220.478  13
   5   0  -6 7932.90 441.248   5
  -5   0  -6 8076.27 408.379  14
  -5   0  -6 7805.03 429.627   4
  -5   0   6 8236.99 422.735  14
   5   0   6 8648.16 422.822  13
   5   0  -7 38279.9 1087.37   5
  -5   0  -7 38728.6 1100.75   4
  -5   0   7 36590.8 1021.26  14
   5   0   7 36034.7 1018.03  13
   5   0  -8 25801.4 918.405   9
   5   0  -8 26202.2 887.370   5
  -5   0  -8 27979.9 945.195   4
  -5   0   8 25349.0 841.641  14
   5   0   8 24958.5 842.908  13
  -5   0  -8 24198.1 898.835  11
   5   0   8 28364.4 902.668  21
   5   0  -8 25276.3 934.234   6
   5   0   8 26324.8 895.454  18
   5   0   9 2874.13 286.032  18
   5   0  -9 3013.62 301.309   5
   5   0  -9 2660.46 304.607   9
  -5   0   9 3074.79 292.528  14
   5   0   9 2800.98 275.595  13
   5   0  -9 2798.03 315.026   6
  -5   0  -9 3288.70 346.325   4
  -5   0  -9 2783.42 279.723  19
   5   0   9 3053.70 305.652  21
  -5   0  -9 2457.32 292.128  11
   5   0  10 2663.27 285.277  18
   5   0 -10 2864.70 317.867   9
   5   0  10 3422.87 324.955  21
   5   0 -10 3044.66 331.770   6
  -5   0 -10 3419.44 306.588  19
   5   0 -11 3005.63 314.342   9
   5   0  11 3484.58 326.517  21
   5   0 -11 3206.76 333.730   6
  -5   0 -11 3268.80 301.045  19
   5   0 -12 7522.62 486.748   6
   5   0 -12 6397.38 434.435   9
   5   0  12 7947.81 459.678  21
  -5   0 -12 7871.50 433.218  19
   5   0 -13 90.0480 130.850   6
   5   0 -13 9.11476 122.604   9
   5   0  13 128.098 96.9850  21
   5   0 -14 171.396 128.343   6
   5   0 -14 133.013 99.6697   9
   5   0  14 255.761 118.258  21
   5   1 -14 5813.98 352.755   9
   5  -1  14 5636.04 331.219  21
   5   1 -14 5582.77 350.843   6
  -5  -1 -14 5601.19 328.234  19
   5   1 -13 2245.42 259.163   9
   5  -1  13 2512.87 262.127  21
  -5  -1 -13 2348.88 247.196  19
   5   1 -13 1991.97 255.799   6
   5   1 -12-103.618 132.038   9
   5  -1  12 36.7425 134.289  21
  -5  -1 -12-33.0504 120.533  19
   5   1 -12 6.79464 107.906   6
   5   1 -11 5226.37 414.168   9
   5  -1  11 4728.99 381.144  21
  -5  -1 -11 4809.04 382.535  19
   5   1 -11 5782.74 434.558   6
   5  -1  10 1820.37 239.315  18
   5   1 -10 1450.86 252.528   9
   5   1 -10 1187.42 229.327   6
   5  -1  10 1701.80 245.999  21
  -5  -1 -10 1532.95 245.760  11
  -5  -1 -10 1653.61 229.676  19
   5   1  -9 10980.8 559.441   5
   5   1  -9 11400.9 607.194   9
  -5  -1  -9 12767.9 633.144   4
   5  -1   9 10915.4 555.060  13
  -5  -1  -9 10932.9 578.469  11
   5  -1   9 11620.3 579.355  21
   5   1  -9 10780.2 591.570   6
  -5  -1  -9 12280.6 595.091  19
   5  -1   9 11269.1 555.577  18
   5   1  -8 4113.91 369.107   9
   5   1  -8 4392.19 345.304   5
  -5  -1  -8 4937.45 384.074   4
  -5   1   8 4557.83 334.354  14
   5  -1   8 4756.61 350.313  13
  -5  -1  -8 4269.34 370.587  11
   5  -1   8 4415.05 351.950  21
   5   1  -8 4749.63 377.951   6
  -5  -1  -8 5217.50 366.646  19
   5  -1   8 4251.98 336.688  18
   5   1  -7 25907.1 861.663   5
  -5  -1  -7 25924.8 836.763  14
  -5  -1  -7 26261.1 868.784   4
  -5   1   7 25717.0 798.942  14
   5  -1   7 24499.1 821.255  13
   5   1  -6 6982.30 410.984   5
  -5  -1  -6 6225.13 377.283  14
  -5   1   6 6951.04 367.805  14
  -5  -1  -6 6878.49 394.706   4
   5  -1   6 6563.62 374.724  13
   5   1  -5 14660.4 595.691   5
  -5  -1  -5 14993.8 568.013  14
  -5   1   5 15051.6 536.777  14
  -5  -1  -5 15827.1 580.683   4
   5  -1   5 14387.0 548.872  13
   5   1  -4 14606.5 574.507   5
  -5  -1  -4 15078.5 556.721   3
  -5  -1  -4 13706.5 521.132  14
  -5   1   4 14171.7 494.728  14
  -5  -1  -4 15146.9 527.351   4
   5  -1   4 13035.2 497.812  13
   5   1  -3 12859.9 526.653   5
  -5  -1  -3 13117.8 493.799  14
  -5  -1  -3 14130.1 521.197   3
   5  -1   3 13176.7 482.036  13
   5   1  -2 6338.93 350.616   5
  -5  -1  -2 6259.24 322.506  14
   5  -1   2 6612.75 314.411  13
  -5  -1  -2 5742.42 328.522   3
   5  -1   1 3411.93 217.722   5
   5   1  -1 3195.72 248.261   5
  -5  -1  -1 3516.56 241.129  14
   5  -1   0 27988.0 731.749   5
  -5  -1   0 28082.8 755.561  14
  -5   1   0 27156.8 799.051   3
   5  -1  -1 3463.93 238.193   5
  -5  -1   1 3566.39 245.340  14
  -5   1  -1 3618.95 265.460   3
   5  -1  -2 7157.56 351.139   5
  -5  -1   2 6451.25 330.487  14
   5  -1  -3 13989.4 529.194   5
  -5   1  -3 13890.0 566.718   3
  -5  -1   3 14055.5 517.005  14
   5  -1  -4 13342.0 535.710   5
  -5   1  -4 13634.8 579.093   3
  -5  -1   4 14178.5 537.358  14
   5  -1  -5 14260.5 577.754   5
  -5   1  -5 14776.7 618.987   3
  -5  -1   5 14764.5 571.747  14
   5  -1  -6 7038.13 416.308   5
  -5   1  -6 6999.77 432.451   3
  -5   1  -6 6775.79 401.001   4
  -5  -1   6 6791.01 394.398  14
   5   1   6 6528.04 361.583  13
  -5   1  -7 24424.4 872.394   3
   5  -1  -7 26497.5 870.686   5
  -5   1  -7 25697.4 868.288   4
  -5  -1   7 24258.0 815.844  14
   5   1   7 24307.3 788.696  13
   5  -1  -8 4396.05 353.250   5
   5  -1  -8 4108.21 353.633   9
   5  -1  -8 4116.12 348.013   8
  -5   1  -8 4288.56 354.802   4
  -5  -1   8 4926.04 359.690  14
   5   1   8 4838.18 336.424  13
  -5   1  -8 4033.94 364.143  11
   5  -1  -8 3696.59 346.476   6
  -5   1  -8 3919.23 348.100  10
   5   1   8 4493.18 358.493  18
   5  -1  -9 11310.2 610.494   6
   5  -1  -9 12568.2 597.732   5
   5  -1  -9 11205.4 584.728   9
  -5  -1   9 11533.5 555.364  14
   5   1   9 10615.5 537.275  13
   5   1   9 10814.8 552.233  21
  -5   1  -9 12165.2 627.553  10
   5   1   9 11859.8 582.763  18
  -5   1 -10 1125.29 235.396  10
   5   1  10 1489.86 223.474  18
   5  -1 -10 1246.19 203.829   9
   5  -1 -10 1007.04 213.079   6
   5   1  10 1612.81 233.268  21
   5  -1 -11 4834.79 386.663   9
   5   1  11 5349.53 390.247  21
   5  -1 -11 4635.01 396.071   6
  -5   1 -11 5320.63 415.635  10
  -5   1 -12-315.756 143.025  10
   5  -1 -12-106.367 148.152   9
   5   1  12 54.6897 121.105  21
   5  -1 -12 49.9415 130.874   6
   5  -1 -13 3250.85 285.911   9
   5   1  13 2595.00 252.543  21
   5  -1 -13 2316.56 269.981   6
   5  -1 -14 5906.76 328.617   9
   5  -1 -14 5634.83 358.674   6
   5   1  14 6025.18 332.688  21
   5   2 -14 2039.76 219.807   9
   5   2 -14 1979.75 200.553   6
   5  -2  14 1818.07 199.483  21
  -5  -2 -14 1936.96 200.883  19
   5   2 -13 4469.65 337.681   9
   5  -2  13 5089.13 338.205  21
   5   2 -13 4790.51 342.072   6
  -5  -2 -13 4191.02 320.043  19
   5   2 -12 782.098 197.311   9
   5  -2  12 732.871 167.464  21
   5   2 -12 396.310 148.284   6
  -5  -2 -12 861.807 190.240  19
   5   2 -11 1168.15 212.892   9
   5  -2  11 1932.04 251.400  21
   5   2 -11 1573.56 225.421   6
  -5  -2 -11 2118.27 270.085  19
   5  -2  10 999.006 182.548  18
   5   2 -10 736.132 193.708   9
   5  -2  10 343.585 155.789  21
  -5  -2 -10 790.047 180.988  19
  -5  -2 -10 433.093 162.453  11
   5   2 -10 656.006 202.062   6
   5  -2   9 1480.06 214.263  18
   5   2  -9 1433.31 224.651   9
   5   2  -9 1598.51 217.161   5
   5  -2   9 1604.88 212.466  13
   5  -2   9 1250.38 220.468  21
  -5  -2  -9 1105.60 208.854  11
  -5  -2  -9 1425.38 232.780   4
  -5  -2  -9 1217.83 212.254  19
   5   2  -9 1416.63 235.003   6
   5   2  -8 3533.59 335.583   9
  -5  -2  -8 3381.87 343.817  16
   5   2  -8 2964.27 295.172   5
  -5  -2  -8 3488.76 334.405   4
   5  -2   8 3194.40 292.585  13
   5  -2   8 3398.63 316.286  21
   5   2  -8 3526.60 331.082   6
  -5  -2  -8 2789.48 312.416  11
  -5  -2  -8 3843.05 334.711  19
   5  -2   8 3834.27 320.791  18
   5   2  -7 14780.9 673.415   9
  -5  -2  -7 16156.0 721.188  16
   5   2  -7 16905.3 667.463   5
  -5  -2  -7 16162.9 664.556  14
  -5  -2  -7 16844.4 675.961   4
   5  -2   7 15483.7 634.990  13
  -5  -2  -7 16146.1 696.237  11
   5  -2   7 15315.9 646.536  21
   5   2  -7 14499.5 666.033   6
  -5  -2  -7 15534.3 660.080  19
   5  -2   7 16182.2 672.519  18
   5   2  -6 16375.5 652.284   5
  -5  -2  -6 16352.1 642.973  14
  -5  -2  -6 16236.3 636.883   4
   5  -2   6 15985.9 624.574  13
   5   2  -5 1887.53 219.147   5
  -5  -2  -5 1848.84 212.398  14
   5  -2   5 1634.81 197.427  13
  -5  -2  -5 1673.81 194.429   4
   5   2  -4 57862.1 1366.26   5
  -5  -2  -4 55278.0 1296.55  14
  -5   2   4 56047.6 1318.74   3
   5  -2   4 53520.5 1264.22  13
  -5  -2  -4 58663.0 1272.53   4
   5   2  -3 43927.0 1112.83   5
  -5  -2  -3 41685.7 1041.76  14
  -5   2   3 42521.6 1078.12   3
   5   2  -2 218.801 104.336   5
  -5  -2  -2 500.628 133.277  14
   5  -2   2 538.255 113.776  13
  -5   2   2 500.091 129.841   3
   5   2  -1 46639.8 1114.35  15
  -5  -2  -1 48722.7 1118.91  14
  -5   2   1 45120.4 1136.24   3
   5  -2   1 47173.2 1061.19  13
   5   2   0 50324.1 1178.92  15
  -5   2   0 48962.2 1203.40   3
  -5  -2   0 49844.8 1150.51  14
   5  -2  -1 49120.3 1091.56   5
   5   2   1 47582.4 1157.68  15
  -5   2  -1 46024.4 1173.21   3
  -5  -2   1 47012.4 1111.63  14
   5  -2  -2 677.850 129.776   5
   5   2   2 533.300 130.036  15
  -5  -2   2 512.102 125.307  14
  -5   2  -2 600.575 148.327   3
   5  -2  -3 41475.1 1031.79   5
   5   2   3 40064.2 1061.20  15
  -5   2  -3 41498.7 1124.08   3
  -5  -2   3 39767.5 1023.87  14
   5  -2  -4 55174.0 1284.09   5
  -5   2  -4 53677.8 1377.37   3
   5   2   4 51927.8 1292.50  15
  -5  -2   4 56460.1 1295.61  14
   5  -2  -5 1491.51 199.119   5
   5   2   5 1974.22 233.247  15
  -5  -2   5 2112.11 223.329  14
  -5   2  -5 1818.96 247.791   3
   5  -2  -6 16305.5 645.808   5
  -5   2  -6 16324.4 710.798   3
  -5  -2   6 15831.6 634.925  14
  -5   2  -7 16094.2 716.185   3
   5  -2  -7 15707.9 657.014   5
   5  -2  -7 15530.0 662.533   8
  -5  -2   7 14697.9 627.410  14
   5  -2  -7 16642.1 707.015   6
  -5   2  -7 15310.8 700.799  10
   5   2   7 15165.1 662.603  18
   5  -2  -8 3032.73 294.726   5
  -5  -2   8 3294.94 307.227  14
   5  -2  -8 2916.79 290.847   8
  -5   2  -8 3110.81 341.615   3
   5  -2  -8 3309.89 321.885   6
  -5   2  -8 3382.01 339.643  10
   5   2   8 3487.62 317.054  18
  -5   2  -9 1390.47 244.204  10
   5   2   9 1596.06 228.260  18
   5  -2  -9 1501.91 227.053   5
   5  -2  -9 1153.18 205.159   8
  -5  -2   9 1127.05 224.129  14
   5   2   9 1205.73 168.192  13
   5  -2  -9 1605.74 245.415   6
  -5   2 -10 995.179 226.365  10
   5   2  10 793.988 179.694  18
   5  -2 -10 945.276 191.315   8
   5  -2 -10 819.121 205.476   6
  -5   2 -11 1772.72 270.492  10
   5  -2 -11 1428.61 211.837   8
   5   2  11 1942.34 242.963  21
   5  -2 -11 1186.32 213.789   6
  -5   2 -12 605.647 178.308  10
   5   2  12 740.577 162.040  21
   5  -2 -12 368.304 173.426   6
   5   2  13 4551.41 312.169  21
   5  -2 -13 4603.75 344.404   6
  -5   2 -13 4120.90 315.329  10
  -5   2 -14 1408.21 174.486  10
   5   2  14 1712.90 178.735  21
   5  -2 -14 1752.28 200.258   6
   5   3 -14 1987.70 196.857   9
   5  -3  14 2187.13 191.335  21
  -5  -3 -14 2223.74 200.826  19
   5   3 -14 2081.05 187.808   6
   5   3 -13 1904.58 225.892   9
   5  -3  13 2042.01 219.228  21
   5   3 -13 1609.73 205.864   6
  -5  -3 -13 1593.61 203.318  19
   5   3 -12 114.032 129.723   9
   5  -3  12 176.808 120.944  21
   5   3 -12 119.795 114.639   6
  -5  -3 -12 262.930 154.285  19
   5   3 -11 1675.60 239.864   9
   5  -3  11 1409.89 213.011  21
   5   3 -11 1313.21 207.137   6
  -5  -3 -11 1425.89 224.899  19
   5   3 -10 1187.01 214.330   9
   5  -3  10 1517.05 211.402  18
   5   3 -10 891.398 175.919   6
  -5  -3 -10 1011.06 199.113  19
   5  -3  10 1190.66 217.338  21
   5   3  -9 5421.99 406.976   9
  -5  -3  -9 5104.01 415.190  16
  -5  -3  -9 5661.94 416.855  11
   5  -3   9 5123.50 395.568  21
   5   3  -9 5343.01 401.147   6
  -5  -3  -9 5574.52 415.914  19
   5  -3   9 5522.64 381.956  18
   5  -3   8 2272.07 262.248  18
  -5  -3  -8 1121.96 229.175  16
   5   3  -8 1807.93 239.460   9
   5   3  -8 1957.85 265.596   5
   5  -3   8 1873.14 232.751  13
   5   3  -8 2102.47 283.769   7
   5  -3   8 1738.09 244.396  21
  -5  -3  -8 2147.23 288.308  11
  -5  -3  -8 1724.18 253.474   4
   5   3  -8 1945.37 240.281   6
  -5  -3  -8 1436.27 237.557  19
   5   3  -7 16620.5 723.570   9
  -5  -3  -7 19116.0 779.086  16
   5   3  -7 17793.5 704.409   5
  -5  -3  -7 17812.4 723.616  14
   5   3  -7 19486.3 789.794   7
   5  -3   7 17234.2 696.811  13
  -5  -3  -7 18593.4 723.229   4
  -5  -3  -7 17496.6 740.574  11
   5  -3   7 18575.9 726.115  21
   5   3  -7 15731.0 691.620   6
  -5  -3  -7 17891.6 729.553  19
   5  -3   7 16671.9 700.556  18
   5   3  -6 39100.9 1169.92   9
   5   3  -6 40891.7 1141.43   5
  -5  -3  -6 41209.5 1148.36  14
   5   3  -6 40414.9 1212.59   7
   5  -3   6 40103.2 1122.57  13
  -5  -3  -6 42570.9 1144.09   4
  -5  -3  -6 41687.2 1200.58  11
   5  -3   6 41133.9 1151.05  21
  -5  -3  -6 41634.6 1170.08  19
   5  -3   6 40981.9 1163.23  18
   5   3  -5 24303.1 832.931   5
  -5  -3  -5 24195.5 816.380  14
   5  -3   5 24937.5 810.049  13
  -5  -3  -5 25288.7 802.368   4
   5   3  -4 72389.3 1654.96   5
  -5  -3  -4 70870.8 1600.60  14
  -5   3   4 74009.8 1613.58   3
   5  -3   4 72038.2 1594.18  13
  -5  -3  -4 74992.6 1574.51   4
   5   3  -3 21140.5 755.110   5
  -5   3   3 23184.5 758.866   3
  -5  -3  -3 21179.5 719.572  14
   5  -3   3 21233.5 708.882  13
  -5  -3  -3 24215.4 708.316   4
   5   3  -2 14130.7 539.225  15
  -5   3   2 13955.2 571.376   3
  -5  -3  -2 12998.2 529.533  14
   5   3  -1 2453.71 226.290  15
  -5   3   1 2345.81 239.074   3
  -5  -3  -1 2019.58 217.363  14
   5   3   0 340.216 115.544  15
  -5  -3   0 380.715 122.718  14
  -5   3   0 386.401 140.392   3
   5   3   1 2103.44 216.107  15
  -5   3  -1 2405.99 247.023   3
  -5  -3   1 2229.31 222.859  14
   5  -3  -2 12787.9 499.032   5
   5   3   2 13694.8 569.687  15
  -5   3  -2 13351.1 598.265   3
  -5  -3   2 13112.9 535.210  14
   5  -3  -3 22500.0 710.019   5
  -5   3  -3 21736.3 811.065   3
   5   3   3 22306.3 761.039  15
  -5  -3   3 21627.8 722.556  14
   5  -3  -4 73342.5 1591.42   5
  -5   3  -4 72084.6 1739.72   3
   5   3   4 70991.1 1634.12  15
  -5  -3   4 73199.7 1608.34  14
   5  -3  -5 24109.7 800.277   5
  -5   3  -5 24869.6 915.845   3
   5   3   5 23470.7 819.939  15
  -5  -3   5 24608.0 812.085  14
   5   3   6 41350.9 1176.66  18
   5  -3  -6 40466.5 1129.28   5
  -5   3  -6 41561.4 1270.64   3
   5   3   6 41348.2 1162.20  15
   5  -3  -6 41930.9 1191.18   8
  -5  -3   6 41272.1 1140.05  14
  -5   3  -6 41009.5 1242.24  10
   5   3   7 17714.2 731.652  18
  -5   3  -7 18020.5 806.259   3
   5  -3  -7 17318.4 702.649   5
   5   3   7 18225.7 719.261  15
   5  -3  -7 17949.8 739.174   8
  -5  -3   7 17624.3 704.490  14
  -5   3  -7 17908.2 791.823  10
  -5   3  -8 2173.97 287.453  10
   5   3   8 1621.85 234.993  18
   5  -3  -8 2173.64 266.518   5
   5  -3  -8 2273.67 271.966   8
  -5  -3   8 1786.52 238.921  14
  -5   3  -8 1840.17 283.030   3
  -5   3  -8 2002.15 289.750   7
   5  -3  -8 1876.07 268.752   6
   5  -3  -9 6067.60 430.015   8
  -5   3  -9 5003.70 410.110   7
   5  -3  -9 4981.00 405.483   6
  -5   3  -9 5663.63 454.463  10
   5   3   9 5586.39 403.745  18
  -5   3 -10 1647.56 271.463  10
   5   3  10 1106.95 199.978  18
   5  -3 -10 1823.35 252.012   8
   5  -3 -10 1232.29 209.940   6
  -5   3 -11 1375.42 243.831  10
   5   3  11 1765.40 222.847  18
   5  -3 -11 1579.74 215.755   8
   5  -3 -11 1716.86 230.659   6
  -5   3 -12 302.744 138.912  10
   5  -3 -12 61.2722 119.131   8
   5   3  12 415.228 114.245  21
   5  -3 -12 249.167 129.475   6
  -5   3 -13 1430.40 212.755  10
   5  -3 -13 1867.67 201.718   8
   5   3  13 1870.89 196.640  21
   5  -3 -13 1995.61 208.568   6
   5   3  14 2337.43 182.234  21
  -5   3 -14 2159.48 185.579   6
  -5   3 -14 2061.54 198.910  10
   5   4 -13 11.4251 87.6182   9
   5  -4  13-110.010 99.0295  21
   5  -4  13 71.0704 71.2089  20
  -5  -4 -13 11.5624 70.9682  19
   5   4 -12 9508.73 471.708   9
   5  -4  12 10496.4 483.956  21
   5  -4  12 10325.1 437.870  11
  -5  -4 -12 10745.9 505.691  19
   5   4 -11 1652.28 234.259   9
   5  -4  11 1536.13 213.812  21
  -5  -4 -11 1722.60 218.940  19
  -5  -4 -10 797.039 200.709  16
   5   4 -10 727.907 164.106   9
   5  -4  10 557.802 170.826  21
  -5  -4 -10 723.427 189.739  19
   5   4  -9 11787.1 581.190   9
  -5  -4  -9 11748.1 613.058  16
   5   4  -9 12668.7 635.687   7
  -5  -4  -9 12149.2 594.617  11
   5  -4   9 11747.5 583.913  21
  -5  -4  -9 12321.6 615.452  19
   5  -4   9 10973.5 537.283  18
   5   4  -8 5838.61 418.387   9
  -5  -4  -8 6491.40 450.350  16
   5   4  -8 6721.51 465.301   7
  -5  -4  -8 6351.64 448.874  11
  -5  -4  -8 5705.70 423.518  19
   5  -4   8 6166.87 422.661  21
   5  -4   8 6489.72 414.642  18
   5  -4   7 202.975 125.436  18
  -5  -4  -7 443.099 178.530  16
   5   4  -7 42.7545 83.2563   9
  -5  -4  -7 192.609 110.059  14
   5  -4   7 289.730 118.831  13
   5   4  -7-58.1788 126.693   7
   5  -4   7-45.2746 135.019  21
  -5  -4  -7-209.918 146.550  11
  -5  -4  -7 211.694 141.987   4
  -5  -4  -7-134.574 110.079  19
   5  -4   6 90.2547 128.897  18
  -5  -4  -6 143.534 139.467  16
   5   4  -6 367.816 102.092   9
   5   4  -6 290.098 121.696   5
  -5  -4  -6 267.290 114.965  14
   5  -4   6 246.740 104.131  13
   5   4  -6 285.990 142.705   7
   5  -4   6 82.5110 118.667  21
  -5  -4  -6 321.934 156.603  11
  -5  -4  -6-36.0734 121.574   4
  -5  -4  -6-0.47962 129.542  20
  -5  -4  -6 267.995 129.096  19
   5  -4   5 2161.69 264.799  18
  -5  -4  -5 2288.52 248.514  20
   5   4  -5 2187.67 262.132  17
  -5  -4  -5 2106.90 267.475  16
   5   4  -5 2044.26 258.311   9
   5   4  -5 2568.14 263.122   5
  -5  -4  -5 2450.62 264.619  14
   5  -4   5 2233.54 249.644  13
   5   4  -5 2316.45 263.352   7
   5  -4   5 2340.80 265.361  21
  -5  -4  -5 1781.76 245.944  11
  -5  -4  -5 1842.80 219.226   4
  -5  -4  -5 2271.36 265.153  19
   5   4  -4 12541.5 589.378   5
  -5  -4  -4 13440.6 579.971  14
   5  -4   4 12875.0 586.525  21
   5  -4   4 12996.5 573.685  13
  -5  -4  -4 13032.6 555.506   4
  -5  -4  -4 13706.7 626.255  11
  -5  -4  -4 13396.7 596.163  19
   5  -4   4 13305.0 605.919  18
  -5  -4  -3 10884.0 508.385  14
   5  -4   3 10174.8 498.535  13
  -5  -4  -3 11649.6 494.440   4
   5   4  -2 28191.8 862.791  15
  -5   4   2 30643.5 945.176   3
  -5  -4  -2 29848.3 891.063  14
  -5  -4  -2 30281.2 840.224   4
  -5   4   1 19609.2 736.035   3
   5   4  -1 18646.7 682.150  15
  -5  -4  -1 19209.1 682.161  14
  -5   4   0 38886.9 1127.26   3
   5   4   0 37805.0 1056.90  15
  -5  -4   0 37893.5 1030.14  14
  -5   4  -1 19150.0 757.147   3
   5   4   1 19241.3 715.572  15
  -5  -4   1 19386.7 684.491  14
  -5   4  -2 28712.6 973.587   3
   5   4   2 29482.7 927.442  15
  -5  -4   2 27639.7 861.513  14
   5  -4  -3 11280.6 489.031   5
  -5   4  -3 11713.9 608.687   3
   5   4   3 10036.5 522.963  15
  -5  -4   3 10951.0 511.349  14
   5   4   4 12925.5 599.967  18
   5  -4  -4 12904.5 550.811   5
  -5   4  -4 13303.4 669.895   3
   5   4   4 13639.5 617.038  15
  -5  -4   4 12843.3 572.203  14
  -5   4  -5 2324.56 281.469  10
   5   4   5 2130.38 258.085  18
   5  -4  -5 2246.51 245.716   5
   5   4   5 1913.50 251.877  15
   5  -4  -5 2961.03 294.443   8
  -5  -4   5 2299.28 249.154  14
  -5   4  -5 2188.52 289.381   3
  -5   4  -6 395.464 139.107  10
   5   4   6 35.3139 91.2694  18
   5  -4  -6 26.4542 105.795   5
   5   4   6 126.591 130.689  15
   5  -4  -6 236.388 129.906   8
  -5  -4   6 407.175 144.845  14
  -5   4  -6 170.715 151.432   3
  -5   4  -7 220.056 129.411  10
   5   4   7 233.618 133.458  18
   5  -4  -7-256.954 125.997   5
   5   4   7 150.354 129.147  15
   5  -4  -7 506.234 177.411   8
  -5  -4   7 469.084 139.256  14
  -5   4  -7-248.226 170.240   3
  -5   4  -7 140.704 151.056   7
   5  -4  -8 6376.80 448.867   8
  -5   4  -8 5818.49 464.493   7
  -5   4  -8 6222.21 466.399  10
   5   4   8 5997.28 420.982  18
   5  -4  -9 11916.7 599.408   8
  -5   4  -9 10957.7 621.858   7
  -5   4  -9 11947.2 647.384  10
   5   4   9 11972.6 576.912  18
  -5   4 -10 580.022 195.174  10
   5   4  10 899.896 182.352  18
   5  -4 -10 943.027 198.693   8
  -5   4 -10 1026.81 200.348   7
  -5   4 -11 1852.63 255.452  10
   5   4  11 1665.55 205.450  18
   5  -4 -11 1586.22 227.400   8
   5  -4 -12 9389.20 465.314   8
   5   4  12 10354.1 436.247  21
  -5   4 -12 10426.2 523.310  10
  -5   4 -13 168.753 118.986  10
   5   4  13 72.9379 58.8302  21
   5  -5  12 311.717 110.940  21
   5   5 -12 435.673 125.777   9
   5  -5  12 307.414 93.1775  11
   5  -5  12 268.736 83.5974  20
  -5  -5 -12 456.222 117.757  19
   5   5 -11 1964.89 213.742   9
   5  -5  11 2301.47 235.922  21
   5  -5  11 1842.58 185.571  20
   5  -5  11 1897.05 196.089  11
  -5  -5 -11 1953.44 224.956  19
  -5  -5 -10 486.728 164.366  16
   5   5 -10 373.076 132.258   9
   5  -5  10 300.208 155.139  21
   5  -5  10 204.209 112.831  11
   5  -5  10 302.775 113.096  20
  -5  -5 -10 311.453 129.178  19
   5   5  -9 9016.16 474.509   9
  -5  -5  -9 8793.63 506.641  16
   5   5  -9 9776.47 536.114   7
  -5  -5  -9 8724.67 477.884  11
   5  -5   9 8251.90 477.245  21
   5  -5   9 8742.84 430.993  20
  -5  -5  -9 9187.15 505.579  19
  -5  -5  -8 252.634 122.002  16
   5   5  -8 471.218 159.509   7
   5  -5   8 468.359 155.045  21
  -5  -5  -8 600.173 184.675  11
  -5  -5  -8 330.295 134.138  19
  -5  -5  -7 5320.83 405.312  16
   5   5  -7 5552.04 428.519   7
  -5  -5  -7 5293.84 400.008  11
   5  -5   7 6063.44 420.608  21
  -5  -5  -7 5512.78 397.787  19
   5  -5   7 5581.99 390.915  18
   5  -5   6 2001.97 248.258  18
  -5  -5  -6 2490.92 280.964  16
  -5  -5  -6 2744.36 272.429  14
   5  -5   6 2451.49 267.736  13
   5   5  -6 2335.42 282.498   7
   5  -5   6 2271.57 270.097  21
  -5  -5  -6 2724.21 286.701  20
  -5  -5  -6 2639.57 306.682  11
  -5  -5  -6 2594.46 283.167   4
  -5  -5  -6 2663.47 291.494  19
   5   5  -5 3786.07 341.699  17
   5   5  -5 3261.91 323.277   5
  -5  -5  -5 3543.57 314.686  14
   5   5  -5 4159.23 350.225   7
  -5  -5  -5 3160.49 285.213   4
  -5  -5  -5 3230.06 326.015  11
   5  -5   5 3191.09 316.353  21
  -5  -5  -5 3391.63 304.733  20
  -5  -5  -5 3020.06 297.974  19
   5  -5   5 3401.93 317.379  18
   5   5  -4 7371.22 474.727  17
   5   5  -4 7534.28 466.502   5
   5  -5   4 8272.15 480.678  21
  -5  -5  -4 8551.73 467.720  14
   5   5  -4 7726.10 478.463   7
  -5  -5  -4 8449.69 457.070   4
  -5  -5  -4 8404.41 498.276  11
  -5  -5  -4 7975.99 463.086  20
  -5  -5  -4 7591.84 458.784  19
   5  -5   4 7782.17 471.415  18
   5  -5   3 2052.08 254.910  18
   5  -5   3 2287.40 262.296  21
  -5  -5  -3 1734.74 219.902  14
   5   5  -3 1925.69 279.443  17
  -5  -5  -3 2061.61 256.654  11
  -5  -5  -3 2341.94 248.156   4
  -5  -5  -3 1409.06 209.137  20
  -5  -5  -3 2200.88 254.496  19
   5  -5   2 20517.0 761.245  18
  -5  -5  -2 19283.9 718.343  14
  -5  -5  -2 19802.9 691.477   4
  -5  -5  -2 18076.9 736.598  11
   5  -5   2 19378.4 743.768  21
  -5  -5  -2 19522.3 722.072  20
  -5  -5  -2 20697.2 759.229  19
   5   5  -2 19820.4 798.616  17
   5   5  -1 37804.1 1149.23  17
  -5   5   1 36880.5 1122.30   3
   5   5  -1 36760.5 1073.64  15
  -5  -5  -1 37148.5 1052.82  14
  -5  -5  -1 38002.7 1004.25   4
  -5  -5  -1 37528.6 1099.84  11
   5  -5   1 36950.6 1074.05  21
  -5  -5  -1 36418.1 1041.06  20
  -5  -5  -1 36356.7 1069.69  19
   5   5   0 1333.03 231.497  17
   5   5   0 1730.72 233.752  15
  -5  -5   0 1114.40 190.868  14
  -5   5   0 1484.77 230.162   3
  -5  -5   0 1533.40 209.712  11
  -5  -5   0 1352.02 191.411  20
   5  -5   0 1256.44 221.205  21
  -5  -5   0 1258.53 225.886  19
   5   5   1 36109.0 1056.13  18
   5   5   1 36017.5 1111.63  17
  -5   5  -1 35932.0 1140.51   3
   5   5   1 36773.8 1096.68  15
   5  -5  -1 37582.7 1070.33   8
  -5  -5   1 35376.2 1033.51  14
  -5  -5   1 37175.1 1067.72  11
  -5  -5   1 37015.7 1026.74  20
   5  -5  -1 36284.8 1055.60  21
   5   5   2 19132.8 762.454  17
   5   5   2 19697.1 751.510  18
  -5   5  -2 19384.0 810.798   3
   5   5   2 20199.8 776.846  15
   5  -5  -2 19335.1 736.148   8
  -5  -5   2 18545.0 704.458  14
  -5  -5   2 18503.0 704.150  11
   5  -5  -2 19418.7 724.599  21
  -5  -5   2 18890.0 684.268  20
  -5   5  -2 19922.9 771.755  10
  -5   5  -3 2289.54 278.593  10
   5   5   3 2009.18 257.961  18
   5   5   3 1920.99 238.230  17
   5   5   3 1892.53 263.297  15
   5  -5  -3 1854.80 226.798   8
  -5  -5   3 2091.39 234.526  14
  -5   5  -3 2035.34 280.764   3
   5  -5  -3 2047.60 253.495  21
   5   5   4 7057.41 454.402  18
  -5   5  -4 7016.60 510.835   3
   5   5   4 7364.96 476.142  15
   5  -5  -4 7486.22 462.132   8
  -5  -5   4 7242.75 433.795  14
   5  -5  -4 7593.37 441.353  21
  -5   5  -4 8939.60 518.744  10
   5   5   5 3238.98 322.426  18
   5  -5  -5 3846.04 325.778   5
  -5   5  -5 2743.49 309.323  10
  -5   5  -5 4042.38 400.705   3
   5   5   5 3621.52 348.678  15
   5  -5  -5 3842.69 331.951   8
  -5  -5   5 3298.51 294.932  14
  -5   5  -5 3742.17 371.574   7
   5  -5  -5 3674.98 316.815  21
  -5   5  -6 2451.61 302.160  10
   5   5   6 1814.79 251.836  18
   5  -5  -6 2315.06 270.873   5
   5   5   6 2446.88 276.834  15
   5  -5  -6 2004.24 249.864   8
  -5  -5   6 2477.33 261.686  14
  -5   5  -6 2042.89 306.395   3
  -5   5  -6 2086.16 300.396   7
   5   5   7 5058.48 396.443  18
   5  -5  -7 5519.80 408.844   8
  -5   5  -7 5090.55 437.362   7
  -5   5  -7 5899.49 450.344  10
  -5   5  -8 653.399 192.058  10
   5   5   8 378.976 147.257  18
   5  -5  -8 198.992 129.840   8
  -5   5  -8 374.261 174.999   7
   5  -5  -9 8566.81 499.779   8
  -5   5  -9 9370.10 563.186   7
  -5   5  -9 9410.45 551.380  10
   5   5   9 8479.30 472.062  18
  -5   5 -10 165.510 142.787  10
   5   5  10 418.620 144.259  18
   5  -5 -10 254.606 134.986   8
  -5   5 -10 220.828 151.353   7
  -5   5 -11 1954.62 250.188  10
   5   5  11 1942.80 204.238  18
   5  -5 -11 2127.01 233.330   8
  -5   5 -11 1768.87 230.432   7
  -5   5 -12 147.672 118.802  10
   5  -5 -12 456.624 133.371   8
  -5  -6 -11 1699.14 180.978  19
   5  -6  11 1439.95 156.029  11
   5  -6  11 1425.12 145.115  20
   5  -6  11 1619.22 185.046  21
  -5  -6 -10 1831.88 223.675  16
   5  -6  10 1583.12 200.307  21
   5  -6  10 1499.82 172.614  11
  -5  -6 -10 1726.60 201.039  19
   5  -6   9 4674.34 334.288  21
  -5  -6  -9 4080.74 338.213  16
   5  -6   9 4221.98 304.704  11
  -5  -6  -9 4419.33 320.940  19
  -5  -6  -8 9572.71 501.346  16
   5   6  -8 10009.5 526.145   7
  -5  -6  -8 9320.78 475.705  11
   5  -6   8 8562.10 470.240  21
   5  -6   8 9393.50 470.284  11
  -5  -6  -8 10143.2 505.525  19
  -5  -6  -7 3979.51 338.091  16
   5   6  -7 4648.34 365.698   7
   5  -6   7 3876.08 319.136  11
  -5  -6  -7 3797.66 330.080  11
   5  -6   7 3648.94 318.515  21
  -5  -6  -7 4153.40 339.130  19
   5   6  -6 5911.06 401.419  17
  -5  -6  -6 5327.70 380.676  16
   5   6  -6 5755.99 412.949   7
  -5  -6  -6 5735.35 413.997  11
   5  -6   6 5266.72 386.071  21
  -5  -6  -6 5774.46 397.797  20
  -5  -6  -6 5806.40 405.368  19
   5  -6   6 5605.68 379.679  11
   5   6  -5 16448.5 708.974  17
   5   6  -5 17283.6 711.935   7
  -5  -6  -5 16442.5 709.054  11
  -5  -6  -5 15809.0 669.837  20
   5  -6   5 16889.5 677.770  11
  -5  -6  -5 15987.5 675.934  19
   5  -6   5 15101.0 663.977  21
   5   6  -4 24001.2 881.716  17
  -5  -6  -4 22012.6 841.084  11
   5  -6   4 23026.0 829.106  21
  -5  -6  -4 20890.9 786.717  20
   5  -6   4 22949.7 796.234  11
  -5  -6  -4 21432.9 802.232  19
   5   6  -3 14908.1 697.481  17
  -5  -6  -3 15345.1 646.489  14
  -5  -6  -3 16095.7 662.116   4
  -5  -6  -3 17743.7 734.483  11
   5  -6   3 15567.7 669.978  21
  -5  -6  -3 15898.3 665.928  20
   5  -6   3 15797.6 637.825  11
  -5  -6  -3 16422.5 679.931  19
   5   6  -2 1482.77 241.060  17
  -5  -6  -2 1590.92 204.860  14
   5  -6   2 1635.97 238.773  21
  -5  -6  -2 1182.64 210.439  11
  -5  -6  -2 1471.05 217.804   4
   5  -6   2 1148.83 185.640  11
  -5  -6  -2 1428.12 218.773  20
  -5  -6  -2 1739.37 234.610  19
   5   6  -1 3585.07 358.198  17
   5   6  -1 4172.48 325.769  15
  -5  -6  -1 3576.11 318.492  14
  -5  -6  -1 3853.39 317.431   4
  -5  -6  -1 3766.65 327.812  11
   5  -6   1 3818.84 330.111  21
  -5  -6  -1 3957.57 320.377  20
  -5  -6  -1 4080.23 340.835  19
   5   6   0 20170.1 827.764  17
   5   6   0 21285.7 807.582  15
  -5  -6   0 21691.2 773.853  14
  -5  -6   0 22280.7 820.715  11
   5  -6   0 19700.0 767.219  21
  -5  -6   0 21525.9 773.691  20
  -5  -6   0 21888.5 789.766  19
   5   6   1 4128.33 341.623  18
   5   6   1 4523.43 384.023  17
   5   6   1 4269.12 346.429  15
  -5  -6   1 3764.58 320.213  14
  -5   6  -1 3388.21 356.683   3
  -5  -6   1 3744.17 322.985  11
   5  -6  -1 4368.94 353.408  21
  -5  -6   1 4188.47 330.590  20
  -5  -6   1 3426.95 320.743  19
   5   6   2 1612.72 231.952  18
   5   6   2 1649.86 247.916  17
   5   6   2 1409.99 224.610  15
  -5  -6   2 1341.15 188.897  14
  -5   6  -2 1524.11 258.335   3
   5  -6  -2 1063.34 217.435  21
  -5  -6   2 1657.86 209.678  11
  -5  -6   2 1350.38 209.414  20
  -5  -6   2 1588.88 218.410  19
   5   6   3 15936.6 691.229  18
  -5   6  -3 15715.8 773.899   3
   5   6   3 16008.2 693.538  17
   5   6   3 15955.7 729.975  15
   5  -6  -3 17018.0 686.312   8
  -5  -6   3 16456.1 666.783  14
  -5   6  -3 15857.5 754.114   7
  -5  -6   3 16255.8 653.655  11
   5  -6  -3 15801.4 672.717  21
  -5  -6   3 16030.8 640.074  20
   5   6   4 21463.0 822.423  18
   5   6   4 22152.9 811.352  17
   5  -6  -4 20796.9 762.358  16
   5  -6  -4 21597.6 808.537   8
  -5   6  -4 21903.4 898.451   7
   5  -6  -4 20634.0 782.658  21
  -5  -6   4 22953.6 758.800  20
   5   6   5 16192.5 704.683  18
   5  -6  -5 16107.3 642.392  16
   5  -6  -5 16414.1 701.189   8
  -5   6  -5 15953.9 764.621   7
   5  -6  -5 15210.6 651.679  21
  -5   6  -5 16999.2 723.406  10
   5   6   6 5195.34 397.951  18
   5  -6  -6 5813.01 404.176   8
  -5   6  -6 5593.89 449.790   7
  -5   6  -6 5782.13 415.859  10
   5   6   7 3739.76 323.210  18
   5  -6  -7 4214.38 349.943   8
  -5   6  -7 3807.57 384.334   7
  -5   6  -7 4164.57 370.802  10
   5   6   8 9555.44 495.213  18
   5  -6  -8 9453.88 509.183   8
  -5   6  -8 9960.53 581.919   7
  -5   6  -8 10214.9 545.048  10
   5  -6  -9 4348.21 340.750   8
  -5   6  -9 4199.17 366.797   7
  -5   6  -9 5046.37 375.176  10
   5   6   9 4484.53 324.004  18
  -5   6 -10 1772.05 215.556  10
   5   6  10 1930.58 206.296  18
   5  -6 -10 1582.02 215.420   8
  -5   6 -10 1689.84 238.783   7
  -5   6 -11 1485.90 186.157  10
   5  -6 -11 1366.27 183.026   8
  -5   6 -11 1423.22 186.497   7
   5  -7  10 6456.57 296.196  11
   5  -7  10 6497.42 304.358  21
  -5  -7 -10 6489.86 294.197  19
  -5  -7  -9 8830.35 404.910  16
   5  -7   9 9089.88 407.008  21
   5  -7   9 8387.67 381.306  11
  -5  -7  -9 8797.01 387.540  19
  -5  -7  -8 904.759 155.579  16
   5  -7   8 902.119 168.832  21
  -5  -7  -8 1264.90 158.097  11
   5  -7   8 1272.40 176.795  11
  -5  -7  -8 1147.48 172.908  19
  -5  -7  -7 5697.60 345.874  16
  -5  -7  -7 5155.29 336.296  11
   5  -7   7 5369.42 339.515  11
  -5  -7  -7 5840.53 351.002  19
   5  -7   7 4842.15 339.296  21
   5   7  -6 7838.19 430.610  17
  -5  -7  -6 8141.34 445.592  11
   5  -7   6 7285.41 419.791  21
   5  -7   6 7580.76 413.724  11
  -5  -7  -6 7655.74 431.753  20
  -5  -7  -6 8029.54 424.716  19
   5   7  -5 4139.45 342.907  17
  -5  -7  -5 4348.87 349.738  11
   5  -7   5 4020.28 326.129  21
   5  -7   5 4046.75 309.678  11
  -5  -7  -5 4120.18 332.259  20
  -5  -7  -5 4223.34 325.342  19
   5   7  -4 2040.46 271.822  17
   5  -7   4 1843.02 226.757  21
  -5  -7  -4 2475.20 263.753  20
  -5  -7  -4 1964.55 260.218  11
   5  -7   4 1854.58 224.053  11
  -5  -7  -4 2070.94 242.084  19
   5   7  -3 452.995 171.480  17
   5  -7   3 554.411 157.002  21
  -5  -7  -3 347.278 154.812  11
  -5  -7  -3 541.337 148.199  20
   5  -7   3 489.835 140.779  11
  -5  -7  -3 604.540 163.877  19
   5   7  -2 9637.66 549.453  17
  -5  -7  -2 10256.6 542.768  11
   5  -7   2 9154.96 506.433  21
  -5  -7  -2 9383.79 492.764  20
  -5  -7  -2 9780.15 489.871  19
   5   7  -1 3831.76 357.603  17
  -5  -7  -1 3951.94 342.164  11
   5  -7   1 4195.42 340.591  21
  -5  -7  -1 3513.66 311.576  20
  -5  -7  -1 3152.86 301.594  19
   5   7   0 18963.5 708.018  18
   5   7   0 18289.2 772.123  17
  -5  -7   0 16832.9 709.675  11
   5  -7   0 18835.0 735.524  21
  -5  -7   0 18936.6 715.547  20
   5   7   1 3797.69 326.224  18
   5   7   1 3934.47 355.850  17
  -5  -7   1 4146.91 339.479  11
   5  -7  -1 3536.27 321.070  21
  -5   7  -1 3350.01 314.198   7
  -5  -7   1 3515.65 308.244  20
   5   7   2 9336.07 512.077  18
   5   7   2 10084.5 541.204  17
   5  -7  -2 9397.95 501.651  16
  -5   7  -2 11050.3 594.873   7
  -5  -7   2 9765.31 505.128  11
   5  -7  -2 10378.0 537.435  21
  -5  -7   2 10561.2 508.795  20
   5   7   3 824.529 179.833  17
   5  -7  -3 835.240 182.195  16
  -5   7  -3 418.890 166.257   7
   5  -7  -3 649.730 183.715  21
  -5  -7   3 468.411 131.278  11
  -5  -7   3 711.406 169.390  20
   5   7   3 476.221 154.540  18
   5   7   4 2000.54 254.843  18
   5   7   4 1905.71 243.564  17
   5  -7  -4 1641.02 229.741  16
   5  -7  -4 1846.03 218.317   8
  -5   7  -4 2005.24 271.609   7
   5  -7  -4 1818.82 246.661  21
  -5  -7   4 1858.79 211.171  11
  -5  -7   4 1968.54 217.140  20
   5   7   5 3753.59 334.648  18
   5  -7  -5 4079.94 314.997  16
   5  -7  -5 4202.14 323.078   8
  -5   7  -5 4409.93 384.773   7
  -5  -7   5 4486.77 309.374  20
   5   7   6 7936.87 454.264  18
   5  -7  -6 7643.76 401.158  16
   5  -7  -6 7792.62 435.497   8
  -5   7  -6 8117.15 504.045   7
  -5  -7   6 7580.16 381.959  20
   5   7   7 5897.00 371.801  18
   5  -7  -7 5063.61 351.799   8
  -5   7  -7 4844.73 392.303   7
  -5   7  -8 951.074 175.634  10
   5   7   8 1103.21 173.391  18
   5  -7  -8 1089.99 181.137   8
  -5   7  -8 1183.54 210.862   7
   5  -7  -9 9526.46 433.355   8
  -5   7  -9 8233.67 453.358   7
  -5   7  -9 9132.19 422.102  10
   5   7   9 9538.68 414.135  18
   5  -7 -10 6659.84 335.417   8
  -5   7 -10 6563.94 350.789   7
  -5   7 -10 6965.86 328.073  10
   5   7  10 6293.61 293.133  18
   5  -8   8 709.896 118.922  21
   5  -8   8 873.629 125.731  11
   5  -8   7 1585.33 180.614  21
  -5  -8  -7 1369.47 148.232  11
   5  -8   7 1412.49 161.524  11
   5   8  -6 1136.88 143.316  17
   5  -8   6 950.517 155.717  21
  -5  -8  -6 1289.94 165.211  11
   5  -8   6 1180.99 160.447  11
   5   8  -5 4302.68 301.250  17
  -5  -8  -5 3983.68 292.998  11
   5  -8   5 3702.27 283.870  21
   5  -8   5 4095.53 275.580  11
  -5  -8  -5 4086.82 282.319  20
   5   8  -4 592.362 148.110  17
   5  -8   4 403.238 144.023  21
  -5  -8  -4 315.115 131.703  11
  -5  -8  -4 352.859 117.557  20
   5  -8   4 375.205 107.887  11
   5   8  -3 833.743 168.988  17
  -5  -8  -3 1011.24 176.906  11
  -5  -8  -3 920.534 159.617  20
   5  -8   3 916.342 153.250  11
   5  -8   3 1127.00 175.026  21
   5  -8   2 1899.08 229.953  21
   5   8  -2 1995.73 246.257  17
  -5  -8  -2 2000.54 237.963  11
  -5  -8  -2 1657.96 204.229  20
   5   8  -1 835.566 179.506  17
   5  -8   1 1350.05 188.825  21
  -5  -8  -1 1013.04 188.571  11
  -5  -8  -1 916.326 168.017  20
   5   8   0 484.671 122.110  18
   5   8   0 481.454 161.615  17
   5  -8   0 318.918 115.421  16
   5  -8   0 585.029 149.759  21
  -5  -8   0 376.097 129.292  11
  -5  -8   0 503.754 141.054  20
   5   8   1 1273.50 172.435  18
   5   8   1 1391.18 211.774  17
   5  -8  -1 884.831 164.009  16
   5  -8  -1 899.928 182.906  21
  -5  -8   1 983.904 184.953  11
  -5  -8   1 1348.75 196.949  20
   5   8   2 1760.00 215.269  18
   5   8   2 1854.41 230.665  17
   5  -8  -2 1916.52 225.131  16
  -5   8  -2 2194.08 251.970   7
  -5  -8   2 2134.29 235.570  11
   5  -8  -2 1795.99 217.160  21
  -5  -8   2 1982.33 218.648  20
   5   8   3 1161.11 179.681  18
   5   8   3 894.766 162.942  17
   5  -8  -3 1022.77 162.715  16
  -5   8  -3 790.488 174.065   7
   5  -8  -3 746.504 159.173  21
  -5  -8   3 1030.60 171.367  11
  -5  -8   3 689.530 140.498  20
   5   8   4 288.618 118.641  18
   5  -8  -4 361.849 119.733  16
  -5   8  -4 82.6403 133.795   7
  -5  -8   4 168.645 95.9965  11
  -5  -8   4 409.398 127.999  20
   5   8   5 4013.14 298.848  18
   5  -8  -5 4417.00 290.881  16
  -5   8  -5 4431.21 348.271   7
  -5  -8   5 3740.69 255.970  20
   5   8   6 1130.06 170.597  18
   5  -8  -6 1424.92 165.856  16
  -5   8  -6 1098.91 202.330   7
  -5  -8   6 1068.18 139.329  20
   5   8   7 1791.52 188.137  18
   5  -8  -7 1604.57 155.772  16
   5  -8  -7 1751.62 187.282   8
  -5   8  -7 1465.90 203.248   7
   5   8   8 1022.96 133.704  18
  -5   8  -8 759.177 150.243   7
   5   9  -5 6056.86 288.074  17
   5  -9   5 5102.20 254.686  16
  -5  -9  -5 5305.07 271.122  11
   5  -9   5 5510.14 277.448  21
   5  -9   5 5031.26 248.079  11
   5   9  -4 10059.0 414.219  17
   5  -9   4 9252.71 371.028  16
   5  -9   4 9773.13 393.435  21
  -5  -9  -4 9170.61 388.522  11
   5  -9   4 8601.35 334.270  11
  -5  -9  -4 9461.35 382.949  20
   5   9  -3 396.926 109.312  17
   5  -9   3 329.899 104.089  16
   5  -9   3 540.628 119.437  21
  -5  -9  -3 592.511 121.797  11
  -5  -9  -3 392.908 110.056  20
   5   9  -2 4597.78 300.575  17
  -5  -9  -2 4387.89 272.719  20
   5  -9   2 4200.04 270.654  16
  -5  -9  -2 4189.98 281.358  11
   5  -9   2 4304.97 277.717  21
   5   9  -1 3178.77 259.798  17
   5  -9   1 3486.80 254.277  16
  -5  -9  -1 3669.76 266.401  11
   5  -9   1 3666.95 257.644  21
  -5  -9  -1 3633.73 253.460  20
   5   9   0 1520.60 193.003  17
   5  -9   0 1563.57 179.762  16
   5  -9   0 1517.96 183.214  21
  -5  -9   0 1573.76 181.297  20
  -5  -9   0 1361.55 175.429  11
   5   9   1 2915.34 218.595  18
   5   9   1 3520.40 261.297  17
   5  -9  -1 3007.36 236.789  16
  -5  -9   1 3144.69 248.470  11
   5  -9  -1 3700.49 263.432  21
  -5  -9   1 2934.66 226.647  20
   5   9   2 4334.57 269.935  18
   5   9   2 4522.94 283.617  17
   5  -9  -2 4094.24 270.283  16
  -5  -9   2 4272.51 274.740  11
  -5  -9   2 4659.06 272.757  20
   5   9   3 369.062 100.812  18
   5   9   3 627.864 121.804  17
   5  -9  -3 466.463 117.259  16
  -5  -9   3 287.091 103.970  11
  -5  -9   3 314.751 105.649  20
   5   9   4 9294.09 388.598  18
   5  -9  -4 9693.46 385.473  16
  -5  -9   4 9420.64 366.330  11
  -5  -9   4 8897.47 356.702  20
   5   9   5 5313.72 276.948  18
   5  -9  -5 5435.26 270.814  16
  -5   9  -5 5230.19 285.535   7
  -5  -9   5 5454.34 258.026  20
   6   0   0 50554.7 1206.03   5
  -6   0   0 50401.9 1166.64  14
  -6   0   0 49291.9 1280.92   3
   6   0  -1 21637.3 722.243   5
   6   0   1 22306.4 708.000   5
  -6   0  -1 22893.1 693.311  14
  -6   0   1 22342.3 693.804  14
  -6   0  -1 22859.8 789.277   3
   6   0  -2 16930.1 636.833   5
  -6   0  -2 15695.9 567.360  14
  -6   0   2 17245.3 600.815  14
  -6   0  -2 16974.3 667.902   3
   6   0  -3 3743.39 302.076   5
  -6   0  -3 3463.41 305.993   3
  -6   0  -3 3535.38 263.674  14
  -6   0   3 3643.49 274.622  14
   6   0  -4 4981.25 360.214   5
  -6   0  -4 4948.58 369.135   3
  -6   0   4 4940.76 326.102  14
   6   0  -5 3436.37 311.606   5
   6   0  -5 3215.77 325.307   9
  -6   0  -5 3791.68 324.516   3
  -6   0   5 3208.33 276.048  14
  -6   0  -5 2618.40 305.158  11
   6   0  -5 2522.25 300.820   6
   6   0   5 2859.89 284.196  18
   6   0  -6 3318.29 327.365   9
   6   0  -6 3491.94 321.218   5
  -6   0   6 3409.70 291.783  14
  -6   0  -6 3026.76 320.126  11
   6   0  -6 3783.41 361.375   6
  -6   0  -6 3525.84 339.070  10
   6   0   6 3532.21 321.228  18
   6   0  -7 7852.83 500.382   9
   6   0  -7 7694.32 481.302   5
  -6   0   7 7774.66 451.277  14
  -6   0  -7 7734.71 505.630  11
   6   0  -7 6983.63 489.064   6
  -6   0  -7 7738.58 479.496  10
   6   0   7 6983.07 461.452  18
   6   0   8 2316.01 273.990  18
   6   0  -8 2239.16 287.484   9
   6   0  -8 2538.65 287.599   5
  -6   0   8 2563.32 285.761  14
   6   0   8 2281.47 268.409  21
  -6   0  -8 2367.37 296.516  11
   6   0  -8 1653.57 261.645   6
   6   0   9 43.5764 112.318  18
   6   0  -9 107.990 138.831   9
   6   0   9 275.762 138.701  21
  -6   0  -9-116.103 161.942  11
   6   0  -9-101.170 145.045   6
   6   0 -10 7152.96 467.100   9
   6   0  10 7144.06 437.197  21
   6   0 -10 7089.28 487.956   6
   6   0  10 7414.97 453.846  18
   6   0 -11 5924.83 406.943   9
   6   0  11 6208.89 391.261  21
   6   0 -11 6212.38 432.559   6
   6   0  11 5800.35 364.535  18
   6   0 -12 2243.55 246.025   9
   6   0  12 2330.17 228.940  21
   6   0 -12 1951.52 255.344   6
   6   0 -13 3460.94 270.346   9
   6   0  13 3727.85 264.787  21
   6   0 -13 4195.08 315.509   6
   6   1 -13 350.387 127.746   9
   6  -1  13 166.797 105.744  21
   6   1 -13 363.418 141.943   6
  -6  -1 -13-22.4109 86.2816  19
   6   1 -12 3335.27 292.967   9
   6  -1  12 3529.31 281.222  21
   6   1 -12 2942.13 285.230   6
  -6  -1 -12 3096.58 264.240  19
   6  -1  11 1647.00 209.574  18
   6   1 -11 2005.41 251.550   9
   6  -1  11 1928.48 226.270  21
   6   1 -11 1494.62 237.821   6
  -6  -1 -11 1976.48 242.406  19
   6   1 -10 40837.1 1220.13   9
  -6  -1 -10 38570.2 1168.79  11
   6  -1  10 40463.2 1141.55  21
   6   1 -10 38725.5 1199.84   6
  -6  -1 -10 42224.9 1164.34  19
   6  -1  10 43088.3 1161.67  18
   6  -1   9 1130.59 197.059  18
   6   1  -9 1589.66 260.754   9
   6  -1   9 1413.10 221.141  21
  -6  -1  -9 1700.75 261.072  11
   6   1  -9 847.835 196.332   6
  -6  -1  -9 1521.22 219.611  19
   6  -1   8 766.744 201.834  18
   6   1  -8 859.156 205.496   9
   6   1  -8 1335.53 224.093   5
   6  -1   8 1053.54 171.885  13
   6  -1   8 930.959 200.110  21
  -6  -1  -8 1197.90 235.196  11
   6   1  -8 946.787 206.087   6
  -6  -1  -8 1045.06 186.431  19
   6   1  -7 15088.4 711.614   9
   6   1  -7 14428.7 668.675   5
  -6  -1  -7 15626.1 657.183  14
   6  -1   7 15747.6 641.169  13
  -6  -1  -7 15543.8 719.715  11
   6  -1   7 15084.6 640.003  21
   6   1  -7 14725.7 704.256   6
  -6  -1  -7 15673.9 658.962  19
   6  -1   7 15146.5 681.862  18
   6   1  -6 6765.54 472.099   9
   6   1  -6 7516.54 468.513   5
  -6  -1  -6 8347.86 459.032  14
   6  -1   6 6918.24 404.468  13
  -6  -1  -6 7493.09 485.090  11
   6   1  -6 7266.51 492.105   6
  -6  -1  -6 7043.62 420.384  19
   6  -1   6 7474.77 468.708  18
   6   1  -5 5433.66 404.449   9
   6   1  -5 5690.41 404.101   5
  -6  -1  -5 5660.23 366.461  14
  -6  -1  -5 4957.05 393.887  11
   6   1  -5 5076.56 406.288   6
   6  -1   5 5525.87 393.540  18
   6   1  -4 1803.75 241.153   5
  -6  -1  -4 2020.23 223.213  14
   6   1  -3 695.904 160.161   5
  -6  -1  -3 649.035 152.307  14
  -6  -1  -3 941.026 170.801   3
   6   1  -2 17359.0 671.238   5
  -6  -1  -2 17322.6 624.451  14
  -6  -1  -2 17516.2 671.627   3
  -6   1   2 18153.6 707.955   3
   6   1  -1 11069.5 520.600   5
  -6  -1  -1 11794.4 501.278  14
  -6   1   1 12078.1 565.391   3
  -6  -1  -1 12104.9 553.646   3
   6  -1   0 1851.14 196.510   5
   6   1   0 1326.38 198.459   5
  -6  -1   0 1553.22 192.687  14
  -6   1   0 1740.80 233.755   3
   6  -1  -1 11519.8 491.619   5
   6   1   1 12080.7 526.035   5
  -6   1  -1 11591.0 555.278   3
  -6  -1   1 11752.0 497.497  14
   6  -1  -2 16761.3 628.990   5
   6   1   2 16854.8 624.440   5
  -6   1  -2 17535.1 705.184   3
  -6  -1   2 18481.2 651.491  14
   6  -1  -3 467.110 151.415   5
  -6  -1   3 699.586 161.546  14
  -6   1  -3 713.897 180.908   3
   6  -1  -4 2034.35 236.277   5
  -6  -1   4 1402.76 202.522  14
  -6   1  -4 2132.76 261.586   3
   6  -1  -5 5410.57 408.670   9
   6  -1  -5 5284.20 376.198   5
  -6   1  -5 5294.87 413.138   3
   6  -1  -5 5424.59 384.911   8
  -6  -1   5 5468.17 368.875  14
  -6   1  -5 4898.74 390.529  11
   6  -1  -5 4723.18 391.712   6
   6   1   5 5073.53 397.439  18
   6  -1  -6 7422.41 472.759   9
   6  -1  -6 8162.42 476.637   5
  -6   1  -6 8089.42 506.666   3
   6  -1  -6 7379.02 455.989   8
  -6  -1   6 6986.94 433.936  14
  -6   1  -6 7442.86 476.968  11
   6  -1  -6 7467.71 502.546   6
  -6   1  -6 7485.83 490.096  10
   6   1   6 6770.68 440.455  18
   6  -1  -7 14585.8 677.683   9
   6  -1  -7 14687.4 669.048   5
   6  -1  -7 15565.5 667.580   8
  -6  -1   7 15836.2 664.714  14
  -6   1  -7 15885.7 719.473  11
   6  -1  -7 13940.8 690.577   6
  -6   1  -7 15083.4 709.551  10
   6   1   7 14361.2 667.490  18
   6   1   8 989.858 195.829  18
  -6   1  -8 1274.50 231.812  10
   6  -1  -8 959.651 210.279   9
   6  -1  -8 754.853 179.391   5
   6  -1  -8 1067.72 200.886   8
  -6  -1   8 1137.70 188.635  14
   6  -1  -8 728.899 207.082   6
  -6   1  -9 1654.13 257.061  10
   6   1   9 1043.13 194.241  18
   6  -1  -9 1181.08 200.184   9
   6   1   9 1366.04 212.691  21
   6  -1  -9 1217.19 234.030   6
   6  -1 -10 39022.0 1162.56   9
   6   1  10 40040.7 1106.59  21
  -6   1 -10 43143.5 1241.63  10
   6   1  10 40802.0 1147.94  18
   6  -1 -10 38872.9 1207.76   6
  -6   1 -11 2199.08 261.343  10
   6   1  11 2199.57 238.360  18
   6  -1 -11 2285.11 258.053   9
   6   1  11 2066.72 221.720  21
   6  -1 -11 1449.89 235.361   6
   6  -1 -12 3470.49 281.697   9
   6  -1 -12 3064.93 291.954   6
   6   1  12 3154.95 257.804  21
   6  -1 -13 24.6071 100.482   9
   6   1  13 352.265 97.4912  21
   6  -1 -13 131.118 130.085   6
   6   2 -13 6725.59 361.907   9
   6  -2  13 6095.58 324.041  21
   6   2 -13 6292.73 344.745   6
  -6  -2 -13 5612.59 318.850  19
   6   2 -12 4268.83 321.752   9
   6  -2  12 5142.38 328.427  21
   6   2 -12 4827.73 339.454   6
  -6  -2 -12 4525.27 315.889  19
   6   2 -11 24146.6 849.134   9
   6  -2  11 23891.6 796.351  21
   6   2 -11 23129.5 825.462   6
  -6  -2 -11 23905.1 815.726  19
   6  -2  11 23474.3 746.468  18
   6  -2  10 2319.89 263.081  18
   6   2 -10 2203.32 279.757   9
   6  -2  10 2353.57 265.220  21
  -6  -2 -10 1986.90 257.138  11
  -6  -2 -10 2515.35 266.235  19
   6   2 -10 2240.50 281.204   6
   6   2  -9 6430.00 452.792   6
   6   2  -9 6444.70 454.076   9
  -6  -2  -9 6338.29 445.791  11
   6  -2   9 7092.81 442.117  21
  -6  -2  -9 6400.00 430.869  19
   6  -2   9 6219.84 417.306  18
   6   2  -8 17563.5 762.206   9
  -6  -2  -8 17501.3 760.845  11
   6  -2   8 16444.2 691.576  21
   6   2  -8 16514.6 737.789   6
  -6  -2  -8 17011.4 720.998  19
   6  -2   8 16678.3 713.826  18
   6   2  -7 37202.1 1191.11   9
   6   2  -7 40354.5 1187.17   5
  -6  -2  -7 40202.2 1163.88  14
   6  -2   7 38055.1 1117.89  13
  -6  -2  -7 39839.0 1218.40  11
   6  -2   7 39424.1 1130.62  21
   6   2  -7 37334.1 1181.00   6
  -6  -2  -7 39115.4 1159.13  19
   6  -2   7 38366.1 1159.40  18
   6   2  -6 19630.5 802.965   9
   6   2  -6 19838.3 776.693   5
  -6  -2  -6 18996.5 742.103  14
   6  -2   6 18420.0 709.263  13
  -6  -2  -6 18491.2 790.973  11
   6  -2   6 17833.9 708.607  21
   6   2  -6 18788.1 781.778   6
  -6  -2  -6 18416.7 736.071  19
   6  -2   6 18592.8 752.502  18
   6  -2   5 1918.94 248.377  18
   6   2  -5 2048.05 262.103   9
   6   2  -5 1874.78 254.120   5
  -6  -2  -5 2540.55 269.831  14
   6  -2   5 1719.87 206.511  13
  -6   2   5 1725.40 232.980   3
   6  -2   5 1590.50 239.180  21
  -6  -2  -5 1800.83 253.490  11
   6   2  -5 1896.86 265.380   6
  -6  -2  -5 2325.92 248.801  19
   6   2  -4 14026.5 655.876   9
   6   2  -4 13282.4 617.279   5
  -6  -2  -4 12716.1 575.192  14
  -6   2   4 14235.7 629.709   3
   6  -2   4 14648.6 582.815  13
  -6  -2  -4 13442.3 642.828  11
   6  -2   4 14413.1 636.548  18
   6   2  -3 3142.42 305.434   5
  -6  -2  -3 2760.00 266.872  14
  -6   2   3 2887.51 295.614   3
   6   2  -2 22608.1 812.585   5
  -6  -2  -2 23649.1 781.659  14
  -6   2   2 23907.2 837.112   3
  -6  -2  -2 24803.0 804.700   3
   6   2  -1 17417.5 688.237   5
  -6  -2  -1 17820.8 657.194  14
  -6   2   1 18860.2 730.893   3
   6   2   0 40170.7 1114.41   5
  -6   2   0 40507.0 1162.70   3
  -6  -2   0 40099.9 1072.43  14
  -6   2  -1 17065.0 713.241   3
  -6  -2   1 17695.8 656.949  14
   6  -2  -2 23634.5 761.915   5
  -6   2  -2 23301.1 859.258   3
  -6  -2   2 24209.2 792.490  14
  -6   2  -3 3107.85 319.621   3
   6  -2  -3 2162.40 233.115   5
  -6  -2   3 2964.98 276.862  14
   6  -2  -4 13594.4 587.942   5
  -6   2  -4 12683.5 647.996   3
   6  -2  -4 14613.9 646.054   8
  -6  -2   4 13111.7 586.165  14
   6  -2  -4 11957.5 614.345   6
   6   2   4 13573.7 615.520  18
   6   2   5 1925.86 257.127  18
  -6   2  -5 2024.62 264.177  10
   6  -2  -5 2057.63 249.668   5
   6  -2  -5 2062.40 231.536   8
  -6  -2   5 2307.26 257.666  14
  -6   2  -5 1795.16 274.121   3
   6  -2  -5 2055.25 271.172   6
   6  -2  -6 19841.5 762.334   5
  -6   2  -6 18383.7 810.094   3
   6  -2  -6 20141.3 785.407   8
  -6  -2   6 18879.1 743.228  14
   6  -2  -6 18957.5 796.238   6
  -6   2  -6 19411.5 828.083  10
   6   2   6 19885.2 783.620  18
  -6   2  -7 38723.2 1231.60   3
   6  -2  -7 38613.2 1146.56   5
   6  -2  -7 37865.8 1146.80   8
  -6  -2   7 40085.2 1150.62  14
   6  -2  -7 36286.7 1174.74   6
  -6   2  -7 38624.3 1223.61  10
   6   2   7 39427.8 1173.49  18
   6  -2  -8 16262.5 699.532   8
   6  -2  -8 16854.5 747.204   6
  -6   2  -8 16456.7 760.546  10
   6   2   8 16413.7 707.761  18
   6  -2  -9 6058.29 410.303   8
   6  -2  -9 6642.66 470.320   6
  -6   2  -9 6749.60 473.315  10
   6   2   9 6358.16 428.970  18
  -6   2 -10 2407.12 289.765  10
   6  -2 -10 2595.62 263.157   8
   6  -2 -10 2575.99 298.558   6
   6   2  10 2749.73 280.419  18
   6   2  11 23551.6 745.411  21
   6  -2 -11 23493.6 838.727   6
  -6   2 -11 23271.3 849.296  10
   6   2  11 23782.4 770.818  18
   6   2  12 4839.16 298.075  21
   6  -2 -12 3926.78 312.376   6
  -6   2 -12 4433.11 325.489  10
   6   2  13 5890.80 293.469  21
   6  -2 -13 5980.38 337.734   6
  -6   2 -13 5887.80 324.805  10
   6   3 -13 4312.79 273.095   9
   6  -3  13 4501.48 265.395  21
   6  -3  13 4531.06 236.127  11
  -6  -3 -13 4593.42 277.251  19
   6   3 -12 2255.41 227.536   9
   6  -3  12 2277.89 219.805  21
   6   3 -12 2141.28 207.755   6
  -6  -3 -12 1841.65 205.584  19
   6   3 -11 8197.44 455.324   9
   6  -3  11 8137.43 431.145  21
   6   3 -11 8003.58 432.305   6
  -6  -3 -11 8016.66 445.005  19
   6   3 -10 8750.89 490.340   9
   6  -3  10 8553.14 471.784  21
  -6  -3 -10 7753.37 447.954  11
   6   3 -10 8382.88 469.848   6
  -6  -3 -10 8784.97 489.162  19
   6  -3  10 8489.83 445.552  18
   6   3  -9 15394.4 684.060   9
  -6  -3  -9 14631.2 670.425  11
   6  -3   9 15169.6 655.648  21
   6   3  -9 15456.5 663.650   6
  -6  -3  -9 15331.2 678.851  19
   6  -3   9 15410.9 649.999  18
   6   3  -8 11304.7 600.678   9
  -6  -3  -8 11929.6 619.323  11
   6  -3   8 12429.5 599.457  21
   6   3  -8 12617.5 609.121   6
  -6  -3  -8 13135.8 623.434  19
   6  -3   8 11414.2 573.679  18
   6   3  -7 3492.66 321.092   9
   6  -3   7 3047.06 307.863  21
   6   3  -7 3028.53 310.544   6
  -6  -3  -7 2865.02 327.931  11
  -6  -3  -7 2998.20 313.326  19
   6  -3   7 3129.23 322.324  18
   6   3  -6 8468.92 510.417   9
   6   3  -6 8484.23 507.607   5
  -6  -3  -6 8443.92 501.664  14
   6  -3   6 8849.40 481.602  13
  -6  -3  -6 8380.67 527.279  11
   6  -3   6 7896.90 480.411  21
   6   3  -6 8673.28 489.195   6
  -6  -3  -6 8605.70 501.708  19
   6  -3   6 8508.54 499.440  18
   6   3  -5 5648.05 398.251  17
   6   3  -5 5380.78 407.978   9
   6   3  -5 6095.83 427.263   5
  -6  -3  -5 5950.38 411.056  14
   6  -3   5 6234.14 404.482  13
  -6  -3  -5 5748.33 431.128  11
   6  -3   5 5506.98 389.891  21
   6   3  -5 5776.34 414.515   6
  -6  -3  -5 5528.43 401.609  19
   6  -3   5 6101.96 428.149  18
   6   3  -4 14855.3 653.411  17
   6   3  -4 14200.6 661.100   9
   6   3  -4 14138.4 648.511   5
  -6   3   4 14548.0 649.788   3
  -6  -3  -4 14001.2 621.682  14
   6  -3   4 14206.3 602.197  13
  -6  -3  -4 14618.5 671.890  11
   6  -3   4 14273.3 620.951  21
  -6  -3  -4 14742.1 623.321  20
  -6  -3  -4 13724.4 627.045  19
   6  -3   4 13894.1 637.399  18
   6   3  -3 4121.99 351.705  17
   6   3  -3 4566.37 372.988   9
   6   3  -3 4781.79 382.122   5
  -6   3   3 4193.25 351.005   3
  -6  -3  -3 4301.93 338.338  14
   6  -3   3 4207.95 316.097  13
  -6  -3  -3 4774.88 376.353  11
   6  -3   3 3818.92 339.754  21
  -6  -3  -3 4438.38 328.602  20
  -6  -3  -3 4262.74 348.710  19
   6  -3   3 4583.35 368.262  18
   6   3  -2 8655.75 500.461  17
   6   3  -2 8456.02 498.409   5
  -6   3   2 9458.90 525.091   3
  -6  -3  -2 8777.42 468.533  14
  -6  -3  -2 9388.08 518.015  11
  -6  -3  -2 8512.37 475.353  19
   6  -3   2 8796.57 481.396  18
  -6   3   1 22609.9 845.607   3
  -6  -3  -1 22465.9 776.450  14
  -6  -3   0-24.0923 85.4112  14
  -6   3   0-89.4134 101.013   3
   6   3   1 22110.9 795.510  15
  -6   3  -1 23405.1 875.229   3
  -6  -3   1 21490.9 766.816  14
   6   3   2 8292.84 483.385  17
   6   3   2 9090.15 499.963  15
   6  -3  -2 9413.27 518.160   8
  -6  -3   2 8590.14 463.854  14
   6   3   3 4468.19 343.484   9
   6   3   3 4432.60 354.800  17
   6  -3  -3 4018.71 303.468   5
  -6   3  -3 3942.67 381.974   3
   6   3   3 4531.59 363.723  15
   6  -3  -3 4217.15 341.902   8
  -6  -3   3 4026.09 330.892  14
   6   3   3 4313.70 356.973  18
   6   3   4 15285.2 648.948  17
   6  -3  -4 14689.8 613.059   5
  -6   3  -4 15455.8 740.243   3
   6  -3  -4 14815.2 672.614   8
  -6  -3   4 14845.2 643.969  14
  -6   3  -4 14549.0 705.458  10
   6   3   4 13914.7 640.596  18
   6  -3  -5 5379.24 380.994   5
  -6   3  -5 6334.27 471.382   3
   6  -3  -5 5508.48 409.411   8
  -6  -3   5 6349.77 419.999  14
   6  -3  -5 5498.69 416.705   6
  -6   3  -5 6048.64 444.793  10
   6   3   5 6308.84 434.549  18
   6  -3  -6 8042.29 467.681   5
  -6   3  -6 9939.53 601.053   3
   6  -3  -6 9522.98 540.802   8
  -6  -3   6 8094.25 493.965  14
   6  -3  -6 8064.80 507.460   6
  -6   3  -6 8617.53 547.285  10
   6   3   6 9063.45 524.185  18
   6  -3  -7 3194.12 319.611   8
   6  -3  -7 3025.75 332.545   6
  -6   3  -7 3538.65 368.178  10
   6   3   7 3135.73 313.989  18
   6  -3  -8 11828.4 595.578   8
  -6   3  -8 11317.8 621.201   7
   6  -3  -8 10756.2 577.614   6
  -6   3  -8 11167.0 631.059  10
   6   3   8 12187.5 596.956  18
   6  -3  -9 14277.5 643.203   8
   6  -3  -9 14313.0 651.057   6
  -6   3  -9 15805.8 735.920  10
   6   3   9 15282.2 660.345  18
   6  -3 -10 8153.95 460.384   8
   6  -3 -10 8839.93 486.553   6
  -6   3 -10 8732.75 523.197  10
   6   3  10 8202.96 453.048  18
   6  -3 -11 8667.82 437.587   8
   6  -3 -11 8378.93 450.257   6
  -6   3 -11 8063.41 478.213  10
   6   3  11 8361.89 422.663  18
   6  -3 -12 2203.61 211.200   8
   6  -3 -12 2383.80 225.237   6
  -6   3 -12 2375.42 253.169  10
  -6   3 -13 4076.00 264.718  10
   6   4 -12 1186.24 165.440   9
   6  -4  12 1325.74 155.176  21
   6  -4  12 1126.09 148.489  11
   6  -4  12 1116.13 126.157  20
  -6  -4 -12 1214.60 158.703  19
   6   4 -11 633.483 159.243   9
   6  -4  11 780.918 146.092  21
  -6  -4 -11 385.381 137.707  19
   6   4 -10 6615.26 399.430   9
  -6  -4 -10 5886.19 365.107  11
   6  -4  10 5859.95 372.428  21
  -6  -4 -10 5894.73 381.331  19
   6  -4   9 1944.57 234.301  18
   6   4  -9 2074.37 244.579   9
   6  -4   9 1807.67 239.950  21
  -6  -4  -9 1575.70 238.155  11
  -6  -4  -9 1680.98 233.116  19
   6  -4   8 1438.88 230.831  18
   6   4  -8 1419.85 223.219   9
   6  -4   8 1897.03 248.729  21
  -6  -4  -8 1396.65 231.682  11
  -6  -4  -8 1379.18 216.626  19
   6  -4   7 207.366 149.640  18
   6   4  -7 229.036 150.985   9
   6  -4   7 244.403 144.750  21
  -6  -4  -7 400.840 161.838  11
  -6  -4  -7 359.036 151.138  19
   6   4  -6 11971.1 601.282   9
  -6  -4  -6 12350.9 634.761  11
   6  -4   6 12567.9 601.717  21
  -6  -4  -6 11908.6 598.616  19
   6  -4   6 12432.0 608.058  18
   6  -4   5 1410.53 230.877  18
   6   4  -5 1498.84 238.194  17
   6   4  -5 1776.03 234.482   9
   6   4  -5 1763.94 245.868   5
  -6  -4  -5 1568.21 226.676  14
   6  -4   5 1578.41 216.850  13
   6  -4   5 1635.73 236.420  21
  -6  -4  -5 1573.25 246.716  11
  -6  -4  -5 1799.69 238.183  20
  -6  -4  -5 1531.98 224.092  19
   6   4  -4 31433.3 1023.92  17
   6   4  -4 31552.3 1022.19   9
   6   4  -4 32053.9 1053.70   5
  -6  -4  -4 31650.3 1003.98  14
  -6  -4  -4 31176.5 1039.32  11
   6  -4   4 31250.6 989.589  21
  -6  -4  -4 31490.9 1013.56  19
   6  -4   4 30692.8 1004.01  18
  -6  -4  -4 32969.1 1001.89  20
   6  -4   3 1010.17 189.047  18
   6   4  -3 970.210 209.416  17
   6   4  -3 630.119 173.743   9
   6   4  -3 995.720 210.045   5
  -6  -4  -3 1138.46 202.333  14
   6  -4   3 851.115 184.968  21
  -6  -4  -3 906.282 192.691  11
  -6  -4  -3 791.936 153.800  20
  -6  -4  -3 729.233 181.774  19
   6   4  -2 11835.9 601.054  17
  -6   4   2 12424.8 617.441   3
   6   4  -2 11372.4 592.540   5
  -6  -4  -2 11976.7 566.895  14
   6  -4   2 12647.2 579.128   8
  -6  -4  -2 11768.2 596.495  11
   6  -4   2 11486.0 564.593  21
  -6  -4  -2 11600.7 535.552  20
  -6  -4  -2 12754.6 599.622  19
   6  -4   2 11985.6 576.514  18
   6   4  -1 15849.2 694.285  17
  -6   4   1 16090.0 723.002   3
   6   4  -1 15522.7 655.125  15
  -6  -4  -1 15043.8 641.753  14
   6  -4   1 15464.7 656.391   8
  -6  -4  -1 15378.8 675.192  11
  -6  -4  -1 14650.5 602.901  20
  -6  -4  -1 16026.9 671.038  19
   6  -4   1 13666.8 616.973  18
   6  -4   1 15295.1 634.099  21
   6   4   0 5833.31 419.057  17
  -6   4   0 6541.12 471.036   3
   6   4   0 6441.60 421.478  15
  -6  -4   0 6003.88 401.816  14
   6  -4   0 7339.21 441.840   8
  -6  -4   0 6580.36 427.921  11
  -6  -4   0 5947.10 407.881  19
   6  -4   0 6002.46 392.034  18
   6   4   1 15322.7 645.587  18
   6   4   1 15199.1 685.431  17
  -6   4  -1 15061.5 722.752   3
   6   4   1 15025.2 665.355  15
   6  -4  -1 15738.0 675.898   8
  -6  -4   1 15424.6 654.369  14
  -6  -4   1 15415.1 649.097  11
   6   4   2 12236.6 580.085  18
   6   4   2 12039.8 593.363  17
  -6   4  -2 12901.1 675.702   3
   6   4   2 12326.3 602.756  15
   6  -4  -2 11627.5 586.980   8
  -6  -4   2 11444.1 560.425  14
   6   4   3 975.780 213.685  18
  -6   4  -3 1095.05 202.827  10
   6   4   3 724.248 178.142  17
   6   4   3 988.424 196.711  15
   6  -4  -3 913.824 179.076   8
  -6  -4   3 819.080 174.494  14
  -6   4  -3 1149.48 235.495   3
   6   4   4 31343.4 1009.24  18
   6   4   4 31697.8 991.785  17
  -6   4  -4 29653.6 1100.52   3
   6   4   4 31610.0 1039.59  15
   6  -4  -4 30685.1 1023.95   8
  -6  -4   4 31094.5 996.025  14
  -6   4  -4 30698.6 1069.26  10
   6   4   5 2251.07 276.485  18
  -6   4  -5 1295.17 223.231  10
   6  -4  -5 1970.35 236.494   5
   6   4   5 1422.67 244.633  15
   6  -4  -5 2158.29 273.491   8
  -6  -4   5 1864.97 252.017  14
  -6   4  -5 1904.35 281.450   3
   6  -4  -6 12643.5 624.075   8
  -6   4  -6 11150.4 620.257  10
   6   4   6 11568.8 594.844  18
  -6   4  -7 214.163 165.329  10
   6   4   7 199.054 130.638  18
   6  -4  -7 289.333 166.174   8
  -6   4  -7 459.754 154.791   7
  -6   4  -8 1718.95 246.504  10
   6   4   8 2158.79 263.834  18
   6  -4  -8 1404.00 226.680   8
  -6   4  -8 1856.85 278.839   7
  -6   4  -9 1872.47 272.462  10
   6   4   9 1368.00 205.757  18
   6  -4  -9 1524.32 225.618   8
  -6   4  -9 1590.85 229.449   7
   6  -4 -10 5418.54 368.612   8
  -6   4 -10 5659.44 388.194   7
  -6   4 -10 5709.78 411.216  10
   6   4  10 6082.09 373.750  18
  -6   4 -11 486.508 144.885  10
   6   4  11 565.084 130.017  18
   6  -4 -11 608.774 157.289   8
  -6   4 -12 998.820 164.126  10
   6  -4 -12 1265.32 161.050   8
   6   5 -11 2491.17 212.618   9
   6  -5  11 2690.29 216.250  21
   6  -5  11 2840.66 211.350  11
  -6  -5 -11 2599.26 220.768  19
   6   5 -10 963.419 160.838   9
   6  -5  10 765.683 146.049  21
   6  -5  10 772.272 138.676  11
  -6  -5 -10 889.548 160.152  19
   6   5  -9 3264.07 278.903   9
  -6  -5  -9 3109.18 262.144  11
   6  -5   9 3271.50 275.537  21
  -6  -5  -9 2846.30 269.515  19
   6  -5   8 586.475 167.145  21
  -6  -5  -8 801.172 154.562  11
  -6  -5  -8 598.794 158.262  19
  -6  -5  -7 15206.4 674.355  11
   6  -5   7 16067.6 656.400  21
  -6  -5  -7 14593.0 647.876  19
   6   5  -6 11397.7 547.163  17
  -6  -5  -6 9688.25 547.927  11
   6  -5   6 10714.5 540.238  21
  -6  -5  -6 10279.8 542.735  19
   6  -5   6 9901.45 530.874  18
   6  -5   5 644.996 167.615  18
   6   5  -5 344.091 155.595  17
   6  -5   5 134.441 126.353  21
  -6  -5  -5 191.530 153.397  11
  -6  -5  -5 290.267 136.684  20
  -6  -5  -5 287.726 136.426  19
   6   5  -4 3025.37 318.309  17
  -6  -5  -4 2964.24 312.053  11
   6  -5   4 2907.03 308.828  21
  -6  -5  -4 3100.49 300.413  20
  -6  -5  -4 3171.54 316.182  19
   6  -5   4 2986.54 304.673  18
   6   5  -3 11680.9 605.743  17
  -6  -5  -3 11838.4 603.352  11
   6  -5   3 11922.5 579.912  21
  -6  -5  -3 10383.5 530.386  20
  -6  -5  -3 11019.5 567.727  19
   6  -5   3 11728.1 578.475  18
   6   5  -2 5204.45 412.713  17
   6   5  -2 5136.11 406.676   5
  -6  -5  -2 4976.23 368.611  14
  -6  -5  -2 4683.39 376.187  11
   6  -5   2 4309.82 353.580  21
  -6  -5  -2 4571.98 350.312  20
  -6  -5  -2 5444.55 397.810  19
   6   5  -1 18812.0 788.073  17
   6   5  -1 19790.4 760.886  15
  -6  -5  -1 18127.3 722.359  14
  -6  -5  -1 17847.6 747.033  11
   6  -5   1 18316.4 724.588  21
  -6  -5  -1 20493.6 728.650  20
  -6  -5  -1 18626.9 747.694  19
   6   5   0 15725.6 708.156  17
  -6   5   0 15883.9 748.059   3
   6   5   0 17158.2 712.664  15
   6  -5   0 16016.9 662.863   8
  -6  -5   0 15736.3 667.812  14
  -6  -5   0 15129.6 675.277  11
   6  -5   0 15227.4 642.290  21
  -6  -5   0 15563.1 625.687  20
  -6  -5   0 14271.6 657.636  19
   6   5   1 18580.9 727.670  18
   6   5   1 19228.5 782.835  17
  -6   5  -1 19192.2 841.485   3
   6   5   1 19501.8 785.436  15
   6  -5  -1 18115.2 725.677   8
  -6  -5   1 18457.1 733.510  14
  -6  -5   1 19267.5 747.946  11
   6  -5  -1 18192.6 708.819  21
  -6  -5   1 18842.9 756.296  19
  -6   5  -1 20970.9 808.276  10
   6   5   2 4374.65 361.873  18
   6   5   2 4430.13 372.670  17
  -6   5  -2 5270.63 451.266   3
   6   5   2 5200.25 398.776  15
   6  -5  -2 4908.73 359.728   8
  -6  -5   2 4860.33 369.921  14
  -6  -5   2 5398.18 369.898  11
   6  -5  -2 4670.03 345.852  21
  -6  -5   2 4358.43 365.383  19
  -6   5  -2 4962.25 382.025  10
   6   5   3 12421.6 599.373  18
   6   5   3 10970.2 572.400  17
   6  -5  -3 11206.2 574.980   8
  -6   5  -3 11485.5 605.170  10
   6   5   4 2919.78 307.206  18
   6   5   4 2920.25 284.016  17
   6  -5  -4 3254.24 312.889   8
  -6   5  -4 3473.97 340.967  10
  -6   5  -5 364.629 156.894  10
   6   5   5 387.522 164.157  18
   6  -5  -5 370.608 127.836   8
  -6   5  -5 323.466 167.540   7
   6   5   6 11050.8 563.038  18
   6  -5  -6 9538.99 534.003   8
  -6   5  -6 9672.85 592.547   7
  -6   5  -6 10639.5 592.201  10
   6  -5  -7 15548.0 672.541   8
  -6   5  -7 15661.9 738.184   7
  -6   5  -7 14810.9 698.268  10
   6   5   7 15928.3 668.820  18
  -6   5  -8 837.684 187.222  10
   6   5   8 649.589 168.784  18
   6  -5  -8 704.512 173.700   8
  -6   5  -8 904.895 205.750   7
   6  -5  -9 3498.41 311.828   8
  -6   5  -9 3704.78 330.361   7
  -6   5  -9 3320.50 316.997  10
   6   5   9 3531.86 290.252  18
  -6   5 -10 572.704 154.012  10
   6   5  10 843.773 157.304  18
   6  -5 -10 1015.32 167.476   8
  -6   5 -10 900.437 181.985   7
   6  -5 -11 2764.23 229.434   8
  -6   5 -11 2464.45 219.626   7
  -6   5 -11 2925.56 249.494  10
   6   5  11 2879.68 200.836  18
   6  -6  10 1882.45 184.481  21
   6  -6  10 1945.93 174.075  11
  -6  -6 -10 1873.94 184.889  19
  -6  -6  -9 16435.4 558.159  11
   6  -6   9 16154.4 571.632  21
   6  -6   9 16360.4 556.830  11
  -6  -6  -9 16986.3 586.232  19
  -6  -6  -8 7708.32 406.536  11
   6  -6   8 7760.19 404.820  21
   6  -6   8 8545.25 413.156  11
  -6  -6  -8 8016.20 415.185  19
   6  -6   7 1492.77 206.345  21
  -6  -6  -7 1213.99 187.952  11
   6  -6   7 1213.00 187.090  11
  -6  -6  -7 1702.56 204.160  19
   6   6  -6 5519.93 351.998  17
  -6  -6  -6 5306.74 379.842  11
   6  -6   6 5112.32 360.347  21
   6  -6   6 5109.99 348.120  11
  -6  -6  -6 4875.39 347.791  19
   6   6  -5 2331.91 267.259  17
  -6  -6  -5 2388.83 281.004  11
   6  -6   5 2309.05 258.923  21
   6  -6   5 2248.49 233.797  11
  -6  -6  -5 2038.78 237.108  20
  -6  -6  -5 1817.31 241.827  19
   6   6  -4 11341.3 567.847  17
  -6  -6  -4 10678.4 564.214  11
   6  -6   4 10573.8 524.867  21
  -6  -6  -4 10184.2 519.905  20
   6  -6   4 10619.9 500.486  11
  -6  -6  -4 10068.2 525.876  19
   6   6  -3 14682.5 670.034  17
  -6  -6  -3 14073.4 659.498  11
   6  -6   3 13206.0 605.645  21
  -6  -6  -3 14827.8 627.016  20
   6  -6   3 14046.2 570.350  11
  -6  -6  -3 14401.7 628.557  19
   6   6  -2 35121.0 1107.72  17
  -6  -6  -2 35123.1 1091.80  11
  -6  -6  -2 35799.5 1040.53  20
   6  -6   2 34020.4 1035.65  21
  -6  -6  -2 33867.6 1038.46  19
   6   6  -1 709.776 197.881  17
   6  -6   1 435.275 173.719  21
  -6  -6  -1 816.556 192.571  11
  -6  -6  -1 656.462 152.660  20
  -6  -6  -1 332.208 167.379  19
   6   6   0 27238.9 955.762  17
  -6  -6   0 27204.4 921.347  11
   6  -6   0 26576.4 889.676  21
  -6  -6   0 26820.1 859.969  20
  -6  -6   0 26572.1 898.868  19
   6   6   1 717.676 191.308  18
   6   6   1 772.170 193.204  17
   6  -6  -1 704.583 166.150  21
  -6  -6   1 463.549 152.495  11
  -6  -6   1 481.959 137.705  20
  -6  -6   1 542.880 179.195  19
   6   6   2 36756.0 1077.86  18
   6   6   2 37512.1 1120.83  17
   6  -6  -2 36238.2 1057.60   8
  -6  -6   2 35710.8 1045.73  11
   6  -6  -2 34794.6 1042.15  21
  -6  -6   2 36783.3 1009.73  20
  -6  -6   2 35767.2 1068.88  19
   6   6   3 14286.2 629.642  18
   6   6   3 14817.9 641.530  17
   6  -6  -3 12755.8 568.181  16
   6  -6  -3 13199.4 600.451   8
  -6   6  -3 13085.9 671.188   7
   6  -6  -3 13654.7 593.462  21
  -6  -6   3 13825.4 612.470  19
  -6   6  -3 14354.7 640.132  10
   6   6   4 10822.9 546.841  18
   6   6   4 9929.51 505.810  17
   6  -6  -4 10297.2 487.604  16
   6  -6  -4 9345.59 507.719   8
  -6   6  -4 9266.25 555.583   7
   6  -6  -4 10163.4 500.871  21
  -6  -6   4 10290.8 521.034  19
  -6   6  -4 10682.1 546.021  10
   6   6   5 2631.59 284.063  18
  -6   6  -5 2536.91 273.132  10
   6  -6  -5 2265.49 246.145   8
  -6   6  -5 2476.33 301.379   7
   6   6   6 5071.07 369.145  18
   6  -6  -6 5276.00 376.030   8
  -6   6  -6 4926.96 404.408   7
  -6   6  -6 5463.36 393.201  10
  -6   6  -7 1459.38 229.209  10
   6   6   7 1702.57 219.750  18
   6  -6  -7 1434.50 214.734   8
  -6   6  -7 1937.30 267.189   7
   6  -6  -8 8035.50 430.831   8
  -6   6  -8 8191.41 467.963   7
  -6   6  -8 7488.25 438.667  10
   6   6   8 7808.31 411.937  18
   6  -6  -9 17250.2 623.239   8
  -6   6  -9 17787.9 667.938   7
  -6   6  -9 18239.1 651.697  10
   6   6   9 19073.5 617.349  18
  -6   6 -10 1756.66 186.696  10
   6  -6 -10 1993.00 195.828   8
  -6   6 -10 1858.17 202.601   7
   6   6  10 2222.00 186.855  18
  -6  -7  -8 5708.18 285.046  11
   6  -7   8 4955.28 284.293  21
   6  -7   8 4763.53 271.165  11
  -6  -7  -8 6096.96 297.616  19
  -6  -7  -7 6208.35 343.107  11
   6  -7   7 5490.93 322.034  21
   6  -7   7 6175.98 324.825  11
  -6  -7  -7 6349.83 330.857  19
   6   7  -6 524.904 119.044  17
   6  -7   6 406.157 116.462  21
  -6  -7  -6 520.302 131.918  11
   6  -7   6 635.428 128.140  11
  -6  -7  -6 280.400 100.050  19
   6   7  -5 654.234 152.026  17
   6  -7   5 637.082 135.344  21
  -6  -7  -5 494.914 128.079  11
  -6  -7  -5 731.146 161.559  20
   6  -7   5 982.155 157.469  11
  -6  -7  -5 577.109 132.989  19
   6   7  -4 558.940 139.740  17
   6  -7   4 494.910 136.886  21
  -6  -7  -4 654.284 145.878  11
  -6  -7  -4 464.069 141.286  20
   6  -7   4 738.988 135.959  11
  -6  -7  -4 292.977 111.437  19
   6   7  -3 11807.7 555.757  17
  -6  -7  -3 11270.8 547.446  11
   6  -7   3 11034.4 510.890  21
  -6  -7  -3 11663.1 524.694  20
  -6  -7  -3 11434.4 510.203  19
   6   7  -2 1204.63 205.787  17
   6  -7   2 863.460 172.088  21
  -6  -7  -2 1300.87 211.156  11
  -6  -7  -2 883.685 181.847  20
  -6  -7  -2 714.050 140.257  19
   6   7  -1 11150.5 560.546  17
  -6  -7  -1 12083.2 569.256  11
   6  -7   1 11784.3 539.632  21
  -6  -7  -1 11956.6 532.085  20
  -6  -7  -1 11746.0 522.890  19
   6   7   0 2362.00 280.439  17
  -6  -7   0 2613.28 264.231  11
   6  -7   0 2395.61 258.049  21
  -6  -7   0 2604.77 250.961  20
  -6  -7   0 2249.64 242.765  19
   6   7   1 11199.5 502.663  18
   6   7   1 11742.6 563.602  17
  -6   7  -1 10258.2 545.759   7
  -6  -7   1 11380.7 534.332  11
   6  -7  -1 10963.1 522.836  21
  -6  -7   1 11142.0 499.062  20
  -6  -7   1 10662.8 498.401  19
   6   7   2 1152.02 180.833  18
   6   7   2 940.199 187.139  17
   6  -7  -2 678.151 169.618  16
  -6   7  -2 1096.04 207.141   7
   6  -7  -2 840.264 166.734  21
  -6  -7   2 866.172 166.922  11
  -6  -7   2 879.876 158.387  20
  -6  -7   2 984.461 152.780  19
   6   7   3 12276.4 539.141  18
   6   7   3 12751.7 548.956  17
   6  -7  -3 11392.7 507.575  16
  -6   7  -3 12575.5 611.197   7
  -6  -7   3 11171.0 495.753  11
   6  -7  -3 12251.0 533.474  21
  -6  -7   3 11331.1 480.757  20
  -6  -7   3 11486.9 503.229  19
   6   7   4 738.154 153.742  18
   6   7   4 719.423 153.478  17
   6  -7  -4 379.365 111.419  16
   6  -7  -4 384.006 136.513   8
  -6   7  -4 334.439 169.935   7
  -6  -7   4 496.783 113.866  19
   6   7   5 610.345 147.198  18
   6  -7  -5 572.135 125.232  16
   6  -7  -5 724.860 159.726   8
  -6   7  -5 981.025 197.707   7
  -6  -7   5 794.153 128.283  19
   6   7   6 447.832 122.302  18
   6  -7  -6 531.350 138.051   8
  -6   7  -6 447.309 156.414   7
  -6  -7   6 549.171 105.234  19
   6  -7  -7 6405.79 345.195   8
  -6   7  -7 6031.19 386.128   7
  -6  -7   7 6283.86 304.207  19
  -6   7  -7 6139.59 345.507  10
   6   7   7 6364.45 347.695  18
   6  -7  -8 5303.07 300.878   8
  -6   7  -8 5244.22 333.230   7
  -6   7  -8 5220.74 291.207  10
   6   7   8 5047.63 288.037  18
   6   8  -6 124.090 67.6967  17
   6  -8   6 177.557 94.7553  21
  -6  -8  -6 300.768 87.0514  11
   6  -8   6 227.357 87.6560  11
   6   8  -5 454.802 102.734  17
   6  -8   5 439.265 111.577  21
  -6  -8  -5 454.615 110.797  11
   6  -8   5 345.660 99.8401  11
   6   8  -4 1214.83 158.811  17
   6  -8   4 1110.97 153.367  21
  -6  -8  -4 1196.37 158.963  11
  -6  -8  -4 1182.39 161.481  20
   6  -8   4 1001.31 126.962  11
   6   8  -3 1677.36 193.529  17
  -6  -8  -3 1906.49 204.830  11
   6  -8   3 1867.78 189.888  21
  -6  -8  -3 2171.63 211.498  20
   6   8  -2 1978.12 210.392  17
   6  -8   2 1931.99 201.220  21
  -6  -8  -2 2137.89 208.754  20
  -6  -8  -2 1710.46 209.401  11
   6   8  -1 18368.8 646.267  17
   6  -8   1 17378.0 596.867  16
  -6  -8  -1 16773.3 619.779  11
   6  -8   1 17254.5 605.229  21
  -6  -8  -1 17350.8 598.749  20
   6   8   0 1231.16 184.692  17
   6  -8   0 1324.62 175.453  16
   6  -8   0 1374.23 180.200  21
  -6  -8   0 1248.62 185.868  11
  -6  -8   0 1072.41 162.404  20
   6   8   1 17450.4 621.980  17
   6  -8  -1 16467.4 581.199  16
  -6  -8   1 17231.1 603.730  11
   6  -8  -1 17247.7 605.119  21
  -6  -8   1 16747.3 572.266  20
   6   8   2 2119.29 189.194  18
   6   8   2 1931.85 202.494  17
   6  -8  -2 1800.44 188.936  16
  -6  -8   2 1813.00 193.339  11
  -6   8  -2 1907.24 214.703   7
   6  -8  -2 1862.03 201.442  21
  -6  -8   2 2021.40 192.515  20
   6   8   3 2116.68 188.606  18
   6   8   3 2113.03 195.582  17
   6  -8  -3 1892.25 192.342  16
  -6  -8   3 1971.92 188.657  11
  -6   8  -3 1779.80 211.225   7
  -6  -8   3 1472.00 161.400  20
   6   8   4 1130.72 155.013  18
   6  -8  -4 1198.02 145.813  16
  -6   8  -4 1126.74 180.188   7
  -6  -8   4 1244.05 143.666  20
   6   8   5 313.308 93.3827  18
   6  -8  -5 210.390 68.6765  16
  -6   8  -5 222.705 111.164   7
   6   8   6 305.934 92.7975  18
  -6   8  -6 235.653 104.912   7
   7   0   0 230.580 167.580  17
   7   0   0 55.0908 143.026   9
   7   0   0 22.0088 120.529   5
  -7   0   0-17.1690 106.450   3
   7   0   1 27009.1 927.186  17
   7   0  -1 26625.4 919.426  17
   7   0   1 25681.6 959.704   9
   7   0  -1 27407.2 980.440   9
   7   0  -1 25406.4 857.405   5
  -7   0  -1 25488.3 937.142   3
  -7   0   1 27610.9 970.210   3
   7   0  -2 335100. 5565.84  17
   7   0   2 333663. 5691.13   9
   7   0  -2 324648. 5664.15   9
   7   0  -2 317118. 5488.33   5
  -7   0  -2 323218. 5637.10   3
  -7   0   2 334149. 5660.77   3
  -7   0  -2 324527. 5599.96  11
   7   0   2 323733. 5492.98  18
   7   0   3 184.439 136.416  18
   7   0  -3 219.998 139.063  17
   7   0   3 220.390 161.842   9
   7   0  -3 458.726 194.775   9
   7   0  -3 198.160 138.463   5
   7   0  -3 361.634 145.232   8
  -7   0  -3 197.131 138.260   3
  -7   0  -3 335.269 139.123  11
   7   0  -4 66126.2 1694.01   9
   7   0  -4 66753.3 1625.74   5
  -7   0  -4 63630.4 1666.63   3
   7   0  -4 66158.7 1605.12   8
  -7   0  -4 63953.5 1670.45  11
   7   0   4 65201.6 1614.06  18
   7   0  -5 29615.0 1045.09   9
   7   0  -5 30867.4 1024.21   5
   7   0  -5 32140.3 1001.35   8
   7   0  -5 30736.9 1082.52   6
   7   0   5 30886.3 1018.76  18
  -7   0  -5 32696.8 1070.91  10
   7   0  -6 53010.4 1485.94   9
  -7   0  -6 56218.4 1531.88  11
   7   0  -6 55479.8 1543.47   6
  -7   0  -6 54913.4 1473.89  10
   7   0   6 55163.7 1460.99  18
   7   0  -7 10425.3 584.958   9
  -7   0  -7 10612.4 597.603  11
   7   0  -7 9726.08 582.218   6
  -7   0  -7 10449.2 558.470  10
   7   0   7 10439.3 565.633  18
   7   0  -8 26329.9 948.380   9
  -7   0  -8 25384.9 940.120  11
   7   0  -8 26804.1 973.091   6
   7   0   8 26922.9 923.851  18
   7   0   9 313.160 176.303  18
   7   0  -9 145.884 137.395   9
   7   0  -9 419.632 166.033   6
   7   0 -10 2554.73 272.623   9
   7   0 -10 2765.84 292.266   6
   7   0  10 2793.88 263.271  18
   7   0 -11 3716.13 295.622   9
   7   0  11 3857.61 260.817  21
   7   0 -11 3764.73 311.818   6
   7   0  11 4048.51 276.684  18
   7   0 -12 14545.6 525.540   9
   7   0  12 14542.3 475.599  21
   7   0 -12 15658.2 572.445   6
   7   1 -12 4265.97 284.589   9
   7   1 -12 3924.73 279.200   6
   7  -1  12 4218.30 247.824  21
   7   1 -11 4560.62 331.384   9
   7  -1  11 5408.58 307.849  21
   7   1 -11 5477.44 362.111   6
   7  -1  11 5020.85 299.972  18
   7  -1  10 1908.02 233.425  18
   7   1 -10 1666.17 233.432   9
   7  -1  10 1586.07 186.821  21
   7   1 -10 1410.24 222.304   6
   7   1  -9 62040.6 1556.84   9
  -7  -1  -9 59737.2 1542.36  11
   7  -1   9 61969.4 1421.70  21
   7   1  -9 59397.6 1544.11   6
  -7  -1  -9 60661.8 1438.22  19
   7  -1   9 63699.5 1507.58  18
   7   1  -8 11238.8 600.478   9
  -7  -1  -8 10891.2 590.235  11
   7   1  -8 10724.4 584.784   6
  -7  -1  -8 11257.3 534.850  19
   7  -1   8 10707.0 556.978  18
   7  -1   7 317.248 165.030  18
   7   1  -7 255.107 166.433   9
  -7  -1  -7 134.522 161.176  11
   7   1  -7 1.17756 96.0023   6
  -7  -1  -7-125.341 103.203  19
   7   1  -6 21920.7 872.701   9
  -7  -1  -6 20143.8 843.882  11
   7   1  -6 19358.1 836.317   6
  -7  -1  -6 20407.4 760.767  19
   7  -1   6 20852.1 818.252  18
   7   1  -5 31102.4 972.503  17
   7   1  -5 31048.7 1071.77   9
   7   1  -5 31371.2 1039.38   5
  -7  -1  -5 28563.0 1035.95  11
  -7  -1  -5 30507.9 958.761  19
   7  -1   5 29272.9 995.747  18
   7   1  -4 21577.9 795.850  17
   7   1  -4 19536.7 836.922   9
   7   1  -4 21767.0 825.285   5
  -7  -1  -4 20368.1 755.407  14
  -7   1   4 22072.6 870.120   3
  -7  -1  -4 19692.6 828.838  11
  -7  -1  -4 20583.1 757.184  19
   7  -1   4 20238.4 794.950  18
   7  -1   3 14872.2 708.313   9
   7   1  -3 15167.0 668.043  17
   7   1  -3 15584.9 723.874   9
   7   1  -3 13191.6 634.711   5
  -7  -1  -3 15152.7 688.070   3
  -7  -1  -3 15316.9 631.583  14
  -7   1   3 14893.5 707.508   3
  -7  -1  -3 13232.3 664.279  11
  -7  -1  -3 15634.3 643.654  19
   7  -1   3 14547.3 644.686  18
   7   1  -2 33212.5 1033.07  17
   7  -1   2 29887.8 1045.03   9
   7   1  -2 29252.4 1038.25   9
   7   1  -2 30878.4 997.899   5
  -7  -1  -2 30034.1 933.002  14
  -7  -1  -2 32291.2 1039.72   3
  -7   1   2 30635.9 1048.51   3
  -7  -1  -2 32247.4 1055.59  11
  -7  -1  -2 29586.3 940.724  19
   7  -1   2 29278.5 950.753  18
   7   1  -1 197188. 3604.11  17
   7  -1   1 193921. 3679.14   9
   7   1  -1 193056. 3687.50   9
   7   1  -1 200595. 3577.23   5
  -7  -1  -1 191333. 3474.44  14
  -7   1   1 192916. 3685.98   3
  -7  -1  -1 193640. 3620.14   3
  -7  -1  -1 194192. 3620.58  11
  -7  -1  -1 189793. 3501.25  19
   7  -1   1 190148. 3492.96  18
   7   1   0 31782.4 1014.89  17
   7  -1   0 28676.8 1024.64   9
   7   1   0 29501.6 1033.74   9
   7   1   0 28174.4 926.095   5
  -7   1   0 30364.4 1044.69   3
  -7  -1   0 28901.4 916.206  14
  -7  -1   0 31068.8 1026.58   3
  -7  -1   0 30174.6 944.026  19
   7   1   1 195649. 3599.83  17
   7   1   1 188624. 3663.44   9
   7  -1  -1 194746. 3672.98   9
   7   1   1 192695. 3505.24   5
  -7   1  -1 195523. 3695.04   3
  -7  -1   1 189980. 3468.62  14
  -7  -1   1 194201. 3518.34  19
   7   1   2 30578.6 996.663  17
   7   1   2 31657.0 1069.80   9
   7  -1  -2 29722.0 1034.38   9
   7  -1  -2 31669.9 958.148   5
  -7   1  -2 30406.4 1059.91   3
  -7  -1   2 29739.2 935.750  14
   7  -1  -2 29272.1 1005.42   8
  -7   1  -2 29989.4 993.970  11
   7   1   2 30271.3 965.665  18
   7   1   3 14442.8 658.209  17
   7   1   3 16538.0 748.205   9
   7  -1  -3 15173.6 714.364   9
   7  -1  -3 15627.0 662.120   5
  -7   1  -3 15951.0 743.950   3
   7  -1  -3 14903.1 682.151   8
  -7  -1   3 14473.3 619.497  14
  -7   1  -3 14872.2 680.574  11
   7   1   3 15130.8 670.282  18
   7   1   4 19966.4 774.099  17
   7  -1  -4 20177.1 828.742   9
   7  -1  -4 21072.4 789.715   5
  -7   1  -4 19662.2 842.046   3
   7  -1  -4 19711.5 787.634   8
  -7  -1   4 19740.5 743.056  14
  -7   1  -4 19600.6 810.507  11
   7   1   4 20098.4 785.972  18
   7  -1  -5 29694.6 1026.57   9
   7  -1  -5 30266.3 995.809   5
  -7   1  -5 30309.3 1069.17   3
   7  -1  -5 30807.0 1001.52   8
  -7  -1   5 29916.2 962.266  14
  -7   1  -5 29573.0 1037.48  11
  -7   1  -5 30296.3 1064.29  10
   7   1   5 30253.9 1006.36  18
   7  -1  -6 20242.4 817.532   9
   7  -1  -6 20362.6 780.252   8
  -7   1  -6 19192.3 819.187  11
   7  -1  -6 20250.3 847.348   6
  -7   1  -6 20750.5 843.758  10
   7   1   6 19313.4 793.920  18
   7   1   7 162.983 151.326  18
  -7   1  -7 155.740 147.911  10
   7  -1  -7 220.966 163.469   9
   7  -1  -7 145.567 134.142   8
   7  -1  -7 269.488 168.253   6
   7  -1  -8 9904.74 552.029   9
   7  -1  -8 11521.8 538.720   8
   7  -1  -8 10905.3 597.503   6
  -7   1  -8 11050.0 588.594  10
   7   1   8 10591.7 554.717  18
   7  -1  -9 59249.7 1498.29   9
   7  -1  -9 61255.3 1569.35   6
  -7   1  -9 63637.3 1559.92  10
   7   1   9 63298.7 1519.60  18
  -7   1 -10 1582.34 216.681  10
   7   1  10 1763.10 229.178  18
   7  -1 -10 1892.36 239.086   9
   7  -1 -10 1611.45 233.639   6
   7  -1 -11 5360.53 325.084   9
   7  -1 -11 4836.32 343.806   6
   7   1  11 4500.74 292.242  18
   7  -1 -12 3638.43 273.036   6
   7   2 -12 1987.89 197.532   9
   7  -2  12 1702.42 163.792  21
  -7  -2 -12 1912.69 175.920  19
   7   2 -11 23665.2 755.323   9
   7  -2  11 22372.4 673.564  21
  -7  -2 -11 23948.7 709.099  19
   7  -2  11 21306.1 643.200  18
   7   2 -10 38656.1 1085.45   9
  -7  -2 -10 36426.7 1045.19  11
   7   2 -10 37082.2 1056.34   6
   7  -2  10 38353.1 1001.74  21
  -7  -2 -10 40252.3 1047.99  19
   7  -2  10 38507.3 1012.26  18
   7   2  -9 13831.2 633.268   9
  -7  -2  -9 13448.6 621.259  11
   7  -2   9 14144.9 575.870  21
   7   2  -9 13978.3 629.837   6
  -7  -2  -9 14469.1 606.894  19
   7  -2   9 14264.8 605.267  18
   7   2  -8 3794.81 350.668   9
  -7  -2  -8 4749.12 390.551  11
   7  -2   8 3897.90 323.658  21
   7   2  -8 4093.98 369.152   6
  -7  -2  -8 3963.41 329.226  19
   7  -2   8 4176.95 350.789  18
   7   2  -7 5922.75 443.983   9
  -7  -2  -7 5899.68 456.719  11
   7   2  -7 5577.06 429.251   6
   7  -2   7 5890.27 396.314  21
  -7  -2  -7 6407.52 421.342  19
   7  -2   7 6443.45 436.562  18
   7   2  -6 54548.0 1492.05   9
  -7  -2  -6 52934.1 1489.40  11
  -7  -2  -6 54365.6 1411.28  19
   7  -2   6 55132.1 1450.39  18
   7   2  -5 4690.80 367.181  17
   7   2  -5 5180.55 414.133   9
  -7  -2  -5 4375.46 386.944  11
  -7  -2  -5 4874.18 370.179  19
   7  -2   5 4704.04 380.979  18
   7   2  -4 5031.46 385.357  17
   7   2  -4 4891.74 405.549   9
   7   2  -4 5193.24 417.277   5
  -7  -2  -4 4314.54 355.890  14
  -7   2   4 5295.97 413.435   3
  -7  -2  -4 4615.81 398.311  11
  -7  -2  -4 4599.15 358.765  19
   7  -2   4 4611.63 369.843  18
   7  -2   3 564.124 171.834  18
   7   2  -3 642.819 192.287  17
   7   2  -3 248.025 121.609   9
   7   2  -3 615.072 194.201   5
  -7  -2  -3 100.139 140.243  14
  -7   2   3 422.776 165.617   3
  -7  -2  -3 274.442 146.412  11
  -7  -2  -3 194.963 117.464  19
   7  -2   2 56837.4 1517.71   9
   7   2  -2 57519.6 1488.08  17
   7   2  -2 57436.9 1546.74   9
   7   2  -2 57028.5 1487.19   5
  -7   2   2 59288.5 1576.99   3
  -7  -2  -2 56975.2 1432.48  14
  -7  -2  -2 58917.6 1541.92  11
  -7  -2  -2 55949.2 1443.40  19
   7  -2   2 56099.9 1431.26  18
   7  -2   1 14914.7 694.789   9
   7   2  -1 15087.6 683.568  17
   7   2  -1 16144.5 727.054   9
   7   2  -1 15243.9 682.244   5
  -7   2   1 15545.5 736.791   3
  -7  -2  -1 15374.8 660.465  14
  -7  -2  -1 17392.3 723.778   3
  -7  -2  -1 15993.0 712.042  11
  -7  -2  -1 15104.0 658.394  19
   7  -2   1 15580.2 650.308  18
   7   2   0 12950.8 633.766  17
   7  -2   0 13993.3 679.249   9
   7   2   0 14466.1 686.544   9
   7   2   0 13165.4 624.675   5
  -7   2   0 13007.0 668.281   3
  -7  -2   0 14198.4 628.679  14
  -7  -2   0 13719.4 626.671  19
   7   2   1 15323.4 685.797  17
   7   2   1 15013.3 703.477   9
   7  -2  -1 13615.4 669.025   9
   7   2   1 14619.6 657.681   5
  -7   2  -1 16781.7 765.502   3
  -7  -2   1 15671.3 661.912  14
   7  -2  -1 16519.5 718.595   8
  -7  -2   1 16551.2 690.830  19
   7   2   2 56329.4 1469.15  17
   7   2   2 57273.5 1532.11   9
   7  -2  -2 54345.5 1490.51   9
  -7   2  -2 58967.1 1605.89   3
   7   2   2 55715.7 1432.90   5
  -7  -2   2 58281.2 1452.78  14
   7  -2  -2 58495.4 1522.71   8
   7   2   2 56452.8 1437.59  18
   7   2   3 365.552 164.839  18
   7   2   3 415.535 175.411  17
   7   2   3 394.737 172.619   9
   7  -2  -3 361.425 150.174   9
   7  -2  -3 430.205 152.585   5
  -7  -2   3 411.267 147.612  14
   7  -2  -3 301.604 161.403   8
  -7   2  -3 472.236 173.709   3
   7   2   4 4884.67 369.548  17
   7  -2  -4 5310.64 399.751   9
   7  -2  -4 4104.14 342.819   5
  -7   2  -4 4063.49 386.292   3
   7  -2  -4 5414.14 415.956   8
  -7  -2   4 4323.95 371.328  14
   7   2   4 5244.72 402.680  18
   7  -2  -5 4576.84 379.164   9
   7  -2  -5 4749.85 380.236   8
  -7   2  -5 4742.06 410.701  10
   7   2   5 4210.09 370.542  18
   7  -2  -6 51712.4 1397.12   8
  -7   2  -6 52131.3 1473.98  10
   7   2   6 53549.0 1417.09  18
   7  -2  -7 6006.78 413.720   8
   7  -2  -7 5965.14 446.795   6
  -7   2  -7 5608.80 436.604  10
   7   2   7 5458.37 407.475  18
   7  -2  -8 4024.22 333.897   8
   7  -2  -8 3853.63 352.575   6
  -7   2  -8 4445.10 382.751  10
   7   2   8 3960.29 343.300  18
   7  -2  -9 14245.8 591.433   8
   7  -2  -9 14149.1 644.916   6
  -7   2  -9 14755.2 666.593  10
   7   2   9 14834.8 624.563  18
   7  -2 -10 35962.2 959.864   8
   7  -2 -10 35873.0 1042.03   6
  -7   2 -10 35653.7 1055.38  10
   7   2  10 38455.7 1017.03  18
  -7   2 -11 22416.7 729.727  10
   7   2  11 23353.0 688.983  18
  -7   2 -12 2038.84 176.549  10
   7   3 -11 5858.12 338.827   9
   7  -3  11 5942.89 311.146  21
  -7  -3 -11 6471.21 339.304  19
   7   3 -10 15766.8 613.224   9
  -7  -3 -10 16822.1 612.897  11
   7  -3  10 15128.6 559.818  21
  -7  -3 -10 15776.3 602.815  19
   7  -3  10 15513.0 559.242  18
   7   3  -9 21711.1 773.465   9
  -7  -3  -9 20869.4 761.543  11
   7  -3   9 21153.4 713.857  21
  -7  -3  -9 21478.9 754.040  19
   7  -3   9 22105.2 741.091  18
   7   3  -8 6071.13 398.784   9
  -7  -3  -8 6288.64 433.939  11
   7  -3   8 5521.92 359.736  21
  -7  -3  -8 6459.75 416.887  19
   7  -3   8 6406.08 413.072  18
   7  -3   7 2147.11 262.068  18
   7   3  -7 1569.74 236.859   9
   7  -3   7 1964.03 251.280  21
  -7  -3  -7 2125.71 277.830  11
  -7  -3  -7 2597.47 278.173  19
   7   3  -6 19132.2 787.279   9
  -7  -3  -6 18882.5 796.725  11
   7  -3   6 17709.6 693.857  21
  -7  -3  -6 18887.6 751.392  19
   7  -3   6 18578.5 748.477  18
   7   3  -5 18405.1 725.029  17
   7   3  -5 18902.4 788.982   9
  -7  -3  -5 17764.3 772.522  11
   7  -3   5 18219.6 704.653  21
  -7  -3  -5 17897.4 734.259  19
   7  -3   5 18848.8 757.764  18
   7   3  -4 5232.10 392.491  17
   7   3  -4 5718.31 424.050   9
  -7  -3  -4 5436.43 419.173  11
  -7  -3  -4 4880.14 373.679  19
   7  -3   4 5330.44 393.423  18
   7   3  -3 24881.4 891.690  17
   7   3  -3 22986.6 885.339   9
   7   3  -3 23871.5 886.408   5
  -7  -3  -3 23360.1 896.838  11
  -7  -3  -3 23103.1 846.472  19
   7  -3   3 23069.8 838.830  18
   7   3  -2 16011.4 711.328  17
   7   3  -2 16605.6 727.624   9
   7   3  -2 15849.4 719.055   5
  -7   3   2 17406.8 779.463   3
  -7  -3  -2 16097.2 684.324  14
  -7  -3  -2 16420.1 734.046  11
  -7  -3  -2 16411.9 695.493  19
   7  -3   2 15996.4 678.380  18
   7   3  -1 24194.9 885.998  17
   7   3  -1 22060.6 856.997   9
   7   3  -1 22503.0 866.677   5
  -7   3   1 24292.9 942.283   3
  -7  -3  -1 22409.4 828.982  14
   7  -3   1 23383.4 862.635   8
  -7  -3  -1 25046.8 902.997  11
  -7  -3  -1 22359.7 832.502  19
   7  -3   1 22967.9 812.511  18
   7   3   0 46074.3 1316.33  17
   7   3   0 46775.0 1337.89   9
  -7   3   0 51378.8 1464.10   3
   7   3   0 45754.2 1317.72   5
  -7  -3   0 48017.7 1293.89  14
   7  -3   0 47339.3 1335.08   8
  -7  -3   0 48330.0 1324.18  11
  -7  -3   0 46576.4 1293.16  19
   7   3   1 24033.4 875.617  17
   7   3   1 23595.7 871.789   9
  -7   3  -1 23594.6 947.306   3
   7   3   1 21576.9 838.772   5
  -7  -3   1 23279.1 843.520  14
   7  -3  -1 22994.9 873.283   8
  -7  -3   1 23123.9 848.710  19
   7   3   2 16355.6 708.587   9
   7   3   2 15896.8 692.784  17
  -7   3  -2 15972.8 785.844   3
   7   3   2 14696.7 672.033   5
   7  -3  -2 15480.2 705.423   8
  -7  -3   2 16385.4 694.589  14
   7   3   2 15999.4 674.617  18
   7   3   3 23658.9 862.271   9
   7   3   3 23430.5 850.273  17
  -7   3  -3 23159.1 957.038   3
   7  -3  -3 22438.0 869.497   8
  -7  -3   3 23889.2 863.704  14
   7   3   3 23660.1 854.433  18
   7   3   4 5545.83 397.219  17
   7  -3  -4 5044.68 404.613   8
  -7   3  -4 4854.18 411.411  10
   7   3   4 5026.38 380.918  18
   7  -3  -5 18823.8 776.688   8
  -7   3  -5 18028.5 801.274  10
   7   3   5 17699.3 734.836  18
   7  -3  -6 18874.4 758.834   8
  -7   3  -6 17920.9 792.253  10
   7   3   6 16887.5 720.454  18
   7   3   7 1720.60 250.540  18
  -7   3  -7 2090.99 272.867  10
   7  -3  -7 1901.47 253.126   8
  -7   3  -7 2359.42 272.310   7
   7  -3  -8 6440.83 415.708   8
  -7   3  -8 5570.37 403.370   7
  -7   3  -8 6371.99 446.015  10
   7   3   8 5976.71 397.060  18
   7  -3  -9 20596.7 732.558   8
  -7   3  -9 21800.7 816.278  10
   7   3   9 23339.5 772.955  18
   7  -3 -10 15225.8 571.655   8
  -7   3 -10 16192.1 647.093  10
   7   3  10 16549.5 596.776  18
   7  -3 -11 6537.92 322.385   8
  -7   3 -11 6392.64 359.291  10
   7   3  11 6493.99 323.460  18
   7   4 -10 3101.53 246.561   9
  -7  -4 -10 3582.63 246.849  11
   7  -4  10 3300.30 236.102  21
  -7  -4 -10 3348.58 254.265  19
   7   4  -9 14493.7 571.082   9
  -7  -4  -9 15210.3 592.648  11
   7  -4   9 13705.3 536.707  21
  -7  -4  -9 14370.4 572.130  19
   7   4  -8 28704.8 885.198   9
  -7  -4  -8 28063.4 902.199  11
   7  -4   8 27769.6 844.368  21
  -7  -4  -8 27896.0 881.547  19
   7  -4   8 28179.4 863.725  18
   7  -4   7 293.942 127.758  18
   7   4  -7 349.445 153.578   9
   7  -4   7 202.818 103.429  21
  -7  -4  -7 5.53966 117.387  11
  -7  -4  -7 220.335 113.882  19
   7   4  -6 7835.82 462.588   9
  -7  -4  -6 8425.00 507.606  11
   7  -4   6 8478.90 465.178  21
  -7  -4  -6 7428.33 453.552  19
   7  -4   6 7793.76 464.407  18
   7   4  -5 26095.0 872.845  17
   7   4  -5 27501.8 923.161   9
  -7  -4  -5 25679.4 928.144  11
   7  -4   5 26897.2 865.057  21
  -7  -4  -5 25574.9 894.072  19
   7  -4   5 26655.3 901.118  18
   7   4  -4 5796.58 410.901  17
   7   4  -4 5176.83 380.061   9
  -7  -4  -4 4942.72 395.286  11
   7  -4   4 5385.70 373.951  21
  -7  -4  -4 4860.58 377.200  19
   7  -4   4 5200.48 382.769  18
   7   4  -3 7281.98 465.313  17
   7   4  -3 7290.59 460.420   9
   7  -4   3 7070.73 425.598   8
  -7  -4  -3 7232.67 472.550  11
   7  -4   3 6337.05 409.730  21
  -7  -4  -3 7796.83 463.623  19
   7  -4   3 6685.82 436.621  18
   7   4  -2 22271.5 841.253  17
   7   4  -2 21707.6 811.120   9
   7  -4   2 21360.4 794.071   8
  -7  -4  -2 22536.6 856.371  11
  -7  -4  -2 20586.4 793.188  19
   7  -4   2 20386.8 769.084  18
   7   4  -1 6901.99 460.281  17
   7   4  -1 6917.39 442.770   9
   7  -4   1 6204.95 421.570   8
  -7  -4  -1 7077.10 460.101  11
  -7  -4  -1 6962.07 453.106  19
   7  -4   1 6634.47 419.066  18
   7   4   0-124.477 108.383  17
   7  -4   0-67.7481 90.7862   8
  -7  -4   0 176.438 134.736  11
  -7  -4   0 13.7226 138.469  19
   7   4   1 6337.86 437.243  17
   7  -4  -1 7026.76 455.155   8
  -7  -4   1 6611.44 441.608  19
   7   4   2 20912.0 806.199  17
   7  -4  -2 20677.2 810.310   8
  -7  -4   2 20227.0 796.015  19
   7   4   2 21735.7 785.471  18
   7   4   3 7477.39 459.980  17
   7  -4  -3 7521.06 470.673   8
  -7   4  -3 7517.83 503.470  10
   7   4   3 7524.71 458.844  18
   7   4   4 5552.42 380.614  17
   7  -4  -4 5826.53 415.142   8
  -7   4  -4 5738.90 434.775  10
   7   4   4 5157.08 391.380  18
   7  -4  -5 25527.6 907.598   8
  -7   4  -5 24444.7 933.177  10
   7   4   5 27247.4 911.014  18
   7  -4  -6 7279.65 459.492   8
  -7   4  -6 7279.36 490.999   7
  -7   4  -6 7944.57 501.691  10
   7   4   6 7398.86 449.627  18
  -7   4  -7 400.196 162.133  10
   7   4   7 139.105 118.076  18
   7  -4  -7 206.699 140.204   8
  -7   4  -7 165.827 135.817   7
   7  -4  -8 29408.2 906.873   8
  -7   4  -8 27541.4 923.306   7
  -7   4  -8 28780.2 956.437  10
   7   4   8 28654.8 885.978  18
   7  -4  -9 13824.5 560.137   8
  -7   4  -9 13478.6 568.188   7
  -7   4  -9 14548.4 618.770  10
   7   4   9 14154.6 557.200  18
   7  -4 -10 3737.71 268.868   8
  -7   4 -10 3789.07 295.105  10
   7   4  10 3452.71 243.928  18
  -7  -5  -9 9453.26 409.937  11
   7  -5   9 9467.00 400.293  21
   7  -5   9 9344.54 397.881  11
  -7  -5  -9 9731.26 421.940  19
  -7  -5  -8 7773.72 412.248  11
   7  -5   8 7830.07 389.157  21
  -7  -5  -8 8805.95 425.600  19
  -7  -5  -7 7247.64 418.812  11
   7  -5   7 6132.72 360.996  21
  -7  -5  -7 6945.50 394.123  19
   7   5  -6 6090.36 353.464  17
  -7  -5  -6 5452.89 382.109  11
   7  -5   6 6115.43 365.496  21
  -7  -5  -6 5627.61 370.910  19
   7   5  -5 19547.2 707.938  17
  -7  -5  -5 18878.0 751.583  11
   7  -5   5 18191.8 676.261  21
  -7  -5  -5 18395.2 710.638  19
   7   5  -4 12853.0 586.806  17
  -7  -5  -4 12880.8 618.357  11
   7  -5   4 12778.1 565.587  21
  -7  -5  -4 11699.9 566.672  19
   7   5  -3 8170.05 477.668  17
  -7  -5  -3 7764.40 475.456  11
   7  -5   3 7002.45 422.732  21
  -7  -5  -3 7656.23 431.288  20
  -7  -5  -3 6852.72 435.200  19
   7   5  -2 4772.43 380.199  17
  -7  -5  -2 5430.38 397.544  11
   7  -5   2 4603.92 338.879  21
  -7  -5  -2 5331.17 360.930  20
  -7  -5  -2 4718.51 362.132  19
   7   5  -1 3547.10 334.919  17
   7  -5   1 3190.67 290.871   8
  -7  -5  -1 2794.41 293.177  11
   7  -5   1 2803.06 270.366  21
  -7  -5  -1 3040.39 306.964  19
  -7   5   0 80.9063 125.634  10
   7   5   0 147.588 136.992  17
   7  -5   0 193.993 104.646   8
  -7  -5   0 89.1619 116.077  11
  -7  -5   0-179.230 153.173  19
  -7   5  -1 2902.29 295.517  10
   7   5   1 3284.84 317.600  17
   7  -5  -1 2577.87 261.976   8
  -7  -5   1 2817.91 287.389  11
  -7  -5   1 3240.53 318.645  19
   7   5   2 5293.10 381.657  17
   7  -5  -2 5417.37 377.933   8
  -7  -5   2 4943.93 376.948  19
  -7   5  -2 5193.12 403.407  10
   7   5   2 4551.02 346.720  18
   7   5   3 7663.16 451.280  17
   7  -5  -3 7627.61 458.392   8
  -7  -5   3 8002.99 469.286  19
  -7   5  -3 6992.45 465.651  10
   7   5   3 7442.82 443.527  18
   7   5   4 13368.4 573.495  17
   7  -5  -4 12372.1 584.772   8
  -7  -5   4 12159.9 573.589  19
  -7   5  -4 12332.9 614.727  10
   7   5   4 12019.8 566.046  18
   7  -5  -5 18500.5 721.935   8
  -7   5  -5 19288.6 803.065   7
  -7   5  -5 19147.3 769.529  10
   7   5   5 18684.7 717.321  18
   7  -5  -6 5179.25 371.160   8
  -7   5  -6 6665.78 447.568   7
  -7   5  -6 6361.88 430.592  10
   7   5   6 5565.75 365.407  18
   7  -5  -7 6716.36 404.287   8
  -7   5  -7 6800.06 439.140   7
  -7   5  -7 6904.14 437.223  10
   7   5   7 8085.67 429.151  18
   7  -5  -8 8478.74 431.448   8
  -7   5  -8 8993.88 473.168   7
  -7   5  -8 8316.20 459.210  10
   7   5   8 8641.16 420.916  18
   7  -5  -9 9552.89 427.725   8
  -7   5  -9 8811.29 427.495   7
  -7   5  -9 10319.1 469.729  10
   7   5   9 9702.19 415.924  18
   7  -6   8 153.498 83.4221  21
  -7  -6  -8 80.6033 74.9064  11
   7  -6   8 6.73117 70.7949  11
  -7  -6  -7 3800.42 275.576  11
   7  -6   7 3856.39 260.301  21
   7  -6   7 4087.55 259.730  11
  -7  -6  -7 4586.38 288.862  19
   7   6  -6 19880.9 613.298  17
  -7  -6  -6 19993.5 686.912  11
   7  -6   6 17287.8 602.382  21
   7  -6   6 18160.3 595.706  11
  -7  -6  -6 18412.1 635.889  19
   7   6  -5 422.689 120.925  17
   7  -6   5 418.441 124.492  21
  -7  -6  -5 276.636 105.042  11
   7  -6   5 214.531 117.734  11
  -7  -6  -5 387.394 132.609  19
   7   6  -4 2938.19 267.016  17
  -7  -6  -4 3078.27 284.495  11
   7  -6   4 2711.64 242.847  21
   7  -6   4 3098.68 238.531  11
  -7  -6  -4 3059.08 262.393  19
   7   6  -3 904.356 163.968  17
   7  -6   3 852.442 157.668  21
  -7  -6  -3 905.735 181.962  11
  -7  -6  -3 746.264 144.788  20
  -7  -6  -3 864.849 173.763  19
   7   6  -2 4596.37 342.490  17
  -7  -6  -2 4715.75 355.087  11
   7  -6   2 4965.62 331.554  21
  -7  -6  -2 5086.79 337.674  20
  -7  -6  -2 4837.40 337.144  19
   7   6  -1 2647.72 285.617  17
  -7  -6  -1 3375.65 306.703  11
   7  -6   1 2907.70 246.930  21
  -7  -6  -1 3172.13 268.663  20
  -7  -6  -1 2944.13 275.219  19
   7   6   0 605.029 154.527  17
   7  -6   0 733.533 134.238  21
  -7  -6   0 641.906 160.720  11
  -7  -6   0 439.332 117.663  20
  -7  -6   0 545.976 157.142  19
   7   6   1 3221.75 296.476  17
   7  -6  -1 3459.42 291.717   8
  -7  -6   1 3349.31 278.678  11
   7  -6  -1 3128.68 255.770  21
  -7  -6   1 3246.77 292.887  19
   7   6   2 5307.43 362.151  17
   7  -6  -2 4774.76 311.364  16
   7  -6  -2 5400.15 355.206   8
  -7   6  -2 5372.15 400.776   7
  -7  -6   2 5162.68 346.939  19
   7   6   2 4839.70 323.240  18
  -7   6  -3 607.652 160.964  10
   7   6   3 719.711 150.996  18
   7   6   3 1062.08 170.963  17
   7  -6  -3 963.799 181.087   8
  -7   6  -3 882.361 193.504   7
  -7  -6   3 803.538 153.056  19
   7   6   4 3347.21 266.524  17
   7  -6  -4 2675.72 255.283   8
  -7   6  -4 2800.75 300.622   7
  -7  -6   4 2884.00 257.191  19
  -7   6  -4 3386.66 299.666  10
   7   6   4 2597.22 243.097  18
  -7   6  -5 379.918 135.808  10
   7   6   5 247.893 111.777  18
   7  -6  -5 260.401 122.366   8
  -7   6  -5 19.6355 140.066   7
  -7  -6   5 168.968 92.3646  19
   7  -6  -6 18198.9 643.097   8
  -7   6  -6 18004.6 706.129   7
  -7  -6   6 18347.1 620.696  19
  -7   6  -6 19201.5 683.507  10
   7   6   6 20202.2 660.699  18
   7  -6  -7 4609.17 297.937   8
  -7   6  -7 4458.85 323.995   7
  -7  -6   7 3982.03 261.304  19
  -7   6  -7 4325.66 301.581  10
   7   6   7 4096.21 273.187  18
  -7   6  -8 205.795 112.348  10
   7   6   8 271.215 103.839  18
   7  -6  -8 252.214 103.003   8
  -7   6  -8 158.359 106.155   7
  -7  -6   8 256.517 85.7256  19
   7  -7   6 19167.3 564.116  21
   7  -7   6 19330.8 526.288  11
  -7  -7  -6 19962.4 572.802  19
   7   7  -5 1154.11 136.475  17
   7  -7   5 1302.10 149.952  21
  -7  -7  -5 1361.79 167.861  11
   7  -7   5 1346.74 142.170  11
  -7  -7  -5 1395.92 155.186  19
   7   7  -4 5862.71 324.916  17
  -7  -7  -4 5902.53 343.577  11
   7  -7   4 5847.59 313.354  21
  -7  -7  -4 6341.27 328.535  19
   7   7  -3 607.263 135.675  17
   7  -7   3 787.348 129.539  21
  -7  -7  -3 1112.98 171.487  11
  -7  -7  -3 1087.39 144.103  19
   7   7  -2 1245.66 176.011  17
   7  -7   2 999.097 138.874  21
  -7  -7  -2 1291.34 193.456  11
  -7  -7  -2 1396.07 176.560  20
  -7  -7  -2 1048.20 154.705  19
   7   7  -1 7767.98 407.589  17
  -7  -7  -1 7654.00 405.494  11
   7  -7   1 7352.93 368.461  21
  -7  -7  -1 8055.48 374.758  20
  -7  -7  -1 7749.04 381.857  19
   7   7   0 1605.75 198.746  17
   7  -7   0 1497.98 176.995  16
  -7   7   0 1821.40 204.829   7
   7  -7   0 1443.75 175.418  21
  -7  -7   0 1691.44 188.361  11
  -7  -7   0 1654.59 175.557  20
  -7  -7   0 1677.72 178.213  19
   7   7   1 8168.15 413.257  17
   7  -7  -1 7196.37 359.852  16
  -7   7  -1 7719.91 422.778   7
  -7  -7   1 7213.28 370.168  11
   7  -7  -1 7743.59 374.856  21
  -7  -7   1 7644.08 376.162  19
   7   7   2 1051.55 145.390  18
   7   7   2 1313.67 172.898  17
   7  -7  -2 1338.32 157.449  16
  -7   7  -2 1184.46 191.066   7
   7  -7  -2 1164.53 148.949  21
  -7  -7   2 967.903 143.704  11
  -7  -7   2 1014.55 144.238  19
   7   7   3 768.949 130.064  18
   7   7   3 617.914 127.824  17
   7  -7  -3 737.948 123.187  16
  -7   7  -3 1185.79 188.528   7
  -7  -7   3 857.067 136.403  19
   7  -7  -4 5869.45 303.993   8
  -7   7  -4 5773.01 364.396   7
  -7  -7   4 5690.52 299.058  19
   7   7   4 5828.03 313.076  18
   7   7   5 1351.61 151.482  18
   7  -7  -5 1508.42 167.002   8
  -7   7  -5 1100.24 172.277   7
  -7  -7   5 1533.75 151.698  19
   7  -7  -6 19651.0 564.998   8
  -7   7  -6 20495.3 660.187   7
  -7  -7   6 19799.8 544.045  19
   7   7   6 20834.1 592.462  18
   8   0   0 180.664 157.372   9
   8   0   1 36254.4 1191.07   9
   8   0  -1 36056.7 1181.86   9
   8   0  -1 36891.9 1139.62   8
   8   0   2 23016.2 902.121   9
   8   0  -2 21526.1 878.596   9
   8   0  -2 20942.9 820.586   8
  -8   0  -2 23595.6 873.415  11
   8   0   2 21379.9 783.696  18
   8   0  -3 10189.1 587.781   9
   8   0  -3 9885.20 539.173   8
  -8   0  -3 9874.90 569.437  11
   8   0   3 10112.5 528.487  18
   8   0   4 2373.01 280.485  18
  -8   0  -4 2032.51 259.170  10
   8   0  -4 1844.56 268.156   9
   8   0  -4 2060.71 258.775   8
  -8   0  -4 1855.69 266.335  11
   8   0   5 972.131 194.962  18
  -8   0  -5 884.585 195.258  10
   8   0  -5 966.277 219.228   9
   8   0  -5 936.158 173.405   8
  -8   0  -5 787.740 196.470  11
   8   0   6-89.6175 135.437  18
  -8   0  -6-129.441 112.872  10
   8   0  -6-55.5454 130.806   9
  -8   0  -6-8.71748 134.060  11
   8   0   7 764.556 172.351  18
   8   0  -7 868.182 191.781   9
   8   0   8 83.6510 129.988  18
   8   0  -8 172.366 143.837   9
   8   0  -9 14113.7 574.929   9
   8   0   9 13680.7 545.137  18
   8   0  10 1789.73 193.054  18
   8   0 -10 1839.36 195.968   9
   8   1 -10 1581.03 189.130   9
   8  -1  10 1879.05 189.290  18
   8   1  -9 2386.52 247.465   9
   8  -1   9 2222.31 220.352  18
   8   1  -8 2344.75 263.956   9
   8  -1   8 2070.37 235.468  18
   8   1  -7 18492.6 746.983   9
  -8  -1  -7 18980.9 763.176  11
   8  -1   7 20086.6 734.189  18
   8   1  -6 7877.83 495.253   9
  -8  -1  -6 7906.10 498.179  11
   8  -1   6 8358.11 475.887  18
   8  -1   5 1476.29 225.757  18
   8   1  -5 1181.27 246.440   9
  -8  -1  -5 1447.25 235.519  11
   8  -1   4 2362.84 273.527  18
   8   1  -4 1741.30 269.643   9
  -8  -1  -4 2573.14 292.621  11
   8  -1   3 2244.37 253.861  18
   8   1  -3 2219.55 289.882   9
   8   1  -3 2508.37 265.096   8
  -8  -1  -3 2217.82 295.804  11
   8   1  -2 8349.24 502.547  17
   8  -1   2 7616.14 514.481   9
   8   1  -2 8424.64 538.486   9
   8   1  -2 7980.26 479.583   8
  -8  -1  -2 7850.96 492.421  11
   8  -1   2 7690.12 453.041  18
   8   1  -1 22040.7 830.012  17
   8  -1   1 21224.0 861.057   9
   8   1  -1 19681.7 837.712   9
   8   1   0 9687.79 542.619  17
   8  -1   0 8216.98 529.581   9
   8   1   0 9183.37 561.660   9
   8   1   1 20589.3 856.248   9
   8  -1  -1 20269.0 842.175   9
   8  -1  -1 19680.0 807.235   8
   8   1   2 8163.42 523.166   9
   8  -1  -2 8180.26 517.618   9
   8  -1  -2 7999.14 500.996   8
   8   1   2 7858.65 459.888  18
   8   1   3 2534.69 277.076  18
   8  -1  -3 2188.61 289.708   9
   8  -1  -3 1743.78 252.116   8
  -8  -1   3 2485.62 246.912  19
  -8   1  -4 2027.07 280.767  10
   8  -1  -4 2006.53 269.682   9
   8  -1  -4 1932.14 257.200   8
   8   1   4 2336.56 266.739  18
   8   1   5 1502.56 239.501  18
  -8   1  -5 1301.84 231.224  10
   8  -1  -5 1582.69 244.084   9
   8  -1  -5 855.258 180.049   8
   8  -1  -6 8845.51 501.595   9
   8  -1  -6 8589.10 467.393   8
  -8   1  -6 8217.02 496.014  10
   8   1   6 8124.23 467.335  18
   8  -1  -7 18705.1 722.326   9
   8  -1  -7 19393.7 687.895   8
  -8   1  -7 18089.0 731.360  10
   8   1   7 19436.3 722.887  18
   8   1   8 1931.75 231.934  18
  -8   1  -8 2123.73 232.436  10
   8  -1  -8 1945.96 233.679   9
   8  -1  -9 2157.63 223.124   9
  -8   1  -9 2524.70 234.582  10
   8   1   9 2659.20 239.321  18
   8   1  10 1640.51 178.582  18
   8  -1 -10 1708.23 181.547   9
   8   2 -10 9949.52 423.402   9
   8  -2  10 9083.69 370.297  18
   8   2  -9 16883.6 623.941   9
  -8  -2  -9 18468.1 584.940  19
   8  -2   9 16820.5 585.187  18
   8   2  -8 22305.3 771.719   9
  -8  -2  -8 22241.7 772.831  11
  -8  -2  -8 22042.7 701.419  19
   8  -2   8 21941.5 731.209  18
   8  -2   7 1778.22 215.024  18
   8   2  -7 2144.01 263.470   9
  -8  -2  -7 1854.29 235.850  11
  -8  -2  -7 1843.62 216.994  19
   8  -2   6 479.227 158.217  18
   8   2  -6 701.550 191.925   9
  -8  -2  -6 427.087 144.150  11
  -8  -2  -6 566.448 137.425  19
   8   2  -5 10932.5 579.978   9
  -8  -2  -5 11617.3 595.834  11
  -8  -2  -5 11557.1 541.675  19
   8  -2   5 11109.3 548.382  18
   8   2  -4 3789.58 325.020  17
   8   2  -4 4004.49 361.750   9
  -8  -2  -4 4005.49 358.547  11
  -8  -2  -4 3811.33 317.218  19
   8  -2   4 4136.16 345.781  18
   8   2  -3 12536.9 601.733  17
   8   2  -3 12992.0 648.145   9
  -8  -2  -3 13471.0 658.242  11
  -8  -2  -3 14118.9 610.054  19
   8  -2   3 12560.5 590.204  18
   8   2  -2 4220.77 361.037  17
   8   2  -2 3843.10 360.337   9
  -8  -2  -2 3690.89 350.484  11
  -8  -2  -2 3864.75 335.849  19
   8  -2   2 3405.96 302.906  18
   8  -2   1 11028.9 592.611   9
   8   2  -1 9359.34 533.011  17
   8   2  -1 10082.7 572.105   9
   8  -2   1 9131.54 527.027   8
  -8  -2  -1 9411.15 525.698  11
  -8  -2  -1 9532.21 507.052  19
   8   2   0 497.944 171.694  17
   8  -2   0 792.508 210.102   9
   8   2   0 210.072 151.979   9
   8  -2   0 577.341 162.016   8
  -8  -2   0 479.312 129.314  19
   8   2   1 9765.73 534.161  17
   8   2   1 10385.2 576.740   9
   8  -2  -1 9204.37 540.479   9
   8  -2  -1 9550.23 548.375   8
  -8  -2   1 9199.75 500.253  19
   8   2   2 3577.17 330.502  17
   8   2   2 3762.39 344.631   9
   8  -2  -2 3738.01 351.658   9
   8  -2  -2 3835.43 341.841   8
  -8  -2   2 3939.58 334.460  19
   8   2   2 4000.46 327.196  18
   8   2   3 13219.1 614.415  17
   8  -2  -3 12420.1 615.413   9
   8  -2  -3 14990.1 678.555   8
  -8  -2   3 13598.3 614.211  19
   8   2   3 13789.6 620.941  18
   8  -2  -4 4003.16 345.627   9
   8  -2  -4 4015.19 350.114   8
  -8   2  -4 4203.45 380.486  10
   8   2   4 3886.84 333.634  18
   8  -2  -5 12101.5 580.088   9
   8  -2  -5 11387.6 570.862   8
  -8   2  -5 11912.9 616.798  10
   8   2   5 12082.9 571.252  18
   8   2   6 406.949 139.495  18
  -8   2  -6 125.112 146.620  10
   8  -2  -6 553.722 159.043   8
  -8   2  -7 2244.67 259.474  10
   8  -2  -7 1838.50 232.697   8
   8   2   7 2205.84 242.502  18
   8  -2  -8 21062.8 701.142   8
  -8   2  -8 22257.9 784.906  10
   8   2   8 22657.5 739.804  18
   8  -2  -9 17235.5 570.027   8
  -8   2  -9 17820.5 644.735  10
   8   2   9 18506.1 622.105  18
  -8   2 -10 9607.53 405.605  10
   8   2  10 9513.09 389.643  18
   8  -3   9 246.007 97.3643  18
   8   3  -9 181.853 110.841   9
   8  -3   9 59.5968 68.6448  21
  -8  -3  -9 298.395 98.2628  11
  -8  -3  -9 332.251 117.762  19
   8  -3   8 245.158 130.232  18
   8   3  -8 278.590 126.387   9
  -8  -3  -8 191.276 119.952  11
  -8  -3  -8 444.118 116.026  19
   8  -3   7 442.710 129.823  18
   8   3  -7-34.3802 112.255   9
  -8  -3  -7 310.884 134.148  11
  -8  -3  -7 35.2692 118.418  19
   8   3  -6 10883.2 535.403   9
   8  -3   6 10337.8 474.530   8
  -8  -3  -6 9501.30 515.153  11
  -8  -3  -6 10141.9 495.634  19
   8  -3   6 9176.81 474.654  18
   8   3  -5 29490.9 890.374  17
   8   3  -5 30635.3 981.687   9
   8  -3   5 31278.8 930.895   8
  -8  -3  -5 30094.2 989.254  11
  -8  -3  -5 32356.4 961.208  19
   8  -3   5 29382.8 922.746  18
   8   3  -4 9953.80 503.770  17
   8   3  -4 9995.54 534.852   9
   8  -3   4 9075.82 486.048   8
  -8  -3  -4 9571.52 536.051  11
  -8  -3  -4 9048.30 488.184  19
   8  -3   4 9093.52 481.719  18
   8   3  -3 9336.40 510.799  17
   8   3  -3 9773.97 538.100   9
   8  -3   3 9815.07 515.448   8
  -8  -3  -3 9948.98 542.463  11
  -8  -3  -3 10091.6 517.386  19
   8  -3   3 8819.84 474.948  18
   8   3  -2 2595.66 285.337  17
   8   3  -2 2415.16 293.935   9
   8  -3   2 2559.83 272.037   8
  -8  -3  -2 2408.59 269.795  11
  -8  -3  -2 2594.29 283.491  19
   8  -3   2 2518.94 264.657  18
   8   3  -1 22410.0 828.692  17
   8   3  -1 24465.7 874.025   9
   8  -3   1 21279.1 815.411   8
  -8  -3  -1 22802.7 831.117  11
  -8  -3  -1 21442.7 794.629  19
   8  -3   1 21326.6 744.041  18
   8   3   0 689.563 176.025  17
   8   3   0 356.760 154.800   9
   8  -3   0 357.397 160.354   8
  -8  -3   0 512.875 162.235  19
   8   3   1 21903.1 819.011  17
   8   3   1 23783.8 862.059   9
   8  -3  -1 22254.4 842.346   8
  -8  -3   1 22644.7 817.081  19
   8   3   2 2405.48 268.609  17
   8  -3  -2 2640.02 287.099   8
  -8  -3   2 2568.28 268.975  19
   8   3   2 2705.41 269.926  18
   8   3   3 10407.5 518.464  17
   8  -3  -3 9754.99 539.856   8
  -8  -3   3 10108.3 521.718  19
  -8   3  -3 9423.49 564.761  10
   8   3   3 10188.8 512.791  18
   8   3   4 9113.91 472.599  17
   8  -3  -4 9732.86 524.366   8
  -8  -3   4 9326.44 494.093  19
  -8   3  -4 9826.71 558.776  10
   8   3   4 8320.78 465.169  18
   8  -3  -5 29376.3 945.062   8
  -8   3  -5 28818.0 988.583  10
   8   3   5 29453.1 914.373  18
   8  -3  -6 9553.13 495.361   8
  -8   3  -6 9637.14 533.882  10
   8   3   6 9344.22 471.448  18
  -8   3  -7 500.789 148.734  10
   8   3   7 406.258 130.688  18
   8  -3  -7 266.730 128.383   8
  -8   3  -7 185.703 119.454   7
  -8   3  -8 421.848 144.970  10
   8   3   8 457.310 123.102  18
   8  -3  -8 457.761 135.457   8
  -8   3  -9 183.967 114.740  10
   8   3   9 272.793 113.600  18
   8  -3  -9 211.476 105.922   8
   8   4  -8 6282.57 325.509   9
  -8  -4  -8 6709.13 353.521  11
   8  -4   8 6536.49 295.877  21
  -8  -4  -8 6519.32 336.512  19
   8   4  -7 8258.65 402.963   9
  -8  -4  -7 7688.13 415.744  11
   8  -4   7 8261.40 363.081  21
  -8  -4  -7 7878.38 394.459  19
   8   4  -6 1968.02 217.931   9
   8  -4   6 1828.53 176.933  21
  -8  -4  -6 2071.14 242.099  11
  -8  -4  -6 1829.13 213.507  19
   8  -4   6 2172.41 222.154  18
   8  -4   5 929.702 167.874  18
   8   4  -5 929.183 136.448  17
   8   4  -5 996.631 191.284   9
  -8  -4  -5 1089.32 199.518  11
  -8  -4  -5 894.982 177.880  19
   8   4  -4 15407.9 610.062  17
   8   4  -4 15494.3 628.461   9
   8  -4   4 15060.4 584.137   8
  -8  -4  -4 14725.9 641.191  11
  -8  -4  -4 15525.4 627.143  19
   8  -4   4 14956.6 598.164  18
   8   4  -3 3774.69 309.522  17
   8   4  -3 3639.92 306.757   9
   8  -4   3 3895.13 309.369   8
  -8  -4  -3 3710.87 330.500  11
  -8  -4  -3 3866.10 315.299  19
   8  -4   3 3734.12 289.476  18
   8   4  -2 2705.04 280.958  17
   8   4  -2 2539.86 261.261   9
   8  -4   2 2452.15 259.123   8
  -8  -4  -2 2768.74 288.806  11
  -8  -4  -2 3048.20 282.463  19
   8   4  -1 14778.8 640.866  17
   8   4  -1 13922.3 610.605   9
   8  -4   1 14637.2 623.515   8
  -8  -4  -1 15018.0 633.746  11
  -8  -4  -1 14678.9 627.028  19
   8   4   0 394.011 152.105  17
   8   4   0-37.0153 120.923   9
   8  -4   0 299.031 129.979   8
  -8  -4   0 149.973 117.072  11
  -8  -4   0 331.093 146.258  19
   8   4   1 14743.5 633.398  17
   8  -4  -1 13960.9 620.230   8
  -8  -4   1 13756.6 616.570  19
  -8   4  -1 13858.5 661.344  10
   8   4   2 2859.65 272.864  17
   8  -4  -2 2626.15 272.337   8
  -8  -4   2 2834.91 280.203  19
  -8   4  -2 3087.14 316.763  10
   8   4   2 3217.60 263.699  18
   8   4   3 4362.50 320.469  17
   8  -4  -3 4432.89 342.455   8
  -8  -4   3 3715.89 315.028  19
  -8   4  -3 4168.01 365.143  10
   8   4   3 4460.92 316.065  18
   8   4   4 16250.7 603.973  17
   8  -4  -4 14903.2 636.128   8
  -8  -4   4 13892.5 598.915  19
  -8   4  -4 14951.8 667.443  10
   8   4   4 15199.1 605.223  18
   8   4   5 1059.29 171.992  18
  -8   4  -5 991.985 201.725  10
   8  -4  -5 1110.01 199.474   8
  -8  -4   5 1170.62 185.886  19
  -8   4  -6 1619.53 241.938  10
   8  -4  -6 1941.61 232.188   8
  -8   4  -6 1815.62 236.766   7
  -8  -4   6 2037.83 219.845  19
   8   4   6 2068.74 213.663  18
   8  -4  -7 8258.72 418.483   8
  -8   4  -7 7886.35 428.618   7
  -8  -4   7 8359.64 399.692  19
  -8   4  -7 8403.84 449.709  10
   8   4   7 8610.25 408.281  18
   8  -4  -8 6334.43 338.155   8
  -8   4  -8 5814.09 338.956   7
  -8  -4   8 6581.52 330.905  19
  -8   4  -8 6347.84 369.866  10
   8   4   8 7249.11 347.877  18
  -8  -5  -7 2480.61 210.396  11
   8  -5   7 2489.50 182.455  21
   8  -5   7 2686.57 191.815  11
  -8  -5  -7 2376.34 203.473  19
   8  -5   6 912.768 133.004  21
  -8  -5  -6 855.904 154.063  11
   8  -5   6 925.559 126.841  11
  -8  -5  -6 663.390 138.858  19
   8   5  -5 2064.36 193.104  17
   8  -5   5 1886.55 180.269  21
   8  -5   5 1909.34 173.397  11
  -8  -5  -5 1965.36 218.530  11
  -8  -5  -5 1788.01 205.628  19
   8   5  -4 4125.01 283.130  17
  -8  -5  -4 3791.24 303.880  11
  -8  -5  -4 3273.00 273.815  19
   8   5  -3 1373.00 179.281  17
  -8  -5  -3 1200.41 192.729  11
  -8  -5  -3 1061.00 179.325  19
   8   5  -2 1630.33 202.438  17
  -8  -5  -2 1879.08 234.939  11
  -8  -5  -2 1741.74 213.547  19
  -8   5   1 2355.60 248.875  10
   8   5  -1 1729.85 220.668  17
   8  -5   1 1730.62 210.486   8
  -8  -5  -1 1955.67 225.319  11
  -8  -5  -1 1478.34 190.251  19
   8   5   0 5218.83 356.473  17
   8  -5   0 4495.53 315.853   8
  -8  -5   0 4947.33 330.780  11
  -8  -5   0 5193.10 346.133  19
  -8   5   0 5607.83 378.049  10
  -8   5  -1 2237.76 259.733  10
   8   5   1 1684.06 211.185  17
   8  -5  -1 1959.34 228.920   8
  -8  -5   1 1898.25 228.731  19
  -8   5  -2 1743.93 239.252  10
   8   5   2 1634.86 210.598  17
   8  -5  -2 1770.48 213.541   8
  -8  -5   2 1527.48 202.593  19
   8   5   3 1142.23 148.055  18
  -8   5  -3 1087.47 187.686  10
   8   5   3 1343.98 185.305  17
   8  -5  -3 1115.16 183.952   8
  -8  -5   3 1282.55 180.125  19
   8   5   4 3619.92 256.127  17
   8  -5  -4 3708.81 290.688   8
  -8   5  -4 3460.41 315.994   7
  -8  -5   4 3672.89 281.048  19
  -8   5  -4 3723.44 310.604  10
   8   5   4 3417.68 255.907  18
  -8   5  -5 2156.83 237.199  10
   8   5   5 1778.34 196.809  18
   8  -5  -5 2015.30 222.761   8
  -8   5  -5 2109.83 250.522   7
  -8  -5   5 1916.34 200.625  19
  -8   5  -6 697.583 158.151  10
   8   5   6 1032.04 150.510  18
   8  -5  -6 775.161 153.759   8
  -8   5  -6 1008.05 178.992   7
  -8  -5   6 994.735 140.048  19
   8  -5  -7 2936.55 227.552   8
  -8   5  -7 2483.70 218.494   7
  -8  -5   7 2498.47 194.616  19
  -8   5  -7 2567.25 228.195  10
   8   5   7 2837.80 212.713  18
   8   6  -5 1132.70 125.775  17
   8  -6   5 1376.65 127.121  21
  -8  -6  -5 1362.64 173.737  11
  -8  -6  -5 1240.35 141.821  19
   8   6  -4 13127.7 464.303  17
  -8  -6  -4 13587.1 509.697  11
   8  -6   4 12344.7 418.659  21
  -8  -6  -4 12847.6 477.263  19
   8   6  -3 5881.34 321.083  17
  -8  -6  -3 5445.01 326.790  11
   8  -6   3 5192.54 270.033  21
  -8  -6  -3 5958.58 321.021  19
   8   6  -2 4645.88 295.698  17
  -8  -6  -2 4774.69 305.358  11
  -8  -6  -2 4716.98 299.906  19
   8   6  -1 4328.22 289.467  17
  -8   6   1 5074.20 320.356   7
  -8  -6  -1 4619.60 296.848  11
  -8  -6  -1 5167.52 313.394  19
   8   6   0-48.1639 112.963  17
  -8   6   0-17.5819 102.731   7
  -8  -6   0 22.7495 97.4434  11
  -8  -6   0 54.5740 88.9856  19
   8   6   1 5102.50 311.721  17
   8  -6  -1 4881.42 286.341   8
  -8   6  -1 4702.91 327.994   7
  -8  -6   1 4588.16 297.204  19
   8   6   2 4186.15 275.469  17
   8  -6  -2 3979.17 255.398   8
  -8   6  -2 4293.79 322.411   7
  -8  -6   2 3941.16 270.110  19
   8   6   3 6072.36 308.164  17
   8  -6  -3 5763.01 308.629   8
  -8   6  -3 5443.14 353.835   7
  -8  -6   3 5534.29 311.945  19
  -8   6  -3 5894.52 328.261  10
   8   6   3 5546.47 279.338  18
   8  -6  -4 12622.8 461.071   8
  -8   6  -4 12537.7 525.351   7
  -8  -6   4 12040.9 451.593  19
  -8   6  -4 12402.6 477.288  10
   8   6   4 12932.0 445.426  18
  -8   6  -5 1429.81 167.725  10
   8   6   5 1086.56 137.871  18
   8  -6  -5 1209.91 144.610   8
  -8   6  -5 1105.82 169.635   7
  -8  -6   5 1337.27 148.632  19
   9   0   0-129.753 146.718   9
   9   0   0 46.7266 105.131   8
   9   0  -1 419.870 172.200   9
   9   0  -1 214.956 116.263   8
   9   0   1 431.827 150.851   8
   9   0  -2 2075.21 260.425   9
   9   0  -2 2371.99 259.397   8
   9   0  -3 7861.03 465.783   9
   9   0  -3 7356.02 421.193   8
   9   0   3 7854.25 407.569  18
  -9   0  -3 8036.38 463.513  10
   9   0   4 1365.23 187.282  18
  -9   0  -4 1395.57 208.452  10
   9   0  -4 1418.71 217.459   9
   9   0  -4 1321.48 181.449   8
   9   0  -5 4788.25 348.744   9
  -9   0  -5 4362.93 318.217  10
   9   0   5 4544.93 307.715  18
   9   0   6 355.616 111.181  18
   9   0  -6 283.980 133.181   9
   9   0  -7 1700.54 203.600   9
   9   0   7 2071.27 199.563  18
   9   0  -8 8504.31 379.090   9
   9   0   8 8227.67 360.114  18
   9   1  -7 3467.48 274.511   9
   9  -1   7 3101.09 233.023  18
   9   1  -6 9370.90 462.678   9
   9  -1   6 9596.32 432.015  18
   9   1  -5 23451.6 796.561   9
   9  -1   5 23098.8 732.350  18
   9   1  -4 2553.59 275.178   9
  -9  -1  -4 2401.57 255.243  11
   9  -1   4 2097.78 222.156  18
   9   1  -3 4074.02 343.182   9
  -9  -1  -3 4295.85 331.326  11
   9  -1   3 4367.09 302.284  18
   9   1  -2 9559.05 528.519   9
   9   1  -2 9865.43 477.515   8
   9  -1   2 10112.7 516.289   8
   9   1  -1 1693.78 251.036   9
   9   1  -1 1893.58 225.981   8
   9  -1   1 1763.61 232.361   8
   9  -1   0 4765.72 378.023   9
   9   1   0 5296.22 405.408   9
   9  -1   0 5631.74 389.515   8
   9   1   0 5740.56 375.933   8
   9   1   1 1480.26 233.389   9
   9  -1  -1 1854.39 248.904   9
   9  -1  -1 1614.03 219.246   8
   9  -1  -2 10062.3 529.507   9
   9  -1  -2 9965.63 503.460   8
   9  -1  -3 4712.89 356.945   9
   9  -1  -3 4557.52 337.266   8
   9   1   3 4448.78 312.480  18
  -9   1  -3 4337.95 349.063  10
  -9   1  -4 2273.49 264.128  10
   9  -1  -4 2103.13 251.211   9
   9  -1  -4 2230.71 230.887   8
   9   1   4 2387.45 231.134  18
   9  -1  -5 22862.0 758.278   9
   9  -1  -5 22781.0 725.021   8
  -9   1  -5 21735.0 757.163  10
   9   1   5 22118.4 713.895  18
   9  -1  -6 10111.7 459.803   9
   9  -1  -6 9034.44 407.499   8
  -9   1  -6 9299.89 452.430  10
   9   1   6 9554.14 429.973  18
   9  -1  -7 3496.43 258.977   9
  -9   1  -7 4018.60 266.767  10
   9   1   7 4099.87 265.580  18
   9   2  -7 7052.46 361.667   9
   9  -2   7 6421.44 307.329   8
   9  -2   7 6885.56 331.081  18
   9  -2   6 1176.45 163.171  18
   9   2  -6 1210.15 185.940   9
   9  -2   6 1274.82 161.826   8
  -9  -2  -6 1209.87 186.469  11
   9   2  -5 8727.33 450.375   9
   9  -2   5 9147.09 433.992   8
  -9  -2  -5 8472.80 439.721  11
   9  -2   5 8568.21 410.402  18
   9  -2   4 937.843 156.788  18
   9   2  -4 1054.98 187.358   9
   9  -2   4 1135.08 180.141   8
  -9  -2  -4 1501.95 214.648  11
   9   2  -3 7647.29 448.836   9
   9  -2   3 7564.70 425.872   8
  -9  -2  -3 7601.37 422.292  11
  -9  -2  -3 7893.45 394.823  19
   9  -2   3 7517.99 388.300  18
   9   2  -2 3739.05 331.501   9
   9  -2   2 3846.19 316.647   8
  -9  -2  -2 3731.49 301.508  11
  -9  -2  -2 3757.84 289.698  19
   9  -2   2 3943.29 271.590  18
   9   2  -1 11446.3 566.515   9
   9  -2   1 11366.7 543.544   8
  -9  -2  -1 12769.2 521.209  19
   9   2   0 2263.21 272.341   9
   9  -2   0 2041.50 249.617   8
   9   2   0 2342.01 241.251   8
  -9  -2   0 2312.66 237.065  19
   9  -2  -1 10218.7 516.344   8
  -9  -2   1 12383.1 513.517  19
   9  -2  -2 4157.61 318.487   9
   9  -2  -2 3888.58 317.823   8
  -9  -2   2 3563.40 284.074  19
  -9   2  -2 4204.87 352.076  10
   9  -2  -3 7801.47 423.076   9
   9  -2  -3 6951.67 408.437   8
  -9  -2   3 8259.50 411.611  19
   9   2   3 7743.86 392.303  18
  -9   2  -3 8376.96 483.565  10
   9   2   4 824.784 153.005  18
  -9   2  -4 1220.62 202.157  10
   9  -2  -4 1143.63 180.988   9
   9  -2  -4 895.595 173.326   8
  -9  -2   4 892.751 144.086  19
   9  -2  -5 8953.99 435.580   8
  -9  -2   5 8535.62 389.374  19
  -9   2  -5 8943.30 466.094  10
   9   2   5 8449.29 403.759  18
   9   2   6 1461.35 170.677  18
  -9   2  -6 1221.75 187.516  10
   9  -2  -6 1374.51 174.457   8
  -9  -2   6 1094.95 148.772  19
   9  -2  -7 6719.03 321.618   8
  -9  -2   7 6375.16 298.272  19
  -9   2  -7 6767.65 358.239  10
   9   2   7 6990.37 333.738  18
   9   3  -6 3045.91 241.196   9
  -9  -3  -6 3022.83 248.862  11
  -9  -3  -6 2967.97 210.745  19
   9  -3   6 3139.92 221.982  18
   9  -3   5 70.4704 82.3149  18
   9   3  -5 218.865 119.818   9
   9  -3   5-50.4452 93.4430   8
  -9  -3  -5 58.9344 109.488  11
  -9  -3  -5 128.142 87.4649  19
   9  -3   4 544.804 114.872  18
   9   3  -4 350.198 132.888   9
   9  -3   4 284.303 119.059   8
  -9  -3  -4 260.748 134.999  11
  -9  -3  -4 504.719 130.937  19
   9   3  -3 2825.83 266.143   9
   9  -3   3 2563.96 236.511   8
  -9  -3  -3 2390.74 239.601  11
  -9  -3  -3 2908.55 250.221  19
   9  -3   3 2852.54 222.385  18
   9   3  -2 15130.0 607.244   9
   9  -3   2 15560.2 603.073   8
  -9  -3  -2 15657.9 587.945  11
  -9  -3  -2 15388.2 577.775  19
   9   3  -1 8687.27 452.977   9
   9  -3   1 7597.99 424.958   8
  -9  -3  -1 7971.98 407.133  19
   9   3   0-7.71270 110.152   9
   9  -3   0-49.7817 109.035   8
  -9  -3   0 116.335 86.6136  19
   9  -3  -1 8100.18 439.020   8
  -9  -3   1 7994.84 411.531  19
  -9   3  -1 7786.36 464.887  10
   9  -3  -2 14135.5 583.968   8
  -9  -3   2 14714.3 566.864  19
   9  -3  -3 2970.43 265.967   8
  -9  -3   3 2659.20 240.344  19
  -9   3  -3 2822.49 283.979  10
   9   3   3 2424.51 203.409  18
   9   3   4 441.235 113.180  18
  -9   3  -4 572.156 166.457  10
   9  -3  -4 346.910 132.662   8
  -9  -3   4 360.888 113.926  19
   9   3   5-109.868 86.6248  18
  -9   3  -5 178.109 132.358  10
   9  -3  -5 116.022 106.586   8
  -9   3  -5 255.513 118.446   7
  -9  -3   5-190.856 101.078  19
   9  -3  -6 2930.80 228.534   8
  -9   3  -6 2659.31 231.743   7
  -9  -3   6 2842.66 209.383  19
  -9   3  -6 3399.02 268.247  10
   9   3   6 2974.08 219.115  18
   9   4  -5 21.7705 88.4115   9
  -9  -4  -5-47.6480 94.1328  11
  -9  -4  -5 69.9116 79.3923  19
   9   4  -4 3561.45 246.076   9
  -9  -4  -4 4520.34 287.349  11
  -9  -4  -4 4304.93 269.774  19
   9   4  -3 1082.52 152.479   9
   9  -4   3 719.536 115.133   8
  -9  -4  -3 801.134 155.386  11
  -9  -4  -3 999.799 149.357  19
  -9   4   2 1261.13 184.801  10
   9   4  -2 708.893 144.926  17
   9   4  -2 916.351 145.300   9
   9  -4   2 866.031 146.014   8
  -9  -4  -2 620.737 137.817  11
  -9  -4  -2 755.298 145.823  19
  -9   4   1 253.976 133.676  10
   9   4  -1 447.190 126.881  17
   9  -4   1 579.417 133.443   8
  -9  -4  -1 452.214 127.984  19
  -9   4   0 1829.92 223.896  10
   9   4   0 1689.68 196.033  17
   9  -4   0 1360.39 185.770   8
  -9  -4   0 1803.09 197.330  19
  -9   4  -1 125.954 120.545  10
   9   4   1 193.171 106.496  17
  -9  -4   1 346.290 111.869  19
  -9   4  -2 969.976 179.529  10
   9  -4  -2 757.476 153.925   8
  -9  -4   2 897.665 153.797  19
  -9   4  -3 752.611 157.548  10
   9  -4  -3 849.020 152.665   8
  -9  -4   3 1047.28 157.241  19
   9  -4  -4 4147.20 277.559   8
  -9   4  -4 4712.94 319.403   7
  -9  -4   4 3927.97 256.166  19
  -9   4  -4 4458.03 304.393  10
   9   4   4 4644.01 251.881  18
   9   4   5 164.327 74.5478  18
  -9   4  -5 277.337 126.154  10
   9  -4  -5 146.834 98.4938   8
  -9   4  -5 64.4954 96.1818   7
  -9  -4   5 90.4151 70.9754  19
   9   5  -2 3566.87 231.779  17
  -9  -5  -2 2899.70 208.105  11
  -9  -5  -2 3199.74 228.885  19
   9   5  -1 4905.09 277.498  17
   9  -5   1 4710.79 260.914   8
  -9  -5  -1 4897.96 277.176  19
  -9   5   1 4593.30 276.138  10
  -9   5   0 571.365 123.118  10
   9   5   0 364.797 99.6647  17
   9  -5   0 436.398 110.859   8
  -9  -5   0 604.760 123.940  19
   9   5   1 5022.08 279.567  17
   9  -5  -1 4693.29 265.950   8
  -9  -5   1 5280.57 289.917  19
  -9   5  -1 4820.01 292.010  10
   9  -5  -2 3021.25 219.016   8
  -9   5  -2 3280.96 263.122   7
  -9  -5   2 3192.15 223.663  19
  -9   5  -2 3749.65 252.443  10
  10   0   0 25026.5 711.062   8
 -10   0  -1 185.064 104.114  10
  10   0  -1 446.321 121.360   8
  10   0   1 420.576 119.135   8
  10   0  -2 3493.44 239.364   8
  10   0   2 3590.68 253.562   8
 -10   0  -2 4011.69 267.277  10
  10   0  -3 33132.1 857.703   9
  10   0  -3 32445.2 775.986   8
  10   0   3 33137.7 838.792   8
 -10   0  -3 32705.6 815.981  10
  10   1  -3 7968.90 374.621   9
  10  -1   3 8165.82 367.141   8
  10  -1   2 2456.79 213.458   8
  10   1  -1 2735.01 207.954   8
  10  -1   1 2684.10 222.447   8
  10  -1   0 36884.5 926.768   8
  10   1   0 37226.2 892.418   8
 -10   1   0 39869.3 1005.41  10
  10  -1  -1 2965.34 230.466   8
  10   1   1 2986.91 220.745   8
 -10   1  -1 2934.48 249.642  10
  10  -1  -2 2539.30 212.273   8
  10   1   2 2218.67 195.552   8
 -10   1  -2 2566.83 231.898  10
  10  -1  -3 7652.99 341.772   8
  10   1   3 8054.87 353.953   8
 -10   1  -3 8416.18 383.648  10
  10  -2   1 23457.9 674.232   8
 -10   2   1 25055.7 742.785  10
 -10   2   0 541.275 137.207  10
  10  -2   0 601.740 130.238   8
  10  -2  -1 24100.3 678.338   8
 -10   2  -1 24478.1 729.396  10
   0   0   0    0.00    0.00   0

TITL jhc1901 in P2(1)2(1)2(1)
REM P2(1)2(1)2(1) (#19 in standard setting)
CELL 1.54184   8.548112   9.192513  14.348512  90.0000  90.0000  90.0000
ZERR    4.00   0.000096   0.000097   0.000166   0.0000   0.0000   0.0000
LATT -1
SYMM -x+1/2,-y, z+1/2
SYMM -x, y+1/2,-z+1/2
SYMM  x+1/2,-y+1/2,-z
SFAC C H O
UNIT 36.00 72.00 32.00
TREF
HKLF 4
END
;
_shelx_hkl_checksum                43052
_olex2_date_sample_data_collection  2019-03-28
_olex2_date_sample_submission      2019-03-28
_olex2_exptl_crystal_mounting_method  'oil on 200 micrometre micromount'
_olex2_submission_original_sample_id  Flor-E-CubCry
_olex2_submission_special_instructions  'No special instructions were received'
_oxdiff_exptl_absorpt_empirical_details
;
Empirical correction (ABSPACK) includes:
- Absorption correction using spherical harmonics
- Frame scaling
;
_oxdiff_exptl_absorpt_empirical_full_max  1.419
_oxdiff_exptl_absorpt_empirical_full_min  0.779
